# Supplementary material for: Investigating the microbial community of Cacopsylla spp. as potential factor in vector competence of phytoplasma
Source: Environ Microbiol. 2022 Aug 4;24(10):4771–86. doi: 10.1111/1462-2920.16138 (PMC9804460; doi:10.1111/1462-2920.16138)
Supplement: Supplementary file 1 — Suppl. Table S1 Sampling information and phytoplasma infection status for each of the 69 individuals. [file EMI-24-4771-s001.xlsx]

## Sheet: raw
Aliquot	Species	AP	Locality	Latitude/ Longitude [WGS84]	Year	Sex	Phytoplasma/insect
affin1	C. affinis	-	Naturns	46.658178, 11.024274	2016	m	n.t.
affin2	C. affinis	-	Dorf Tirol	46.699164, 11.15446	2016	m	n.t.
affin3	C. affinis	-	Tscherms	46.627427, 11.137516	2016	m	n.t.
affin4	C. affinis	-	Gratsch	46.683255, 11.140264	2016	m	n.t.
affin5	C. affinis	-	Schenna2	46.676538, 11.197909	2016	m	n.t.
affin6	C. affinis	-	Tscherms	46.624665, 11.145035	2017	m	n.t.
brevi1	C. breviantennata	-	Fragsburg	46.642314, 11.193731	2015	f	0
brevi2	C. breviantennata	-	Fragsburg	46.642314, 11.193731	2015	f	0
brevi3	C. breviantennata	-	Fragsburg	46.642314, 11.193731	2015	m	0
brevi4	C. breviantennata	-	Fragsburg	46.642314, 11.193731	2015	m	0
brevi5	C. breviantennata	-	Fragsburg	46.642314, 11.193731	2015	m	0
brevi6	C. breviantennata	-	Algund	46.672175, 11.137174	2014	m	n.t.
brunnei1	C. brunneipennis	-	Nals	46.550467, 11.200426	2017	m	n.t.
brunnei2	C. brunneipennis	-	Lazag	46.682323, 11.178261	2017	m	n.t.
brunnei3	C. brunneipennis	-	Lazag	46.682323, 11.178261	2017	m	n.t.
brunnei4	C. brunneipennis	-	Fragsburg	46.642314, 11.193731	2015	m	n.t.
brunnei5	C. brunneipennis	-	Fragsburg	46.642314, 11.193731	2015	f	n.t.
brunnei6	C. brunneipennis	-	Lazag	46.682323, 11.178261	2017	m	n.t.
brunnei7	C. brunneipennis	-	Meran	46.653851, 11.177777	2017	m	n.t.
crata1	C. crataegi	-	Fragsburg	46.642314, 11.193731	2015	m	n.t.
crata2	C. crataegi	-	Fragsburg	46.642314, 11.193731	2015	m	n.t.
crata3	C. crataegi	-	Fragsburg	46.642314, 11.193731	2015	m	n.t.
crata4	C. crataegi	-	Dorf Tirol	46.699164, 11.15446	2017	m	n.t.
crata5	C. crataegi	-	Lazag	46.682323, 11.178261	2017	m	n.t.
mali1	C. mali	-	Tarsch	46.611963, 10.89027	2015	m	n.t.
mali2	C. mali	-	Tarsch	46.611963, 10.89027	2015	m	n.t.
mali3	C. mali	-	Tarsch	46.611963, 10.89027	2015	m	n.t.
mali4	C. mali	-	Tarsch	46.611963, 10.89027	2015	m	n.t.
mali5	C. mali	-	Tarsch	46.611963, 10.89027	2015	m	n.t.
mel1.inf1	C. melanoneura	+	Marling	46.644695, 11.143432	2013	f	233000
mel1.inf2	C. melanoneura	+	Tscherms	46.627427, 11.137516	2014	n.d.	10600
mel1.inf3	C. melanoneura	+	Schenna	46.689395, 11.191232	2016	n.d.	2140000
mel1.inf4	C. melanoneura	+	Völlan	46.598598, 11.142103	2016	n.d.	12700
mel1.inf5	C. melanoneura	+	Gargazzon	46.589388, 11.200886	2016	n.d.	2640000
mel1.uninf1	C. melanoneura	-	Völlan	46.598598, 11.142103	2016	n.d.	0
mel1.uninf2	C. melanoneura	-	Völlan	46.598598, 11.142103	2016	n.d.	0
mel1.uninf3	C. melanoneura	-	Schenna	46.689395, 11.191232	2016	n.d.	0
mel1.uninf4	C. melanoneura	-	Schenna	46.689395, 11.191232	2016	n.d.	0
mel1.uninf5	C. melanoneura	-	Schenna	46.689395, 11.191232	2016	n.d.	0
mel1.uninf6	C. melanoneura	-	Tscherms	46.627427, 11.137516	2013	f	0
pic1.inf1	C. picta	+	Tscherms	46.627427, 11.137516	2013	f	16900000
pic1.inf2	C. picta	+	Tscherms	46.627427, 11.137516	2013	m	5980000
pic1.inf3	C. picta	+	Fragsburg	46.642314, 11.193731	2013	f	153000
pic1.inf4	C. picta	+	Fragsburg	46.642314, 11.193731	2013	f	6840000
pic1.inf5	C. picta	+	Fragsburg	46.642314, 11.193731	2013	f	7640000
pic1.inf6	C. picta	+	Meran	46.653851, 11.177777	2012	f	n.a.
pic1.inf7	C. picta	+	Fragsburg	46.642314, 11.193731	2013	f	n.a.
pic1.inf8	C. picta	+	Schluderns	46.657659, 10.577335	2013	f	n.a.
pic1.uninf1	C. picta	-	Tscherms	46.627427, 11.137516	2013	m	0
pic1.uninf2	C. picta	-	Tscherms	46.627427, 11.137516	2013	f	0
pic1.uninf3	C. picta	-	Tscherms	46.627427, 11.137516	2013	m	0
pic1.uninf5	C. picta	-	Tscherms	46.627427, 11.137516	2013	f	0
pic1.uninf6	C. picta	-	Fragsburg	46.642314, 11.193731	2015	m	0
pic1.uninf7	C. picta	-	Fragsburg	46.642314, 11.193732	2015	m	0
pic1.uninf8	C. picta	-	Fragsburg	46.642314, 11.193733	2015	f	0
pruni1	C. pruni	-	Fragsburg	46.642314, 11.193734	2015	m	0
pruni2	C. pruni	-	Fragsburg	46.642314, 11.193735	2015	m	0
pruni3	C. pruni	-	Fragsburg	46.642314, 11.193736	2015	m	0
pruni4	C. pruni	-	Fragsburg	46.642314, 11.193737	2015	f	0
pruni5	C. pruni	-	Fragsburg	46.642314, 11.193738	2015	f	0
pulchel1	C. pulchella	-	Lana	46.624566, 11.158074	2017	f	n.t.
pulchel2	C. pulchella	-	Gargazon	46.589388, 11.200886	2017	m	n.t.
pulchel3	C. pulchella	-	Gratsch	46.683255, 11.140264	2017	m	n.t.
pulchel4	C. pulchella	-	Lazag	46.682323, 11.178261	2017	m	n.t.
pulchel5	C. pulchella	-	Lazag	46.682323, 11.178261	2017	m	n.t.
pyri1	C. pyri	-	Nals	46.550467, 11.200426	2014	f	n.t.
pyri2	C. pyri	-	Obermais	46.67859, 11.182734	2014	m	n.t.
pyri3	C. pyri	-	Obermais	46.67859, 11.182734	2014	m	n.t.
pyri4	C. pyri	-	Riffian	46.699772, 11.179915	2014	m	n.t.
