# Supplementary material for: Investigating the microbial community of Cacopsylla spp. as potential factor in vector competence of phytoplasma
Source: Environ Microbiol. 2022 Aug 4;24(10):4771–86. doi: 10.1111/1462-2920.16138 (PMC9804460; doi:10.1111/1462-2920.16138)
Supplement: Supplementary file 2 — Suppl. Table S2 ASV table. [file EMI-24-4771-s003.xlsx]

## Sheet: table-with-taxonmy
	Kingdom	Phylum	Class	Order	Family	Genus	Species	#OTU ID	Total	affin1	affin2	affin3	affin4	affin5	affin6	brevi1	brevi2	brevi3	brevi4	brevi5	brevi6	brunnei1	brunnei2	brunnei3	brunnei4	brunnei5	brunnei6	brunnei7	crata1	crata2	crata3	crata4	crata5	mali1	mali2	mali3	mali4	mali5	mel1-inf1	mel1-inf2	mel1-inf3	mel1-inf4	mel1-inf5	mel1-uninf1	mel1-uninf2	mel1-uninf3	mel1-uninf4	mel1-uninf5	mel1-uninf6
ASV1	D_0__Bacteria	D_1__Proteobacteria	D_2__Gammaproteobacteria	D_3__Gammaproteobacteria Incertae Sedis	D_4__Unknown Family	D_5__Candidatus Carsonella	D_6__Candidatus Carsonella ruddii	d355e06ba754c9535b54417829dee439	1903615	0	0	0	0	0	0	0	0	0	0	0	0	0	0	0	0	0	0	0	0	0	0	0	0	0	0	0	0	0	0	0	0	0	0	0	0	0	0	0	0
ASV2	D_0__Bacteria	D_1__Proteobacteria	D_2__Gammaproteobacteria	D_3__Gammaproteobacteria Incertae Sedis	D_4__Unknown Family	D_5__Candidatus Carsonella		d7ff5fc295c5e3066e6f62ebb31d7fbd	1302212	390	265	226	276	366	112	349	373	0	0	0	0	279	426	155	197	166	146	229	160	203	151	257	75	369	218	166	183	299	140081	96492	61576	162032	157151	28343	106184	156743	127402	87497	171894
ASV3	D_0__Bacteria	D_1__Proteobacteria	D_2__Gammaproteobacteria	D_3__Enterobacteriales	D_4__Enterobacteriaceae	D_5__endosymbionts3	D_6__secondary endosymbiont of Cacopsylla myrthi	b45952358c1aebbbf941644b1feeb89e	888871	0	0	0	0	0	0	0	0	0	0	0	0	0	0	0	0	0	0	0	0	0	0	0	0	0	0	0	0	0	0	0	0	0	0	0	0	0	0	0	0
ASV4	D_0__Bacteria	D_1__Proteobacteria	D_2__Gammaproteobacteria	D_3__Enterobacteriales	D_4__Enterobacteriaceae	D_5__endosymbionts3	D_6__Y-symbiont of Anomoneura mori	ff2c1f2761a1126b7bb29fca137fef97	686618	0	0	0	0	0	0	0	0	0	0	0	0	32	313	47	0	40	79	108	0	0	0	0	0	0	0	33	0	35	24930	63543	48618	86946	87731	64522	59928	91083	56744	27930	73269
ASV5	D_0__Bacteria	D_1__Proteobacteria	D_2__Gammaproteobacteria	D_3__Gammaproteobacteria Incertae Sedis	D_4__Unknown Family	D_5__Candidatus Carsonella	D_6__Candidatus Carsonella ruddii	5180f818420cd4b9fca9ebfca5ecdc31	676837	74550	138762	141551	182051	111031	28325	0	0	65	87	117	0	0	0	0	0	0	0	0	0	0	0	0	0	0	0	32	0	0	0	0	0	0	0	44	55	81	0	0	0
ASV6	D_0__Bacteria	D_1__Proteobacteria	D_2__Gammaproteobacteria	D_3__Gammaproteobacteria Incertae Sedis	D_4__Unknown Family	D_5__Candidatus Carsonella		648335d97a1bfc37bb07fa8b773427de	612630	48	0	39	0	0	0	108262	105729	78309	133801	71995	113035	221	0	0	33	0	0	114	39	90	0	0	0	0	0	68	30	0	0	0	0	0	0	0	0	0	0	0	0
ASV7	D_0__Bacteria	D_1__Proteobacteria	D_2__Gammaproteobacteria	D_3__Enterobacteriales	D_4__Enterobacteriaceae	D_5__endosymbionts3		d28f67ee0b679c54b9bbf3e41fb6a0fc	512209	0	0	0	0	0	0	0	0	0	0	0	0	0	0	0	0	0	0	0	0	0	0	0	0	0	0	0	0	0	0	0	0	0	0	0	0	0	0	0	0
ASV8	D_0__Bacteria	D_1__Proteobacteria	D_2__Gammaproteobacteria	D_3__Gammaproteobacteria Incertae Sedis	D_4__Unknown Family	D_5__Candidatus Carsonella	D_6__Candidatus Carsonella ruddii	d125af3e532852c74fff8f8c398c7ec2	475743	0	0	0	0	0	0	160	164	0	0	0	118	129717	9712	90568	727	89203	62698	87652	199	231	149	318	74	0	0	0	0	464	674	205	105	254	280	0	0	198	343	0	399
ASV9	D_0__Bacteria	D_1__Proteobacteria	D_2__Gammaproteobacteria	D_3__Gammaproteobacteria Incertae Sedis	D_4__Unknown Family	D_5__Candidatus Carsonella	D_6__Candidatus Carsonella ruddii	b69ee543bb0e13477798aef748db6040	451451	0	0	0	0	0	0	0	0	62	58	0	0	0	118	0	103	0	0	0	150861	146304	63335	68831	21450	0	45	38	0	0	90	0	0	0	0	46	54	28	0	0	0
ASV10	D_0__Bacteria	D_1__Tenericutes	D_2__Mollicutes	D_3__Mollicutes Incertae Sedis	D_4__Unknown Family	D_5__Candidatus Phytoplasma	D_6__Candidatus Phytoplasma prunorum	47c806cadc2a2fa06965352f971147cc	450454	0	0	0	0	0	0	0	0	0	0	0	0	0	0	0	0	0	0	0	0	0	0	0	0	0	0	0	0	0	11303	0	68580	1559	24453	0	9	34	13	0	0
ASV11	D_0__Bacteria	D_1__Proteobacteria	D_2__Gammaproteobacteria	D_3__Enterobacteriales	D_4__Enterobacteriaceae	D_5__endosymbionts3	D_6__secondary endosymbiont of Cacopsylla myrthi	8b6eb32846bb5940ae29671b9ef6329c	439712	0	0	0	0	0	0	79190	72417	64810	80125	59790	83061	46	0	0	0	0	0	66	0	0	0	0	0	0	0	0	0	0	0	0	0	0	0	0	0	0	0	0	0
ASV12	D_0__Bacteria	D_1__Proteobacteria	D_2__Gammaproteobacteria	D_3__Enterobacteriales	D_4__Enterobacteriaceae	D_5__endosymbionts3		36a9eb5e240967fd4231f5534be688ee	379960	48	0	351	0	0	0	0	0	0	0	0	0	98755	71099	79031	436	51426	36497	40680	0	0	0	61	0	0	0	0	0	0	0	0	0	0	0	0	0	0	0	0	0
ASV13	D_0__Bacteria	D_1__Proteobacteria	D_2__Gammaproteobacteria	D_3__Enterobacteriales	D_4__Enterobacteriaceae	D_5__endosymbionts3		76c09e4606502729410f039042b3b7a2	379939	0	0	0	0	0	0	0	0	0	0	0	0	0	0	0	27	0	0	0	0	0	0	0	0	0	0	0	0	0	0	0	0	0	0	0	0	0	0	0	0
ASV14	D_0__Bacteria	D_1__Proteobacteria	D_2__Alphaproteobacteria	D_3__Rickettsiales	D_4__Anaplasmataceae	D_5__Wolbachia		cc0160d15a97cf932dc8596e26354798	379808	0	0	78	0	0	0	30915	5319	32606	37196	48337	20298	0	0	18	29499	15262	16129	20198	0	0	0	0	0	0	0	13	21	0	0	0	0	0	0	0	0	0	0	0	0
ASV15	D_0__Bacteria	D_1__Proteobacteria	D_2__Gammaproteobacteria	D_3__Gammaproteobacteria Incertae Sedis	D_4__Unknown Family	D_5__Candidatus Carsonella	D_6__Candidatus Carsonella ruddii	7c7f3ad3aee2499f80fd653809ea1808	350806	0	0	0	0	0	0	0	0	0	0	0	0	0	0	0	0	0	0	0	0	0	0	0	0	0	0	0	0	0	0	0	0	0	0	0	0	0	0	0	0
ASV16	D_0__Bacteria	D_1__Proteobacteria	D_2__Alphaproteobacteria	D_3__Rickettsiales	D_4__Rickettsiaceae	D_5__Rickettsia		a946c71242c23adcc7450f4c40f843c2	298208	0	0	0	0	0	0	0	0	0	0	0	0	0	0	0	0	0	0	0	0	26938	48454	24351	50568	0	0	0	0	0	0	15	0	0	0	0	0	0	0	0	0
ASV17	D_0__Bacteria	D_1__Proteobacteria	D_2__Gammaproteobacteria	D_3__Gammaproteobacteria Incertae Sedis	D_4__Unknown Family	D_5__Candidatus Carsonella		2adecd17f619560f65134e70a1af6d1a	279527	0	0	0	0	0	0	0	0	0	0	0	0	0	0	0	0	0	0	0	0	0	0	0	0	0	0	0	0	0	0	0	0	0	0	0	0	0	0	0	0
ASV18	D_0__Bacteria	D_1__Proteobacteria	D_2__Gammaproteobacteria	D_3__Gammaproteobacteria Incertae Sedis	D_4__Unknown Family	D_5__Candidatus Carsonella	D_6__Candidatus Carsonella ruddii	4eb6c7360b40085a16d55ba9d9cb6e35	276252	31	40	0	0	0	0	0	47	69	0	0	0	0	0	0	0	0	0	0	0	0	0	0	0	94180	99971	3499	54648	23472	0	0	0	0	0	32	0	0	0	0	0
ASV19	D_0__Bacteria	D_1__Proteobacteria	D_2__Gammaproteobacteria	D_3__Enterobacteriales	D_4__Enterobacteriaceae	D_5__endosymbionts3		adcd210cc0c34c413e5a10d62e76a66d	260579	25369	52612	40437	73536	58836	9789	0	0	0	0	0	0	0	0	0	0	0	0	0	0	0	0	0	0	0	0	0	0	0	0	0	0	0	0	0	0	0	0	0	0
ASV20	D_0__Bacteria	D_1__Proteobacteria	D_2__Gammaproteobacteria	D_3__Enterobacteriales	D_4__Enterobacteriaceae	D_5__endosymbionts3	D_6__Y-symbiont of Anomoneura mori	f12fd2d67d768c4d0a9f7809a2224e99	219372	0	0	0	0	0	0	0	0	0	0	0	0	0	0	0	0	0	0	0	53031	88867	23241	38603	15630	0	0	0	0	0	0	0	0	0	0	0	0	0	0	0	0
ASV21	D_0__Bacteria	D_1__Proteobacteria	D_2__Gammaproteobacteria	D_3__Gammaproteobacteria Incertae Sedis	D_4__Unknown Family	D_5__Candidatus Carsonella	D_6__primary endosymbiont of Psylla pyricola	e5730722e9145711019d4fa67aac5de2	174563	0	0	0	0	0	0	0	0	0	0	0	0	0	0	0	0	0	0	0	0	0	0	0	0	0	0	0	0	0	0	0	0	0	0	0	0	0	0	0	0
ASV22	D_0__Bacteria	D_1__Proteobacteria	D_2__Gammaproteobacteria	D_3__Enterobacteriales	D_4__Enterobacteriaceae	D_5__endosymbionts3		29383711d241e7b7f34ed45fb34e6588	101478	0	0	0	0	0	0	0	0	0	0	0	0	0	0	0	0	0	0	0	0	0	0	0	0	0	0	0	0	0	0	0	0	0	0	0	0	0	0	0	0
ASV23	D_0__Bacteria	D_1__Proteobacteria	D_2__Alphaproteobacteria	D_3__Rickettsiales	D_4__Anaplasmataceae	D_5__Wolbachia		9bd6b38174be13bed4d2888dd7a8839d	70811	0	0	0	0	0	0	0	0	0	0	0	0	57	170	0	0	0	0	0	0	0	0	0	0	0	0	0	0	0	0	0	0	0	0	0	0	0	0	0	0
ASV24	D_0__Bacteria	D_1__Tenericutes	D_2__Mollicutes	D_3__Entomoplasmatales	D_4__Spiroplasmataceae	D_5__Spiroplasma		dd60efd988358c980d338795a3f6e0b8	50261	0	0	0	0	0	0	0	0	0	0	0	0	0	652	0	49609	0	0	0	0	0	0	0	0	0	0	0	0	0	0	0	0	0	0	0	0	0	0	0	0
ASV25	D_0__Bacteria	D_1__Proteobacteria	D_2__Gammaproteobacteria	D_3__Enterobacteriales	D_4__Enterobacteriaceae	D_5__endosymbionts3	D_6__Arsenophonus endosymbiont of Trichobius yunkeri	e222cdc1df0d31f3e838d86ce18c2911	49553	0	0	0	0	0	0	0	0	0	0	0	0	0	0	0	0	0	0	0	0	0	0	0	0	0	0	0	0	0	0	0	0	0	0	0	0	0	0	0	0
ASV26	D_0__Bacteria	D_1__Proteobacteria	D_2__Alphaproteobacteria	D_3__Rickettsiales	D_4__Rickettsiaceae	D_5__Rickettsia		5dd0e5cbd18979aa4d8601932a9f14c3	21558	0	0	0	0	0	21332	0	0	0	0	0	0	0	0	17	0	0	0	0	0	0	0	0	0	0	0	0	0	0	0	0	0	0	0	0	76	0	0	0	0
ASV27	D_0__Bacteria	D_1__Proteobacteria	D_2__Gammaproteobacteria	D_3__Enterobacteriales	D_4__Enterobacteriaceae	D_5__Arsenophonus		e166afb28dc7d02ad14c2c5e8d0ec59a	19589	0	0	42	0	0	0	0	0	0	0	0	0	0	0	0	32	19515	0	0	0	0	0	0	0	0	0	0	0	0	0	0	0	0	0	0	0	0	0	0	0
ASV28	D_0__Bacteria	D_1__Tenericutes	D_2__Mollicutes	D_3__Mollicutes Incertae Sedis	D_4__Unknown Family	D_5__Candidatus Phytoplasma	D_6__Candidatus Phytoplasma prunorum	d5bad27c886eb6dfdec61d35399f4ba2	15291	0	0	0	0	0	0	0	0	0	0	0	0	0	0	0	0	0	0	0	0	0	0	0	0	0	0	0	0	0	0	0	0	0	0	0	0	0	0	0	0
ASV29	D_0__Bacteria	D_1__Proteobacteria	D_2__Alphaproteobacteria	D_3__Rhizobiales	D_4__Rhizobiaceae	D_5__Candidatus Liberibacter		b96949588d26608af047eee8076d3dfd	14425	0	0	0	0	0	0	0	14297	0	0	0	0	0	0	0	0	0	0	0	0	0	0	0	0	0	0	0	0	0	0	0	0	0	0	0	0	0	0	0	0
ASV30	D_0__Bacteria	D_1__Proteobacteria	D_2__Gammaproteobacteria	D_3__Enterobacteriales	D_4__Enterobacteriaceae	D_5__endosymbionts3		0168c75e1c81ad1d4070b2a2c2577287	12378	0	0	0	0	0	0	0	0	0	0	0	0	0	0	0	0	0	0	0	0	0	0	0	0	7933	801	210	1496	1938	0	0	0	0	0	0	0	0	0	0	0
ASV31	D_0__Bacteria	D_1__Proteobacteria	D_2__Gammaproteobacteria	D_3__Enterobacteriales	D_4__Enterobacteriaceae	D_5__Candidatus Hamiltonella	D_6__secondary endosymbiont of Bemisia tabaci	e3afc4173f3e9e729f842b42e0510b37	8281	0	29	0	0	0	0	0	0	0	0	0	0	0	0	0	0	0	0	8252	0	0	0	0	0	0	0	0	0	0	0	0	0	0	0	0	0	0	0	0	0
ASV32	D_0__Bacteria	D_1__Proteobacteria	D_2__Gammaproteobacteria	D_3__Salinisphaerales	D_4__Solimonadaceae	D_5__uncultured		eeba86cd8f160fa2c2d3ffaf0f5a5524	7713	140	246	83	305	116	0	0	0	0	0	0	71	229	357	70	414	24	60	42	52	0	31	95	0	165	506	193	317	169	0	0	0	0	0	0	0	0	0	0	0
ASV33	D_0__Bacteria	D_1__Proteobacteria	D_2__Alphaproteobacteria	D_3__Sphingomonadales	D_4__Sphingomonadaceae	D_5__Sphingomonas		9ac3bb1d7dedb08a012692a6f536b5af	7570	58	77	64	41	116	0	0	0	0	0	0	33	39	0	39	0	0	0	0	0	0	0	0	48	0	0	0	0	0	58	209	0	0	0	711	134	14	971	46	0
ASV34	D_0__Bacteria	D_1__Proteobacteria	D_2__Gammaproteobacteria	D_3__Enterobacteriales	D_4__Enterobacteriaceae	D_5__Candidatus Hamiltonella	D_6__secondary endosymbiont of Bemisia tabaci	3c894c35b7a20543bf97e4658327f08c	7282	0	0	0	0	0	0	0	0	0	0	0	0	0	0	0	33	0	0	7249	0	0	0	0	0	0	0	0	0	0	0	0	0	0	0	0	0	0	0	0	0
ASV35	D_0__Bacteria	D_1__Proteobacteria	D_2__Gammaproteobacteria	D_3__Enterobacteriales	D_4__Enterobacteriaceae	D_5__Candidatus Hamiltonella		8d9ef5a57539092940e5463e65316202	6808	0	0	0	0	0	0	0	0	0	0	0	0	0	0	0	0	0	0	6808	0	0	0	0	0	0	0	0	0	0	0	0	0	0	0	0	0	0	0	0	0
ASV36	D_0__Bacteria	D_1__Armatimonadetes	D_2__Fimbriimonadia	D_3__Fimbriimonadales	D_4__Fimbriimonadaceae	D_5__uncultured Fimbriimonas sp.	D_6__	06063cde55c0d61ddf87bc2bb6f6374d	5919	60	98	71	237	92	27	0	0	0	0	0	60	103	183	52	345	0	32	29	15	0	10	26	0	49	188	109	70	125	0	0	0	0	0	0	0	0	0	0	0
ASV37	D_0__Bacteria	D_1__Proteobacteria	D_2__Gammaproteobacteria	D_3__Salinisphaerales	D_4__Solimonadaceae	D_5__Nevskia		ae7ca964b710388e1056a34a2d03d490	5837	49	54	113	249	43	68	0	0	0	0	0	69	129	310	75	329	13	27	27	8	0	36	18	0	187	243	89	174	137	0	0	0	0	0	0	0	0	0	0	0
ASV38	D_0__Bacteria	D_1__Proteobacteria	D_2__Alphaproteobacteria	D_3__Rhizobiales	D_4__Xanthobacteraceae	D_5__Bradyrhizobium		3a7bcfd3dd1c23c2efae4b6b3fcd36a3	5601	0	0	0	223	0	0	0	0	0	0	0	0	183	195	62	138	0	0	0	0	13	0	0	0	124	388	0	109	0	0	0	0	0	0	0	0	0	0	0	0
ASV39	D_0__Bacteria	D_1__Bacteroidetes	D_2__Bacteroidia	D_3__Flavobacteriales	D_4__Flavobacteriaceae	D_5__Flavobacterium		d95c9b9d40850582e8fa353fcade987b	5164	0	0	97	0	528	198	0	0	0	0	0	234	36	48	0	0	0	0	121	94	0	0	0	128	73	163	0	0	70	0	0	0	21	0	0	45	0	33	78	0
ASV40	D_0__Bacteria	D_1__Proteobacteria	D_2__Alphaproteobacteria	D_3__Rhizobiales	D_4__Xanthobacteraceae	D_5__Bradyrhizobium		d829bee4984f82ffc2453212157caf96	5142	174	215	185	161	0	169	0	0	0	28	56	44	0	0	0	152	0	50	0	0	0	35	0	90	0	100	125	44	0	0	0	65	0	0	221	0	0	0	125	0
ASV41	D_0__Bacteria	D_1__Proteobacteria	D_2__Gammaproteobacteria	D_3__Pseudomonadales	D_4__Pseudomonadaceae	D_5__Pseudomonas		b4289ab0a9a00034c1fbce477b2c4ded	4627	0	0	0	0	0	0	0	29	0	0	0	0	0	0	0	0	0	0	0	0	0	0	0	0	0	0	0	0	0	0	0	0	0	0	0	0	0	3859	0	0
ASV42	D_0__Bacteria	D_1__Actinobacteria	D_2__Actinobacteria	D_3__Micrococcales	D_4__Micrococcaceae	D_5__Micrococcus		0c579d21280801f02a641e1608606927	4013	0	0	0	101	0	0	0	0	0	0	0	94	262	64	24	20	0	0	54	0	0	32	0	0	68	106	0	0	0	63	0	0	0	0	63	63	0	0	0	0
ASV43	D_0__Bacteria	D_1__Actinobacteria	D_2__Actinobacteria	D_3__Micrococcales	D_4__Micrococcaceae			7ff346973a282aa55de296afdb5d74af	3887	167	170	171	213	278	124	0	0	0	0	0	10	0	0	0	122	0	0	0	89	0	40	0	123	124	221	0	106	408	0	33	0	0	0	63	0	0	66	168	0
ASV44	D_0__Bacteria	D_1__Proteobacteria	D_2__Gammaproteobacteria	D_3__Betaproteobacteriales	D_4__Neisseriaceae	D_5__uncultured	D_6__uncultured bacterium	4a1e5e44473fcf41f308288148927289	3700	0	16	0	0	0	12	0	74	99	0	49	0	183	5	0	44	21	0	0	39	13	10	27	8	0	0	0	0	171	116	12	36	0	0	1559	0	16	77	30	27
ASV45	D_0__Bacteria	D_1__Proteobacteria	D_2__Gammaproteobacteria	D_3__Enterobacteriales	D_4__Enterobacteriaceae	D_5__Pantoea		cc761daf51f27c423da57f3f1f0ff5cc	3647	0	0	0	0	0	0	0	0	0	0	0	0	0	42	26	34	0	0	0	0	0	0	0	0	37	0	0	0	0	0	0	0	0	0	0	0	0	0	0	0
ASV46	D_0__Bacteria	D_1__Proteobacteria						50cc9271958e368ceffdf08794d8b341	3556	0	0	0	0	0	0	0	0	0	0	0	0	0	0	0	0	0	0	0	0	0	0	0	0	0	0	0	0	0	0	0	0	0	0	0	0	0	0	0	0
ASV47	D_0__Bacteria	D_1__Bacteroidetes	D_2__Bacteroidia	D_3__Chitinophagales	D_4__Chitinophagaceae	D_5__Vibrionimonas	D_6__uncultured bacterium	b01f65c3da02d1690cbbb45a210380d5	3536	0	106	0	88	0	0	0	0	0	0	0	0	98	131	0	77	0	0	23	0	0	0	0	0	149	119	0	0	65	0	0	0	0	0	0	0	0	0	0	0
ASV48	D_0__Bacteria	D_1__Actinobacteria	D_2__Actinobacteria	D_3__Actinomycetales	D_4__Actinomycetaceae	D_5__Actinomyces		df8456a1abbfb4c8a2c450b44378d4cb	3423	0	0	0	0	0	0	0	0	0	0	0	0	0	0	0	0	0	0	0	0	0	0	0	397	0	0	0	0	0	0	0	0	0	0	0	0	0	0	0	0
ASV49	D_0__Bacteria	D_1__Acidobacteria	D_2__Acidobacteriia	D_3__Solibacterales	D_4__Solibacteraceae (Subgroup 3)	D_5__Bryobacter		9a9b7306340356f5961d9095542ff88f	3024	71	52	42	179	22	0	0	0	0	0	0	43	61	107	0	57	0	0	23	0	0	0	31	0	52	126	0	72	79	0	0	0	0	0	0	0	0	0	0	0
ASV50	D_0__Bacteria	D_1__Proteobacteria	D_2__Gammaproteobacteria	D_3__Enterobacteriales	D_4__Enterobacteriaceae			3481fa43fe5fba6aecdc7f9aae6ed9c0	2805	0	0	0	0	0	0	0	0	0	0	0	0	52	2503	0	0	0	0	0	0	0	0	0	0	0	0	0	0	0	0	0	0	0	0	109	0	0	0	0	0
ASV51	D_0__Bacteria	D_1__Proteobacteria	D_2__Gammaproteobacteria	D_3__Enterobacteriales	D_4__Enterobacteriaceae			c23d9c4626abe211214430dea60e8505	2758	0	0	0	0	0	0	2086	0	0	0	44	0	0	0	0	0	0	0	0	0	0	0	0	0	0	0	0	0	0	0	0	0	0	0	0	0	0	0	0	0
ASV52	D_0__Bacteria	D_1__Actinobacteria	D_2__Actinobacteria	D_3__Corynebacteriales	D_4__Corynebacteriaceae	D_5__Corynebacterium 1		aa9b3a1418d146c262ec63305292065a	2703	0	0	0	0	83	35	30	40	0	12	0	0	912	215	12	56	0	0	0	0	0	23	0	0	0	0	0	27	43	38	0	57	0	0	0	40	0	48	0	0
ASV53	D_0__Bacteria	D_1__Proteobacteria	D_2__Alphaproteobacteria	D_3__Rickettsiales	D_4__Rickettsiaceae	D_5__Rickettsia		6e35a55b3c00d52898de19884bb23bdb	2682	0	0	0	0	0	0	0	0	0	0	0	0	0	0	0	0	0	0	0	0	0	0	0	0	0	0	0	0	0	0	0	0	0	0	0	0	0	0	0	0
ASV54	D_0__Bacteria	D_1__Proteobacteria	D_2__Gammaproteobacteria	D_3__Gammaproteobacteria Incertae Sedis	D_4__Unknown Family	D_5__Acidibacter		7876a5906e5be58d068237cd0b6ebb3c	2675	0	0	0	40	0	0	13	0	0	0	0	28	31	0	0	54	0	0	0	19	0	13	26	0	30	0	42	37	0	24	22	12	0	0	770	0	0	37	0	0
ASV55	D_0__Bacteria	D_1__Tenericutes	D_2__Mollicutes	D_3__Entomoplasmatales	D_4__Spiroplasmataceae	D_5__Spiroplasma		a90d2a1f4fbd78846651c817aaa17464	2615	0	0	0	0	0	0	0	0	0	0	0	0	0	0	0	2615	0	0	0	0	0	0	0	0	0	0	0	0	0	0	0	0	0	0	0	0	0	0	0	0
ASV56	D_0__Bacteria	D_1__Proteobacteria	D_2__Gammaproteobacteria	D_3__Gammaproteobacteria Incertae Sedis	D_4__Unknown Family	D_5__Candidatus Carsonella	D_6__Candidatus Carsonella ruddii	3598c54a71ed83bc48988625467a2bdd	2330	0	0	0	0	0	0	0	0	0	0	0	0	0	0	0	0	0	0	0	0	0	0	0	0	0	0	0	0	0	0	0	0	0	0	0	0	0	0	0	0
ASV57	D_0__Bacteria	D_1__Proteobacteria	D_2__Alphaproteobacteria	D_3__Rhodobacterales	D_4__Rhodobacteraceae	D_5__Paracoccus		70a60612f186462ac3e8cd7ffb50690c	2321	0	0	0	0	0	0	0	0	0	0	0	0	0	0	0	0	0	0	0	0	0	0	0	0	0	0	0	0	0	0	0	0	0	79	0	0	0	0	0	0
ASV58	D_0__Bacteria	D_1__Proteobacteria	D_2__Deltaproteobacteria	D_3__Myxococcales	D_4__Polyangiaceae	D_5__Pajaroellobacter		dc9e840c3957d353c56ad240a9df198a	2170	60	81	0	126	0	0	0	0	0	0	0	0	47	87	50	153	0	0	0	0	0	0	0	0	76	100	49	0	111	0	0	0	0	0	0	0	0	0	0	0
ASV59	D_0__Bacteria	D_1__WPS-2	D_2__metagenome	D_3__	D_4__	D_5__	D_6__	5011a0ea9d7402163345550ceb728e0d	2166	50	75	67	47	0	0	7	0	0	0	0	29	0	63	15	118	0	8	26	0	0	0	0	6	52	139	79	32	103	0	0	0	0	0	0	0	0	0	0	0
ASV60	D_0__Bacteria	D_1__Proteobacteria	D_2__Alphaproteobacteria	D_3__Caulobacterales	D_4__Caulobacteraceae	D_5__uncultured		b2bac62667dd5b7b46224f0fdf1b2265	1978	0	0	0	27	0	0	0	0	0	16	126	0	72	0	31	95	0	0	0	0	0	0	21	0	0	105	51	0	84	33	0	32	0	0	194	0	0	26	11	0
ASV61	D_0__Bacteria	D_1__Actinobacteria	D_2__Actinobacteria	D_3__Frankiales	D_4__Frankiaceae	D_5__Jatrophihabitans		f0ed6388a4031e9ad6d27ff1d131e682	1816	48	61	0	47	0	0	0	0	0	0	0	28	39	33	0	160	15	0	0	0	5	0	0	0	0	100	0	59	0	0	0	0	0	0	0	0	0	0	0	0
ASV62	D_0__Bacteria	D_1__Proteobacteria	D_2__Gammaproteobacteria	D_3__Enterobacteriales	D_4__Enterobacteriaceae	D_5__Buchnera	D_6__Buchnera aphidicola (Eriosoma americanum)	87d23203239f1790d29724eab9d987b2	1609	0	0	0	0	0	0	0	0	0	0	0	0	0	0	0	0	0	0	0	0	0	0	0	0	0	0	0	0	0	0	0	0	0	0	0	0	0	0	0	0
ASV63	D_0__Bacteria	D_1__Proteobacteria	D_2__Gammaproteobacteria	D_3__Pseudomonadales	D_4__Pseudomonadaceae	D_5__Pseudomonas		e898620b82d3ae5814a1888c8888639a	1609	0	0	0	0	0	0	0	0	0	0	0	0	0	0	0	0	0	0	0	0	0	0	0	0	0	0	0	0	0	0	0	0	0	0	0	0	0	0	0	0
ASV64	D_0__Bacteria	D_1__Bacteroidetes	D_2__Bacteroidia	D_3__Bacteroidales	D_4__Prolixibacteraceae	D_5__uncultured		8f1f0c16b5ae8d0f4a9f295ceefeb311	1549	0	0	0	0	0	0	0	0	0	0	0	0	0	0	0	0	0	0	0	0	0	0	0	0	0	0	0	0	0	0	0	0	0	0	0	0	0	0	0	0
ASV65	D_0__Bacteria	D_1__Bacteroidetes	D_2__Bacteroidia	D_3__Chitinophagales	D_4__Chitinophagaceae	D_5__uncultured		5dd9b4c4fb4de32a93a6e834dde0faa2	1499	0	0	0	0	0	0	0	0	0	0	0	0	0	0	0	0	0	0	0	0	0	0	0	0	0	0	0	0	0	0	0	0	0	0	0	0	0	0	0	0
ASV66	D_0__Bacteria	D_1__Proteobacteria	D_2__Alphaproteobacteria	D_3__Sphingomonadales	D_4__Sphingomonadaceae	D_5__Sphingomonas		d6efd2da2728fd74ded268122ee05036	1497	0	0	58	47	0	84	0	0	47	0	32	0	37	0	40	0	0	0	0	17	0	0	0	0	138	75	23	0	0	26	0	0	0	0	0	0	0	0	175	0
ASV67	D_0__Bacteria	D_1__Proteobacteria	D_2__Gammaproteobacteria	D_3__Betaproteobacteriales	D_4__Burkholderiaceae			a8377fd1db22cfbfa2ceb1d14d392dc2	1441	0	0	0	0	0	0	0	0	0	0	0	0	0	0	0	0	0	0	0	0	0	0	0	0	0	0	0	0	0	0	0	0	0	0	0	0	0	1441	0	0
ASV68	D_0__Bacteria	D_1__Proteobacteria	D_2__Gammaproteobacteria	D_3__Betaproteobacteriales	D_4__Burkholderiaceae			df71de0e92459aa808364311135bb8fc	1427	0	104	71	39	24	0	0	0	0	0	0	0	0	0	67	155	36	0	0	0	0	0	0	54	0	0	0	0	96	0	0	0	0	0	0	0	0	0	0	0
ASV69	D_0__Bacteria	D_1__Bacteroidetes	D_2__Ignavibacteria	D_3__SJA-28				86f72c5e2006b1e79b69e7d7db404591	1415	0	0	0	0	0	0	0	0	0	0	0	0	0	0	0	0	0	0	0	0	0	0	0	0	0	0	0	0	0	0	0	0	0	0	0	0	0	0	0	0
ASV70	D_0__Bacteria	D_1__Proteobacteria	D_2__Alphaproteobacteria	D_3__Rhizobiales	D_4__Beijerinckiaceae	D_5__Methylobacterium		374b724806294b861c4ed5cfb74e2f31	1384	0	0	0	18	0	0	0	0	0	0	0	0	0	0	0	0	28	5	0	36	0	0	27	0	0	0	0	0	0	49	109	0	0	0	36	17	0	70	0	0
ASV71	D_0__Bacteria	D_1__Actinobacteria	D_2__Actinobacteria	D_3__Corynebacteriales	D_4__Corynebacteriaceae	D_5__Lawsonella		820f6693f569e339f183638cd73a7fe6	1382	9	0	0	0	0	17	0	0	0	0	0	0	30	0	0	24	0	0	0	0	0	0	0	0	0	0	12	0	21	9	0	15	0	0	31	0	0	0	0	0
ASV72	D_0__Bacteria	D_1__Proteobacteria	D_2__Gammaproteobacteria	D_3__Betaproteobacteriales	D_4__Burkholderiaceae	D_5__Massilia		e57c5df6a9b3b982472e7754ed31f313	1359	0	0	0	0	0	0	0	0	0	0	0	0	0	0	0	0	0	0	0	0	0	0	0	0	0	0	13	0	0	0	0	0	0	0	0	0	0	480	0	0
ASV73	D_0__Bacteria	D_1__Firmicutes	D_2__Clostridia	D_3__Clostridiales	D_4__Family XI	D_5__Peptoniphilus		7fb08fa9b7b2eef6a3db57d0de769227	1347	0	0	0	0	0	0	20	0	0	0	0	0	23	0	0	0	0	0	0	14	0	0	0	0	5	0	0	0	0	0	0	0	0	0	0	0	0	0	0	0
ASV74	D_0__Bacteria	D_1__Proteobacteria	D_2__Alphaproteobacteria	D_3__Rhizobiales	D_4__Rhizobiaceae	D_5__Allorhizobium-Neorhizobium-Pararhizobium-Rhizobium		c130baecd35f08a8f79bdfbdc0abb6c0	1231	0	0	0	0	0	0	0	0	0	0	0	0	0	31	0	0	0	0	0	0	0	0	0	0	0	0	0	0	32	0	0	0	0	0	0	0	0	0	0	0
ASV75	D_0__Bacteria	D_1__Actinobacteria	D_2__Actinobacteria	D_3__Corynebacteriales	D_4__Nocardiaceae	D_5__Rhodococcus		09de3dde6c465b74bcb8e6f8a478e4e0	1208	0	0	0	0	0	0	0	0	0	0	0	0	0	0	0	0	0	0	0	43	0	0	0	16	0	0	0	0	0	0	0	0	0	0	854	0	0	295	0	0
ASV76	D_0__Bacteria	D_1__Bacteroidetes	D_2__Bacteroidia	D_3__Cytophagales	D_4__Microscillaceae			6ae07253b242fc99d2039b3ae7167e35	1204	0	0	0	0	0	0	0	0	0	0	0	0	0	0	0	0	0	0	0	0	0	0	0	0	0	0	0	0	0	0	0	0	0	0	0	0	0	0	0	0
ASV77	D_0__Bacteria	D_1__Proteobacteria	D_2__Gammaproteobacteria	D_3__Gammaproteobacteria Incertae Sedis	D_4__Unknown Family	D_5__Candidatus Carsonella	D_6__Candidatus Carsonella ruddii	c69b09a4e02756f4cd5e464b57f2386e	1196	0	0	383	512	301	0	0	0	0	0	0	0	0	0	0	0	0	0	0	0	0	0	0	0	0	0	0	0	0	0	0	0	0	0	0	0	0	0	0	0
ASV78	D_0__Bacteria	D_1__Firmicutes	D_2__Bacilli	D_3__Lactobacillales	D_4__Streptococcaceae	D_5__Streptococcus		1b51357852b0b814b4d9918c6f0ab762	1175	0	0	0	21	0	0	0	0	0	0	0	0	0	0	0	0	0	0	0	0	0	10	0	0	0	0	0	0	0	0	0	0	0	0	0	0	0	0	0	0
ASV79	D_0__Bacteria	D_1__Cyanobacteria	D_2__Melainabacteria	D_3__Obscuribacterales	D_4__uncultured bacterium	D_5__	D_6__	a92feefb420ff5bd4d43cbfd7290ebc8	1168	0	0	27	64	0	0	0	0	0	0	12	0	0	26	13	0	0	0	0	0	0	0	0	0	0	49	22	20	3	18	0	0	0	0	0	0	0	0	0	10
ASV80	D_0__Bacteria	D_1__Proteobacteria	D_2__Alphaproteobacteria	D_3__Caedibacterales	D_4__Caedibacteraceae	D_5__Candidatus Nucleicultrix	Ambiguous_taxa	66189347149a11aad19a0eb7dd0c760d	1140	0	26	0	0	0	11	0	0	0	0	0	0	0	32	0	64	12	0	5	0	0	0	0	0	18	98	0	45	37	0	0	0	0	0	0	0	0	0	0	5
ASV81	D_0__Bacteria	D_1__Proteobacteria	D_2__Gammaproteobacteria	D_3__Pseudomonadales	D_4__Moraxellaceae	D_5__Acinetobacter		c22b16cc6108c04f29fea3b6d4c81571	1132	0	0	0	0	0	0	0	0	21	0	0	0	0	0	0	0	0	0	0	0	0	0	0	0	0	28	0	0	0	0	0	19	0	0	416	0	0	0	0	0
ASV82	D_0__Bacteria	D_1__Proteobacteria	D_2__Gammaproteobacteria	D_3__Pseudomonadales	D_4__Pseudomonadaceae	D_5__Pseudomonas	D_6__Pseudomonas psychrophila	43fddf1528d4a98928fd8c3a8ac23bfd	1126	0	0	0	0	0	0	0	0	820	0	0	0	0	0	0	0	0	0	0	0	0	0	0	0	0	0	0	0	0	45	0	0	0	0	0	0	0	0	0	0
ASV83	D_0__Bacteria	D_1__Proteobacteria	D_2__Gammaproteobacteria	D_3__Betaproteobacteriales	D_4__Burkholderiaceae			aed191bac0b1c3264208a084af848bed	1120	0	20	56	0	166	0	0	0	0	0	0	0	33	0	0	0	0	0	0	0	0	0	0	0	0	15	0	0	0	35	0	0	0	0	0	46	0	0	34	0
ASV84	D_0__Bacteria	D_1__Bacteroidetes	D_2__Bacteroidia	D_3__Sphingobacteriales	D_4__Sphingobacteriaceae	D_5__Pedobacter		e6c4a7258a21cb1ee250bdb71efc5c98	1114	0	0	0	0	0	0	0	0	0	0	0	0	0	0	0	0	0	0	0	0	0	0	0	0	0	0	0	0	0	0	0	0	0	0	1114	0	0	0	0	0
ASV85	D_0__Bacteria	D_1__Firmicutes	D_2__Bacilli	D_3__Bacillales	D_4__Staphylococcaceae	D_5__Staphylococcus		aafb6ca6537c21f170ece1de474769ab	1097	0	0	0	0	0	0	0	0	0	0	0	0	0	0	0	0	0	0	0	0	0	0	0	0	0	0	0	0	0	0	0	46	0	0	961	0	0	0	0	0
ASV86	D_0__Bacteria	D_1__Proteobacteria	D_2__Gammaproteobacteria	D_3__Pseudomonadales	D_4__Pseudomonadaceae	D_5__Pseudomonas		86d6db0b6e15510fa5d27ceae8fd5e0d	1096	0	0	0	0	0	0	0	0	0	0	0	0	0	0	0	0	0	0	0	0	0	0	0	0	0	0	0	0	0	0	0	0	0	0	0	0	0	1096	0	0
ASV87	D_0__Bacteria	D_1__Proteobacteria	D_2__Gammaproteobacteria	D_3__Betaproteobacteriales	D_4__Nitrosomonadaceae	D_5__MND1		c35553bc42a0a8d572bf5e99d2af0b4d	1089	0	0	0	0	0	0	0	0	0	0	0	0	0	0	0	0	0	0	0	0	0	0	0	0	0	0	0	0	0	0	0	0	0	0	0	0	0	0	0	0
ASV88	D_0__Bacteria	D_1__Bacteroidetes	D_2__Bacteroidia	D_3__Bacteroidales	D_4__Bacteroidetes vadinHA17			a75cba17e0610b519c50cac8ed4d21bc	1057	0	0	0	0	0	0	0	0	0	0	0	0	0	0	0	0	0	0	0	0	0	0	0	0	0	0	0	0	0	0	0	0	0	0	0	0	0	0	0	0
ASV89	D_0__Bacteria	D_1__Acidobacteria	D_2__Subgroup 6					d10c72b287f6e198757f9d267625d1ed	1041	0	0	0	0	0	0	0	0	0	0	0	0	0	0	0	0	0	0	0	0	0	0	0	0	0	0	0	28	0	0	0	0	0	0	839	0	0	0	0	0
ASV90	D_0__Bacteria	D_1__Bacteroidetes	D_2__Bacteroidia	D_3__Chitinophagales	D_4__Chitinophagaceae			7a856290efc6688da9a9d2aafa0b14c6	1040	36	0	0	56	14	0	0	0	0	0	0	27	71	20	24	23	0	0	0	0	0	0	0	0	0	85	53	29	0	0	0	0	0	0	0	0	0	0	0	0
ASV91	D_0__Bacteria	D_1__Proteobacteria	D_2__Deltaproteobacteria	D_3__Myxococcales	D_4__Sandaracinaceae	D_5__uncultured		7c1dc44acc7b7ff40f0de7428c9c6474	1029	0	0	0	0	0	0	0	0	0	0	0	0	0	0	0	0	0	0	0	0	0	0	0	0	0	0	0	0	0	0	0	0	0	0	0	0	0	0	0	0
ASV92	D_0__Bacteria	D_1__Proteobacteria	D_2__Gammaproteobacteria	D_3__Pseudomonadales	D_4__Moraxellaceae	D_5__Moraxella	D_6__uncultured bacterium	8e80ec2ce7273253b1e98358d64aef04	1002	0	0	0	0	0	1002	0	0	0	0	0	0	0	0	0	0	0	0	0	0	0	0	0	0	0	0	0	0	0	0	0	0	0	0	0	0	0	0	0	0
ASV93	D_0__Bacteria	D_1__Planctomycetes	D_2__Planctomycetacia	D_3__Pirellulales	D_4__Pirellulaceae	D_5__Pir4 lineage		2d9f941876950c13b38148340ccbb936	998	0	0	0	0	0	0	0	0	0	0	0	0	0	0	0	0	0	0	0	0	0	0	0	0	0	0	0	0	0	28	0	0	0	0	0	0	0	0	0	0
ASV94	D_0__Bacteria	D_1__Proteobacteria	D_2__Gammaproteobacteria	D_3__Betaproteobacteriales	D_4__Burkholderiaceae			db9929533902aa0b9ea1f4733bb236f0	980	0	0	0	0	0	0	0	0	0	0	0	0	0	0	0	0	0	0	0	0	0	0	0	0	0	0	0	0	0	0	0	0	0	0	0	0	0	980	0	0
ASV95	D_0__Bacteria	D_1__Proteobacteria	D_2__Gammaproteobacteria	D_3__Gammaproteobacteria Incertae Sedis	D_4__Unknown Family	D_5__Candidatus Carsonella	D_6__Candidatus Carsonella ruddii	7893b10ca97363db0cecd8f1bae8adc3	974	0	0	0	0	0	0	0	0	0	0	0	0	0	0	0	0	0	0	0	0	0	0	0	0	378	377	0	219	0	0	0	0	0	0	0	0	0	0	0	0
ASV96	D_0__Bacteria	D_1__Acidobacteria	D_2__Acidobacteriia	D_3__Solibacterales	D_4__Solibacteraceae (Subgroup 3)	D_5__Paludibaculum		44330118a02e3b5ee740c64c3371757c	970	0	0	0	0	0	0	0	0	0	0	0	0	0	0	0	0	0	0	0	0	0	0	0	0	0	0	0	0	0	0	0	0	0	0	0	0	0	0	0	0
ASV97	D_0__Bacteria	D_1__Proteobacteria	D_2__Deltaproteobacteria	D_3__Myxococcales	D_4__P3OB-42	D_5__metagenome	D_6__	e234c0d07b0652afe259ec8b7d551ecb	960	0	0	0	0	0	0	0	0	0	0	0	0	0	0	0	0	0	0	0	0	0	0	0	0	0	0	0	0	0	0	0	0	0	0	0	0	0	0	0	0
ASV98	D_0__Bacteria	D_1__Proteobacteria	D_2__Alphaproteobacteria	D_3__Sphingomonadales	D_4__Sphingomonadaceae	D_5__Sphingomonas		f09acd43cd89f77a5e47d94f61e550a4	959	0	0	0	0	0	0	0	0	0	0	0	0	0	0	0	0	0	0	0	0	0	0	0	0	0	0	0	0	0	0	0	0	0	0	0	22	0	937	0	0
ASV99	D_0__Bacteria	D_1__Bacteroidetes	D_2__Bacteroidia	D_3__Flavobacteriales	D_4__Weeksellaceae	D_5__Chryseobacterium		3fb11383d86dfad2dfd111339161741f	959	0	0	0	0	0	0	0	0	0	0	0	0	0	0	0	0	0	0	0	0	0	0	0	0	0	0	0	0	0	0	0	0	0	0	0	0	0	0	0	0
ASV100	D_0__Bacteria	D_1__Proteobacteria	D_2__Alphaproteobacteria	D_3__Caulobacterales	D_4__Caulobacteraceae	D_5__Asticcacaulis		6326363cc12189a386d6c9e5c711038d	956	52	0	49	20	135	0	0	0	0	0	0	18	0	0	0	33	0	7	0	32	0	0	0	0	0	49	15	0	0	0	0	9	0	0	0	0	0	0	0	0
ASV101	D_0__Bacteria	D_1__Bacteroidetes	D_2__Bacteroidia	D_3__Bacteroidales	D_4__Bacteroidetes vadinHA17			cd841640fa53a5b762c5b2743d26baf1	953	0	0	0	0	0	0	0	0	0	0	0	0	0	0	0	0	0	0	0	0	0	0	0	0	0	0	0	0	0	0	0	0	0	0	0	0	0	0	0	0
ASV102	D_0__Bacteria	D_1__Acidobacteria	D_2__Subgroup 6					e2700aefa86b128937c05f4f4dd45b71	950	60	0	0	0	0	0	0	0	0	0	0	0	0	0	0	0	0	0	0	0	0	0	0	0	31	0	0	0	0	0	0	0	20	0	0	0	0	0	0	0
ASV103	D_0__Bacteria	D_1__Acidobacteria	D_2__Subgroup 6					d5ba1ce7a93877eaa4a1b1142b93a9d6	943	0	0	0	0	0	0	0	0	0	0	0	0	0	0	0	0	0	0	0	0	0	0	0	0	0	0	0	0	0	0	0	0	0	0	0	0	0	0	0	0
ASV104	D_0__Bacteria	D_1__Omnitrophicaeota	D_2__Omnitrophia	D_3__Omnitrophales	D_4__Omnitrophaceae	D_5__Candidatus Omnitrophus		d8fbd96923aa98aacde706cb83257eca	924	0	0	0	0	0	0	0	0	0	0	0	0	0	0	0	0	0	0	0	0	0	0	0	0	0	0	0	0	0	0	0	0	0	0	0	0	0	0	0	0
ASV105	D_0__Bacteria	D_1__Proteobacteria	D_2__Gammaproteobacteria	D_3__Gammaproteobacteria Incertae Sedis	D_4__Unknown Family	D_5__Candidatus Carsonella	D_6__Candidatus Carsonella ruddii	caf0545a5735a89a09bc87a957fe1d04	921	0	0	0	0	0	0	0	0	0	0	0	0	0	0	0	0	0	0	0	0	0	0	0	0	0	0	0	0	0	0	0	0	0	0	0	0	0	0	0	0
ASV106	D_0__Bacteria	D_1__Chloroflexi	D_2__Anaerolineae	D_3__Ardenticatenales	D_4__Ardenticatenaceae	D_5__uncultured		cdcd31c505776e360aad2544b792a423	910	0	0	0	0	0	0	0	0	0	0	0	0	0	0	0	0	0	0	0	0	0	0	0	0	0	0	0	0	0	0	0	0	0	0	0	0	0	0	0	0
ASV107	D_0__Bacteria	D_1__Proteobacteria	D_2__Gammaproteobacteria	D_3__Pseudomonadales	D_4__Moraxellaceae	D_5__Acinetobacter		d15bc449222795a9ff230013aa633686	901	0	0	0	0	0	0	0	0	0	0	0	0	0	0	0	0	0	0	0	0	0	0	0	0	0	0	0	53	18	0	0	0	0	0	800	0	0	15	0	0
ASV108	D_0__Bacteria	D_1__Chloroflexi	D_2__KD4-96					5a2f2e61ea84e45e8427831267035263	898	0	0	0	0	0	0	0	0	0	0	0	0	0	0	0	0	0	0	0	0	0	0	0	0	0	0	0	0	0	0	0	0	0	0	0	0	0	0	0	0
ASV109	D_0__Bacteria	D_1__Bacteroidetes	D_2__Bacteroidia	D_3__Chitinophagales	D_4__Chitinophagaceae	D_5__Ferruginibacter		f36a0da5023871d64c36d43ddfa35a5e	892	0	0	0	0	0	0	0	0	0	0	0	0	0	0	0	0	0	0	0	0	0	0	0	0	0	0	0	0	0	0	0	0	0	0	892	0	0	0	0	0
ASV110	D_0__Bacteria	D_1__Rokubacteria	D_2__NC10	D_3__Methylomirabilales	D_4__Methylomirabilaceae	D_5__Sh765B-TzT-35	D_6__NC10 bacterium enrichment culture clone Ino-F12	9e61bb52160d780dabf4c02b8c367ced	884	0	0	0	0	0	0	0	0	0	0	0	0	0	0	0	0	0	0	0	0	0	0	0	0	0	0	0	0	0	0	0	0	0	0	0	0	0	0	0	0
ASV111	D_0__Bacteria	D_1__Bacteroidetes	D_2__Bacteroidia	D_3__Flavobacteriales	D_4__Flavobacteriaceae	D_5__Flavobacterium		945f562bda86790338922e12f9854407	883	0	0	0	0	0	196	0	17	0	0	0	0	0	0	0	0	0	0	0	0	0	0	25	0	0	0	0	0	0	0	0	0	0	0	0	0	0	0	0	0
ASV112	D_0__Bacteria	D_1__Proteobacteria	D_2__Alphaproteobacteria	D_3__Rhizobiales	D_4__Beijerinckiaceae	D_5__Microvirga		b5403e3d3e7f5a219e1fbe3cceee2261	876	34	0	0	0	0	0	0	0	0	0	0	0	0	0	0	0	0	0	0	0	0	0	0	0	0	0	0	43	29	0	0	0	0	0	0	0	0	0	0	0
ASV113	D_0__Bacteria	D_1__Verrucomicrobia	D_2__Verrucomicrobiae	D_3__Pedosphaerales	D_4__Pedosphaeraceae	D_5__bacterium Ellin517	D_6__	6fd8cd726f1dbf11a2a23db8fc865743	875	0	0	0	0	0	0	0	0	0	0	0	0	0	0	0	0	0	0	0	0	0	0	0	0	0	0	0	0	0	0	0	0	0	0	851	0	0	0	0	0
ASV114	D_0__Bacteria	D_1__Proteobacteria	D_2__Gammaproteobacteria	D_3__Betaproteobacteriales	D_4__Burkholderiaceae			07b9db0375df4a5e63c8a479145d4478	872	0	0	0	0	0	0	0	0	41	0	0	0	0	0	0	0	0	0	0	0	0	0	0	0	25	143	0	0	0	0	0	0	0	0	0	0	0	0	0	0
ASV115	D_0__Bacteria	D_1__Proteobacteria	D_2__Alphaproteobacteria	D_3__Sphingomonadales	D_4__Sphingomonadaceae	D_5__Sphingomonas		10afda2baef44de4c584a6641de399b1	870	0	0	0	0	0	0	0	0	0	0	0	0	0	0	0	0	0	0	0	0	0	0	0	0	0	0	0	0	0	0	0	0	0	0	0	0	0	841	0	0
ASV116	D_0__Bacteria	D_1__Bacteroidetes	D_2__Bacteroidia	D_3__Sphingobacteriales	D_4__Sphingobacteriaceae	D_5__Pedobacter		d15bd1dcb9de71d7452648673a59f5b8	869	18	0	0	0	0	55	0	0	0	0	0	19	0	0	0	0	0	0	0	0	0	20	0	0	0	0	0	0	0	0	0	39	0	0	0	0	0	100	65	0
ASV117	D_0__Bacteria	D_1__Proteobacteria	D_2__Gammaproteobacteria	D_3__Betaproteobacteriales	D_4__Nitrosomonadaceae	D_5__Nitrosospira		b8f64099026ffffde7cd2c6aa4642240	860	0	0	0	0	0	0	0	0	0	0	0	0	0	0	0	0	0	0	14	0	0	0	0	0	0	0	0	0	0	0	0	0	0	0	846	0	0	0	0	0
ASV118	D_0__Bacteria	D_1__Acidobacteria	D_2__Acidobacteriia	D_3__Solibacterales	D_4__Solibacteraceae (Subgroup 3)	D_5__Bryobacter		af17801403ade35c3ed5e461cc36331d	859	0	0	0	0	0	0	0	0	0	0	0	0	0	0	0	28	0	0	0	0	0	0	0	0	0	0	0	0	24	0	0	0	0	0	0	0	0	0	0	0
ASV119	D_0__Bacteria	D_1__Acidobacteria	D_2__Subgroup 17					730d6f142fceb94c1d7a1adfe0fd1ef4	858	0	0	0	0	0	0	0	0	0	0	0	0	0	0	0	0	0	0	0	0	0	0	0	0	0	35	0	0	0	0	0	0	0	0	0	0	0	0	0	0
ASV120	D_0__Bacteria	D_1__Proteobacteria	D_2__Gammaproteobacteria	D_3__Betaproteobacteriales	D_4__Burkholderiaceae			a843fc211658b32d18ca8567f97f1a1e	854	0	0	0	0	0	52	0	0	0	0	0	0	0	0	0	0	0	0	0	0	0	0	42	0	0	0	0	0	0	0	0	0	0	0	101	33	0	245	78	0
ASV121	D_0__Bacteria	D_1__Proteobacteria	D_2__Gammaproteobacteria	D_3__Pseudomonadales	D_4__Moraxellaceae	D_5__uncultured		00b0a0a831b6deb6b3bbc11649f17a74	848	0	0	0	0	0	0	0	0	0	0	0	0	0	0	0	0	0	0	0	0	0	0	0	0	0	0	0	0	0	0	0	0	0	0	848	0	0	0	0	0
ASV122	D_0__Bacteria	D_1__Planctomycetes	D_2__Planctomycetacia	D_3__Planctomycetales	D_4__Rubinisphaeraceae	D_5__SH-PL14		fa392af38dee4f1e131d53c2ffd14fd2	841	0	0	0	0	0	0	0	0	0	0	0	0	0	0	0	0	0	0	0	0	0	0	0	0	0	0	0	0	0	0	0	0	0	0	0	0	0	0	0	0
ASV123	D_0__Bacteria	D_1__Actinobacteria	D_2__Thermoleophilia	D_3__Gaiellales	D_4__uncultured			8b355d50a26edf5a68748e02db02376d	829	0	0	0	0	0	0	0	0	0	0	0	0	0	0	0	0	0	0	0	0	0	0	0	0	0	0	0	0	0	0	0	0	0	0	0	0	0	0	0	0
ASV124	D_0__Bacteria	D_1__Proteobacteria	D_2__Alphaproteobacteria	D_3__Rhizobiales	D_4__Xanthobacteraceae			6472eb8b1e09f892aca2f23182962903	818	0	0	0	0	0	0	0	0	0	0	0	0	0	0	0	0	0	0	0	0	0	0	0	0	201	0	0	0	0	0	0	0	0	0	515	102	0	0	0	0
ASV125	D_0__Bacteria	D_1__Actinobacteria	D_2__MB-A2-108					af062725e851baa19a57d27c454641e6	802	0	0	0	0	0	18	0	0	0	0	0	0	0	18	0	0	0	0	0	0	0	0	0	0	0	0	0	0	92	0	0	26	0	0	0	0	0	0	0	0
ASV126	D_0__Bacteria	D_1__Proteobacteria	D_2__Alphaproteobacteria	D_3__Rhizobiales	D_4__Xanthobacteraceae			ee222d8f6e9c4915b7b361cd27c2bd8b	793	0	0	0	0	0	0	0	0	26	0	0	0	0	0	0	0	0	0	0	0	0	0	0	0	0	0	0	0	0	0	0	0	0	0	767	0	0	0	0	0
ASV127	D_0__Bacteria	D_1__Proteobacteria	D_2__Deltaproteobacteria	D_3__Myxococcales	D_4__BIrii41			3c6a7538974a8e6ef1b91f9bc7632809	790	0	0	0	0	0	0	0	0	0	0	0	0	0	0	0	0	0	0	0	0	0	0	0	0	0	0	0	0	0	0	0	0	0	0	0	0	0	0	0	0
ASV128	D_0__Bacteria	D_1__Verrucomicrobia	D_2__Verrucomicrobiae	D_3__Pedosphaerales	D_4__Pedosphaeraceae	D_5__uncultured verrucomicrobium DEV020	D_6__	063af6f1d5b2fadc9bd22ca0812f90a6	785	0	0	0	0	0	0	0	0	0	0	0	0	0	0	0	0	0	0	0	0	0	0	0	0	0	0	0	0	0	0	0	0	0	0	0	0	0	0	0	0
ASV129	D_0__Bacteria	D_1__Acidobacteria	D_2__Subgroup 6					d005a5a23ab40278bac5eb2001af3dfa	782	0	0	0	0	0	0	0	0	0	0	0	0	0	0	0	0	0	0	0	0	0	0	0	0	0	0	0	0	0	0	0	0	0	0	0	0	0	0	0	0
ASV130	D_0__Bacteria	D_1__Acidobacteria	D_2__Subgroup 6					ef857ddde862451cb25b32631cfdc8c3	782	0	0	0	0	0	0	0	0	0	0	0	0	0	0	0	0	0	0	0	0	0	0	0	0	0	0	0	0	0	0	0	0	0	0	0	0	0	0	0	0
ASV131	D_0__Bacteria	D_1__Actinobacteria	D_2__Thermoleophilia	D_3__Gaiellales	D_4__uncultured			55171d6a7d2a6277fcaf13baf685e8fd	779	0	0	0	0	0	0	0	0	0	0	0	0	0	0	0	0	0	0	0	0	0	0	0	0	0	0	0	0	0	0	0	0	0	0	718	0	0	0	0	0
ASV132	D_0__Bacteria	D_1__Dependentiae	D_2__Babeliae	D_3__Babeliales				9ad16947a129ac9a7f1986a9231ed958	778	0	0	0	0	0	0	0	0	0	0	0	0	0	0	0	0	0	0	0	0	0	0	0	0	0	0	0	0	0	0	0	0	0	0	778	0	0	0	0	0
ASV133	D_0__Bacteria	D_1__Firmicutes	D_2__Bacilli	D_3__Bacillales	D_4__Planococcaceae	D_5__Lysinibacillus		1fb6ab5be1d427ef2ed5faeaacd60eca	771	0	0	0	0	0	0	0	0	0	0	0	0	0	0	0	0	0	0	0	0	0	0	0	0	0	0	0	0	0	0	0	0	0	0	771	0	0	0	0	0
ASV134	D_0__Bacteria	D_1__Proteobacteria	D_2__Alphaproteobacteria	D_3__Rickettsiales	D_4__Rickettsiaceae	D_5__Candidatus Megaira		7e8a6238d2b8e06fe07982db5f2dc2db	768	0	0	0	0	0	0	0	0	0	0	0	0	768	0	0	0	0	0	0	0	0	0	0	0	0	0	0	0	0	0	0	0	0	0	0	0	0	0	0	0
ASV135	D_0__Bacteria	D_1__Proteobacteria	D_2__Alphaproteobacteria	D_3__Rhizobiales	D_4__Rhizobiaceae	D_5__Mesorhizobium		1dc3a7cd36625f81a603740de6b3160b	765	0	84	0	0	0	62	0	0	0	0	0	0	0	0	16	0	15	0	0	0	0	0	0	0	0	92	0	0	81	0	0	36	0	0	0	0	0	0	43	0
ASV136	D_0__Bacteria	D_1__Acidobacteria	D_2__Acidobacteriia	D_3__Solibacterales	D_4__Solibacteraceae (Subgroup 3)	D_5__Bryobacter		2cfbaaa79a779062fa18b2bdb597861a	761	24	13	0	0	0	0	0	0	0	0	0	0	0	0	0	29	0	0	0	0	0	0	0	0	17	102	0	0	48	0	0	0	0	0	0	0	0	0	0	0
ASV137	D_0__Bacteria	D_1__Proteobacteria	D_2__Deltaproteobacteria	D_3__Myxococcales	D_4__Polyangiaceae	D_5__Pajaroellobacter		97fc5e1a08714820c6295ace7f62c953	760	0	0	0	0	0	0	0	0	0	0	0	0	0	0	0	0	0	0	0	0	0	0	0	0	0	0	0	0	0	0	0	0	0	0	760	0	0	0	0	0
ASV138	D_0__Bacteria	D_1__Acidobacteria	D_2__Subgroup 6					aa02928c7f12b13dda1e69b00276a416	756	0	0	0	0	0	0	0	0	0	0	0	0	0	0	0	0	0	0	0	0	0	0	0	12	0	0	0	0	0	0	0	0	0	0	0	0	0	0	0	0
ASV139	D_0__Bacteria	D_1__Proteobacteria	D_2__Alphaproteobacteria	D_3__Rhizobiales	D_4__Rhizobiaceae	D_5__Allorhizobium-Neorhizobium-Pararhizobium-Rhizobium		2653f9a6e90d957c951070035e6edeea	754	0	0	0	0	137	0	0	0	0	0	0	0	0	0	0	0	0	0	0	0	0	0	0	0	0	0	0	0	0	0	0	0	0	0	0	0	0	0	0	0
ASV140	D_0__Bacteria	D_1__Bacteroidetes	D_2__Bacteroidia	D_3__Chitinophagales	D_4__Chitinophagaceae	D_5__Terrimonas		9361d0b2617adaa921fc92d36f974b90	753	0	0	0	0	0	0	0	0	0	0	0	0	0	0	0	0	0	0	0	0	0	0	0	0	0	0	0	0	0	0	0	0	0	0	753	0	0	0	0	0
ASV141	D_0__Bacteria	D_1__Proteobacteria	D_2__Gammaproteobacteria	D_3__Cellvibrionales	D_4__Cellvibrionaceae	D_5__Cellvibrio		6e1575cfc367c39ec52c4d1e699a1fb2	749	0	0	0	19	0	0	0	0	0	0	0	0	0	0	0	0	0	0	0	0	0	0	0	27	0	0	0	0	0	0	0	0	0	0	682	0	0	0	0	0
ASV142	D_0__Bacteria	D_1__Proteobacteria	D_2__Alphaproteobacteria	D_3__Sphingomonadales	D_4__Sphingomonadaceae	D_5__Sphingomonas		b727a771e25a54c3f1d06ad584165a61	749	0	0	0	0	0	0	0	0	0	0	0	0	0	0	0	0	0	0	0	0	0	0	0	0	0	0	0	0	0	0	0	0	0	0	749	0	0	0	0	0
ASV143	D_0__Bacteria	D_1__Planctomycetes	D_2__Planctomycetacia	D_3__Planctomycetales	D_4__Rubinisphaeraceae	D_5__SH-PL14	D_6__metagenome	2bc0894a5d763cf07f91d898500fc1bb	748	0	0	0	0	0	0	0	0	0	0	0	0	0	0	0	0	0	0	0	0	0	0	0	0	0	0	0	0	0	0	0	0	0	0	0	0	0	0	0	0
ASV144	D_0__Bacteria	D_1__Proteobacteria	D_2__Alphaproteobacteria	D_3__Rhizobiales	D_4__Methyloligellaceae	D_5__uncultured		2fac845da336657d55f1a9f350c6bc09	720	0	0	95	0	0	0	0	0	0	0	0	0	0	0	0	0	0	0	0	0	0	0	0	0	0	179	0	0	39	0	0	0	0	0	0	0	0	0	46	0
ASV145	D_0__Bacteria	D_1__Firmicutes	D_2__Bacilli	D_3__Bacillales	D_4__Planococcaceae			60933de335c7464f51fffcd2152a39a6	717	0	0	0	0	0	0	0	0	0	0	0	0	0	0	0	0	0	0	0	0	0	0	0	0	0	0	0	0	0	0	0	0	0	0	688	0	0	0	0	0
ASV146	D_0__Bacteria	D_1__Proteobacteria	D_2__Alphaproteobacteria	D_3__Rhodobacterales	D_4__Rhodobacteraceae			2739028556714ca740f08c692c39d388	710	0	0	0	0	0	0	0	0	0	0	0	0	0	0	0	0	0	0	0	0	0	0	0	0	0	0	0	0	0	0	0	0	0	0	0	0	0	0	0	0
ASV147	D_0__Bacteria	D_1__Acidobacteria	D_2__Subgroup 6					dba682409a748b26ce327b1b112550e9	707	0	0	0	0	0	0	0	0	0	0	0	0	0	0	0	0	0	0	0	0	0	0	0	0	0	0	0	0	0	0	0	0	0	0	0	0	0	0	0	0
ASV148	D_0__Bacteria	D_1__Planctomycetes	D_2__OM190	D_3__uncultured bacterium	D_4__	D_5__	D_6__	3c21b1d0296909155f3dda75be369013	704	0	0	0	0	0	0	0	0	0	0	0	0	0	0	0	0	0	0	0	0	0	0	0	0	0	0	0	0	0	0	0	0	0	0	704	0	0	0	0	0
ASV149	D_0__Bacteria	D_1__Proteobacteria	D_2__Gammaproteobacteria	D_3__Betaproteobacteriales	D_4__Burkholderiaceae			a65e1d36b2466ac224ab4958354c6d3d	703	0	0	0	0	0	0	0	0	0	0	0	0	0	0	0	0	0	0	0	0	0	0	0	0	0	0	0	0	8	0	0	0	0	0	0	0	0	0	9	0
ASV150	D_0__Bacteria	D_1__Planctomycetes	D_2__Planctomycetacia	D_3__Gemmatales	D_4__Gemmataceae	D_5__Fimbriiglobus		32516571557bd6a3baffb5ebb09ce20e	702	27	38	0	86	0	0	0	0	0	0	0	0	30	37	0	0	0	0	0	0	0	0	0	0	16	27	28	0	39	0	0	0	0	0	0	0	0	32	14	0
ASV151	D_0__Bacteria	D_1__Actinobacteria	D_2__Actinobacteria	D_3__Micromonosporales	D_4__Micromonosporaceae			54a4a33baabadc43af961318b839a467	701	0	0	0	0	0	0	0	0	0	0	0	0	0	0	0	0	0	0	0	0	0	0	0	0	0	0	0	0	0	0	0	0	0	0	0	0	0	0	0	0
ASV152	D_0__Bacteria	D_1__Acidobacteria	D_2__Holophagae	D_3__Subgroup 7				4e340913cc756ff570afcb7b8c37f6b6	700	0	0	0	0	0	0	0	0	0	0	0	0	0	0	0	0	0	0	0	0	0	0	0	0	0	0	0	0	0	0	0	0	0	0	700	0	0	0	0	0
ASV153	D_0__Bacteria	D_1__Acidobacteria	D_2__Subgroup 6	D_3__unidentified	D_4__	D_5__	D_6__	e1220c43483818174b8d7e34f64dc8a8	697	0	0	0	0	0	0	0	0	0	0	0	0	0	0	0	0	0	0	0	0	0	0	0	0	0	0	0	0	0	0	0	0	0	0	697	0	0	0	0	0
ASV154	D_0__Bacteria	D_1__Acidobacteria	D_2__Subgroup 6					337b14e1938677e488fda429b20b7e54	693	0	49	48	0	0	90	0	0	0	0	0	0	0	0	0	0	0	0	0	0	0	0	0	0	0	0	0	0	0	0	0	0	0	0	0	0	0	0	0	0
ASV155	D_0__Bacteria	D_1__Chloroflexi	D_2__Anaerolineae	D_3__Anaerolineales	D_4__Anaerolineaceae	D_5__Anaerolineaceae UCG-001	D_6__uncultured bacterium	9dc74528778017ef5d26d610478588db	683	0	0	0	0	0	0	0	0	0	0	0	0	0	0	0	0	0	0	0	0	0	0	0	0	0	0	0	0	0	0	0	0	0	0	0	0	0	0	0	0
ASV156	D_0__Bacteria	D_1__Planctomycetes	D_2__Planctomycetacia	D_3__Gemmatales	D_4__Gemmataceae	D_5__Fimbriiglobus	D_6__Gemmata sp. Wa1-6	3b9a640a2fb04ef04b82b218fc1fb455	680	0	0	0	0	0	0	0	0	0	0	0	0	0	0	0	0	0	0	0	0	0	0	0	0	0	0	0	0	0	0	0	0	0	0	0	0	0	0	0	0
ASV157	D_0__Bacteria	D_1__Acidobacteria	D_2__Subgroup 6					bde88b8c446819903503e7c9b14347c1	669	0	0	0	0	0	0	0	0	0	0	0	0	0	0	0	0	0	0	0	25	0	0	0	0	0	0	0	0	0	0	0	0	0	0	0	0	0	0	0	0
ASV158	D_0__Bacteria	D_1__Acidobacteria	D_2__Subgroup 6					5dfcb1335796f648429f69b546759b3f	668	0	0	0	0	0	0	0	0	0	0	0	0	0	0	0	0	0	0	0	0	0	0	0	0	0	0	0	0	0	0	0	0	0	0	668	0	0	0	0	0
ASV159	D_0__Bacteria	D_1__Proteobacteria	D_2__Gammaproteobacteria	D_3__Betaproteobacteriales	D_4__Burkholderiaceae	D_5__Massilia		4608fae4bbc9964cdd17af8782f2155e	667	0	0	0	0	0	0	0	0	0	0	0	0	0	0	0	56	0	0	0	0	0	0	0	37	0	0	16	0	91	0	0	0	0	0	0	0	0	0	44	0
ASV160	D_0__Bacteria	D_1__Firmicutes	D_2__Bacilli	D_3__Bacillales	D_4__Bacillaceae	D_5__Pseudogracilibacillus		f78b9993eb9d27ce95379b6e16943cfe	667	0	0	0	0	0	0	0	0	0	0	0	0	0	0	0	0	0	0	0	0	0	0	0	0	0	0	0	0	0	0	0	0	0	0	0	0	0	0	0	0
ASV161	D_0__Bacteria	D_1__Gemmatimonadetes	D_2__Gemmatimonadetes	D_3__Gemmatimonadales	D_4__Gemmatimonadaceae	D_5__uncultured		e0e0a3865c878986a3a82124db7bbfc9	667	0	0	0	0	0	0	0	0	0	0	0	0	0	0	0	0	0	0	0	0	0	0	0	0	0	0	0	0	0	0	0	0	0	0	0	0	0	0	0	0
ASV162	D_0__Bacteria	D_1__Proteobacteria	D_2__Deltaproteobacteria	D_3__Bdellovibrionales	D_4__Bacteriovoracaceae	D_5__Peredibacter		067e5f222b317572f59fa0f19438322f	666	0	0	0	0	0	0	0	0	0	0	0	0	0	0	0	0	0	0	0	0	0	0	0	0	0	0	0	0	0	0	0	0	0	0	0	0	0	0	0	0
ASV163	D_0__Bacteria	D_1__Proteobacteria	D_2__Gammaproteobacteria	D_3__Beggiatoales	D_4__Beggiatoaceae	D_5__uncultured	D_6__uncultured proteobacterium	a0baab964991122c3b28fee70c04d24f	664	0	0	0	0	0	0	0	0	0	0	0	0	0	0	0	0	0	0	0	0	0	0	0	0	0	0	0	0	0	0	0	0	0	0	664	0	0	0	0	0
ASV164	D_0__Bacteria	D_1__Actinobacteria	D_2__Actinobacteria	D_3__Propionibacteriales	D_4__Nocardioidaceae	D_5__Nocardioides		f2626600b0c4065958d2d870eee0a833	661	0	0	0	0	0	0	0	0	0	0	0	0	0	0	0	0	0	0	0	0	0	0	0	0	0	0	0	0	0	0	0	0	0	0	661	0	0	0	0	0
ASV165	D_0__Bacteria	D_1__Proteobacteria	D_2__Alphaproteobacteria	D_3__Rhizobiales	D_4__Rhizobiaceae	D_5__Candidatus Liberibacter		b517ba7ba564b31790744f872006c45e	658	0	0	0	0	0	0	0	658	0	0	0	0	0	0	0	0	0	0	0	0	0	0	0	0	0	0	0	0	0	0	0	0	0	0	0	0	0	0	0	0
ASV166	D_0__Bacteria	D_1__Proteobacteria	D_2__Deltaproteobacteria	D_3__Desulfobacterales	D_4__Desulfobacteraceae	D_5__Desulfatitalea	D_6__uncultured bacterium	25784a917846a6e380a5f0b1c0c4f504	657	0	0	0	0	0	0	0	0	0	0	0	0	0	0	0	0	0	0	0	0	0	0	0	0	0	0	0	0	0	0	0	0	0	0	0	0	0	0	0	0
ASV167	D_0__Bacteria	D_1__Proteobacteria	D_2__Gammaproteobacteria	D_3__Pseudomonadales	D_4__Pseudomonadaceae	D_5__Pseudomonas		5648dccee530d68ceb3e4d7d22cf8756	655	14	0	0	0	0	0	0	0	0	0	0	0	30	44	0	0	0	0	0	0	0	0	0	0	0	64	0	0	0	0	0	0	0	0	0	0	0	0	15	0
ASV168	D_0__Bacteria	D_1__Proteobacteria	D_2__Gammaproteobacteria	D_3__Betaproteobacteriales	D_4__Nitrosomonadaceae	D_5__Ellin6067		24dd62711b6519d488b7f17673d42bee	655	0	0	0	0	0	0	0	0	0	0	0	0	0	0	0	0	0	0	0	0	0	0	0	0	0	0	0	0	0	0	0	0	0	0	0	0	0	0	0	0
ASV169	D_0__Bacteria	D_1__Proteobacteria	D_2__Gammaproteobacteria	D_3__Pseudomonadales	D_4__Pseudomonadaceae	D_5__Pseudomonas		9d30df1c09b60bb791f16b9f769c6335	655	0	30	0	0	0	0	0	0	0	0	0	0	0	0	0	0	0	0	0	0	0	0	56	0	40	0	0	0	0	0	22	0	0	0	58	0	0	0	0	0
ASV170	D_0__Bacteria	D_1__Actinobacteria	D_2__Actinobacteria	D_3__Streptosporangiales	D_4__Streptosporangiaceae	D_5__Streptosporangium		ec4a2bc8654683fbd571417186a8d0e1	649	19	0	0	40	40	0	0	0	0	0	0	0	0	0	0	0	0	0	0	0	0	0	0	0	24	0	0	0	0	0	0	0	0	0	0	0	0	0	0	0
ASV171	D_0__Bacteria	D_1__Proteobacteria	D_2__Gammaproteobacteria	D_3__Betaproteobacteriales	D_4__Nitrosomonadaceae	D_5__Ellin6067		91878d7c16811333ee5db6102c3be33e	648	0	0	0	0	0	0	0	0	0	0	0	0	0	0	0	0	0	0	0	0	0	0	0	0	0	0	0	0	0	0	0	0	0	0	0	0	0	0	0	0
ASV172	D_0__Bacteria	D_1__Bacteroidetes	D_2__Bacteroidia	D_3__Sphingobacteriales	D_4__Sphingobacteriaceae	D_5__Mucilaginibacter		38adc2efc7b16a7c7706e2c9b5822754	644	0	90	0	39	0	119	0	0	0	0	0	0	0	0	0	0	0	8	0	0	0	0	0	0	41	0	0	0	57	0	0	0	0	0	0	0	0	0	0	0
ASV173	D_0__Bacteria	D_1__Actinobacteria	D_2__Actinobacteria	D_3__Corynebacteriales	D_4__Corynebacteriaceae	D_5__Corynebacterium 1		b601b2ea2b069de7516ec6135c79ee29	641	0	10	0	0	0	54	0	0	0	0	0	0	0	0	0	0	0	0	0	0	0	0	0	0	0	0	26	0	0	0	0	0	0	0	118	0	0	0	0	0
ASV174	D_0__Bacteria	D_1__Actinobacteria	D_2__Thermoleophilia	D_3__Gaiellales	D_4__uncultured			628adaed2c5f8e9ea20c87f5233b6739	641	0	0	0	0	0	0	0	0	0	0	0	0	0	0	0	0	0	0	0	0	0	0	0	0	0	0	0	0	0	0	0	0	0	0	641	0	0	0	0	0
ASV175	D_0__Bacteria	D_1__Proteobacteria	D_2__Alphaproteobacteria	D_3__Acetobacterales	D_4__Acetobacteraceae	D_5__Acidiphilium	D_6__Acetobacteraceae bacterium W1.09-37	2f23ba04e29d4f4fe40a157cc74d49b8	638	0	0	0	0	0	0	0	0	0	0	0	0	0	0	0	0	0	0	0	0	0	0	0	0	26	0	0	0	327	0	0	0	0	0	0	0	0	146	0	0
ASV176	D_0__Bacteria	D_1__Chloroflexi	D_2__Anaerolineae	D_3__Anaerolineales	D_4__Anaerolineaceae			77171e5fc54dbbefc044ccc292762190	634	0	0	0	0	0	0	0	0	0	0	0	0	0	0	0	0	0	0	0	0	0	0	0	0	0	0	0	0	0	0	0	0	0	0	0	0	0	0	0	0
ASV177	D_0__Bacteria	D_1__Chloroflexi	D_2__Dehalococcoidia	D_3__S085				f88357d8527337a7e80697cb54079a91	630	0	0	0	0	0	0	0	0	0	0	0	0	0	0	0	0	0	0	0	0	0	0	0	0	0	0	0	0	0	0	0	0	0	0	630	0	0	0	0	0
ASV178	D_0__Bacteria	D_1__Acidobacteria	D_2__Subgroup 6					cebc28ea76b4f2f306212ce3f0f11dd7	628	0	0	0	0	0	0	0	0	0	0	0	0	0	0	0	0	0	0	0	0	0	0	0	0	0	0	0	0	0	0	0	0	0	0	0	0	0	0	0	0
ASV179	D_0__Bacteria	D_1__Proteobacteria	D_2__Gammaproteobacteria	D_3__Xanthomonadales	D_4__Xanthomonadaceae	D_5__Pseudoxanthomonas		e8bd5a5228cd426c496dcd50f6dad542	626	90	0	64	0	0	0	16	0	0	0	0	0	0	47	0	0	0	9	0	0	0	0	0	0	0	118	0	54	0	0	0	0	0	0	0	32	0	0	0	0
ASV180	D_0__Bacteria	D_1__Gemmatimonadetes	D_2__Gemmatimonadetes	D_3__Gemmatimonadales	D_4__Gemmatimonadaceae	D_5__uncultured		18b133eea77219d1c924354f8aa6e310	625	0	0	0	0	0	0	0	0	0	0	0	0	0	0	0	0	0	0	0	0	0	0	0	0	0	0	0	0	0	0	0	0	0	0	0	0	0	0	0	0
ASV181	D_0__Bacteria	D_1__Actinobacteria	D_2__Thermoleophilia	D_3__Gaiellales	D_4__Gaiellaceae	D_5__Gaiella		e7c2c171be5ef785791bb5a3a49fb3b5	623	0	31	22	0	0	0	0	0	0	0	0	0	4	0	0	0	0	0	0	0	0	0	0	0	53	0	0	0	0	0	0	0	0	0	0	0	0	0	0	0
ASV182	D_0__Bacteria	D_1__Actinobacteria	D_2__MB-A2-108					e85685f382b9280b7967fedf480bbe16	617	0	0	0	0	0	0	0	0	0	0	0	27	0	0	0	0	0	0	0	0	0	0	0	0	0	47	0	0	0	0	0	0	0	0	543	0	0	0	0	0
ASV183	D_0__Bacteria	D_1__Acidobacteria	D_2__Subgroup 25	Ambiguous_taxa	D_4__	D_5__	D_6__	2d32d3df204521db613affac24483418	612	0	0	0	0	0	0	0	0	0	0	0	0	0	0	0	0	0	0	0	0	0	0	0	0	0	0	15	13	0	0	0	0	8	0	0	0	0	0	0	0
ASV184	D_0__Bacteria	D_1__Proteobacteria	D_2__Gammaproteobacteria	D_3__Betaproteobacteriales	D_4__Burkholderiaceae	D_5__Pseudoduganella		d0fbc9aff818121519652ff493a83314	611	0	0	0	0	0	0	0	0	0	0	0	0	0	0	0	0	0	0	0	0	0	0	0	0	0	0	0	0	0	0	0	0	0	0	0	0	0	0	0	0
ASV185	D_0__Bacteria	D_1__Proteobacteria	D_2__Deltaproteobacteria	D_3__Myxococcales				21dc099187566531e4dace9969023844	611	0	0	0	0	0	0	0	0	0	0	0	0	0	0	0	0	0	0	0	0	0	0	0	0	0	0	0	0	0	0	0	0	0	0	611	0	0	0	0	0
ASV186	D_0__Bacteria	D_1__Planctomycetes	D_2__Planctomycetacia	D_3__Pirellulales	D_4__Pirellulaceae	D_5__Pirellula	D_6__uncultured Planctomycetales bacterium	7109361011fd31892490d425b0218852	610	0	0	0	0	0	0	0	0	0	0	0	0	0	0	0	0	0	0	0	0	0	0	0	0	0	0	0	0	0	0	0	0	0	0	555	0	0	0	16	0
ASV187	D_0__Bacteria	D_1__Firmicutes	D_2__Bacilli	D_3__Bacillales	D_4__Family XII	D_5__Exiguobacterium		25fe23e989514e818f4bc1f680ad6da1	608	0	0	0	0	0	0	0	0	0	0	0	0	0	0	0	0	0	0	0	0	0	0	0	0	0	0	0	0	0	0	0	0	0	0	608	0	0	0	0	0
ASV188	D_0__Bacteria	D_1__Cyanobacteria	D_2__Melainabacteria	D_3__Obscuribacterales	D_4__uncultured bacterium	D_5__	D_6__	5ffa14020f46cf9723954c9c2e453472	607	0	0	0	0	0	0	0	0	0	10	13	0	0	18	0	0	0	0	0	0	0	0	0	0	0	0	0	4	0	0	0	0	0	0	431	2	0	0	0	0
ASV189	D_0__Bacteria	D_1__Proteobacteria	D_2__Alphaproteobacteria	D_3__Rhizobiales	D_4__Beijerinckiaceae	D_5__Methylobacterium		ab6b7b90747341ce39f82d0a22a1d37d	607	0	0	0	0	0	0	0	0	0	0	0	0	0	0	0	0	0	0	0	0	0	0	0	0	0	0	0	0	0	0	0	0	0	0	0	0	0	0	0	0
ASV190	D_0__Bacteria	D_1__Proteobacteria	D_2__Deltaproteobacteria	D_3__Bdellovibrionales	D_4__Bdellovibrionaceae	D_5__Bdellovibrio	D_6__unidentified	3269f6e3391e22ff9dafefa80e20aa0f	604	0	0	0	0	0	0	0	0	0	0	0	0	0	0	0	0	0	0	0	0	0	0	0	0	0	0	0	0	0	0	0	0	0	0	604	0	0	0	0	0
ASV191	D_0__Bacteria	D_1__Proteobacteria	D_2__Gammaproteobacteria	D_3__Gammaproteobacteria Incertae Sedis	D_4__Unknown Family	D_5__Candidatus Carsonella		fddcf35bbc266777220d89a41f351321	604	0	0	0	0	0	0	0	0	0	0	0	0	0	0	0	0	0	0	0	0	0	0	0	0	0	0	0	0	0	0	0	0	0	0	0	0	0	0	0	0
ASV192	D_0__Bacteria	D_1__Firmicutes	D_2__Bacilli	D_3__Bacillales	D_4__Bacillaceae	D_5__Caldalkalibacillus	D_6__uncultured bacterium	2763aee77c2e813b5c61bf007b0d85bc	599	0	0	0	0	0	0	0	0	0	0	0	0	0	0	0	0	0	0	0	0	0	0	0	0	0	0	0	0	0	0	0	0	0	0	0	0	0	0	0	0
ASV193	D_0__Bacteria	D_1__Cyanobacteria	D_2__Sericytochromatia	D_3__metagenome	D_4__	D_5__	D_6__	77c83fdea569541126b612c5dea9a85a	599	0	0	0	0	0	0	0	0	0	0	0	0	0	0	0	0	0	0	0	0	0	0	0	0	0	0	0	0	0	0	0	0	0	0	0	0	0	0	0	0
ASV194	D_0__Bacteria	D_1__Proteobacteria	D_2__Gammaproteobacteria	D_3__Betaproteobacteriales	D_4__Burkholderiaceae	D_5__Massilia		ca6c2b3b469c08212142e8821c65882a	597	0	0	0	0	0	0	0	0	0	0	0	0	0	0	0	0	0	0	0	0	0	0	0	0	0	0	0	0	0	57	0	0	0	0	0	0	0	0	0	0
ASV195	D_0__Bacteria	D_1__Proteobacteria	D_2__Gammaproteobacteria	D_3__Betaproteobacteriales	D_4__Burkholderiaceae			c9de210c5a513e7749d7e67ce403d19a	595	0	0	0	0	36	0	0	0	0	0	0	0	0	0	0	0	0	0	0	0	0	0	0	0	0	0	0	0	0	0	0	0	0	0	0	0	0	0	0	0
ASV196	D_0__Bacteria	D_1__Latescibacteria						40a76f2b2c15a89a9747c612f3d3607f	590	0	0	0	0	0	0	0	0	0	0	0	0	0	0	0	0	0	0	0	0	0	0	0	0	0	0	0	0	0	0	0	0	0	0	0	0	0	0	0	0
ASV197	D_0__Bacteria	D_1__Verrucomicrobia	D_2__Verrucomicrobiae	D_3__Chthoniobacterales	D_4__Chthoniobacteraceae	D_5__Candidatus Udaeobacter		b0546a8c6a38415c52d2dc916319d3fd	580	0	0	0	0	120	130	0	0	0	0	63	0	0	0	0	0	0	0	0	0	0	0	0	0	118	70	18	0	0	0	0	0	0	0	0	39	0	22	0	0
ASV198	D_0__Bacteria	D_1__Proteobacteria	D_2__Gammaproteobacteria	D_3__Gammaproteobacteria Incertae Sedis	D_4__Unknown Family	D_5__Candidatus Carsonella	D_6__Candidatus Carsonella ruddii	0febd711e096449239f33f8a3d78c082	574	0	0	0	0	0	0	0	0	0	0	0	0	0	0	0	0	0	0	0	325	249	0	0	0	0	0	0	0	0	0	0	0	0	0	0	0	0	0	0	0
ASV199	D_0__Bacteria	D_1__Proteobacteria	D_2__Gammaproteobacteria	D_3__Betaproteobacteriales	D_4__Burkholderiaceae			471edba334c9d128114ad409b86f696b	573	0	0	0	0	0	0	0	0	0	0	0	0	0	0	0	0	0	0	0	0	0	0	0	0	0	0	0	0	0	0	0	0	0	0	0	0	0	0	0	0
ASV200	D_0__Bacteria	D_1__Actinobacteria	D_2__Actinobacteria	D_3__Micrococcales	D_4__Microbacteriaceae			497a26126c9e726c768bdec79e8c4e9b	570	0	0	15	0	0	0	0	0	0	0	0	0	0	0	0	0	0	0	0	0	0	0	0	0	0	0	0	0	0	0	0	0	0	0	0	0	0	0	0	0
ASV201	D_0__Bacteria	D_1__Actinobacteria	D_2__Actinobacteria	D_3__Corynebacteriales	D_4__Nocardiaceae	D_5__Rhodococcus		5b3931b12e1d1cc6c7b580e2eaddfa2d	570	0	0	0	0	0	0	0	0	0	0	0	0	0	0	0	0	0	0	0	0	0	0	0	0	0	0	0	0	0	0	0	0	0	0	0	0	0	0	0	0
ASV202	D_0__Bacteria	D_1__Proteobacteria	D_2__Alphaproteobacteria	D_3__Caulobacterales	D_4__Caulobacteraceae	D_5__Brevundimonas		ad9018f80e00f2ca4b48067195ac310d	566	0	0	0	0	0	0	0	0	0	0	0	0	0	0	0	0	0	0	0	0	0	0	0	0	0	0	0	0	0	0	0	0	0	0	566	0	0	0	0	0
ASV203	D_0__Bacteria	D_1__Proteobacteria	D_2__Deltaproteobacteria	D_3__Myxococcales	D_4__P3OB-42			2342fbdbfb8c125ba5696ef1d603e563	564	0	0	0	0	0	0	0	0	0	0	0	0	0	0	0	0	0	0	0	0	0	0	0	0	0	0	0	0	0	0	0	0	0	0	564	0	0	0	0	0
ASV204	D_0__Bacteria	D_1__Actinobacteria	D_2__Thermoleophilia	D_3__Gaiellales	D_4__uncultured			ed0490f3935ce0313639a5e11aeaab6f	562	0	0	0	0	0	0	0	0	0	0	0	0	0	0	0	0	0	0	0	0	0	0	0	0	0	0	0	0	0	0	0	0	0	0	562	0	0	0	0	0
ASV205	D_0__Bacteria	D_1__Acidobacteria	D_2__Subgroup 6					6f8cca6dbf041761e2acf6f25d183044	547	0	0	0	0	0	0	0	0	0	0	0	0	0	0	0	0	0	0	0	0	0	0	0	0	0	0	0	0	0	0	0	0	0	0	0	0	0	0	0	0
ASV206	D_0__Bacteria	D_1__Proteobacteria	D_2__Alphaproteobacteria	D_3__Rhizobiales	D_4__Xanthobacteraceae			4e45533443c4dfc164bf83f5803aa051	546	0	0	0	0	0	0	0	0	0	0	0	0	0	0	0	0	0	0	0	0	0	0	0	0	0	0	0	0	0	0	0	0	0	0	0	0	0	0	0	0
ASV207	D_0__Bacteria	D_1__Proteobacteria	D_2__Alphaproteobacteria	D_3__Rhizobiales	D_4__Xanthobacteraceae			826898dd1ab95227d2a64de3294e40a8	545	0	0	0	0	0	0	0	0	0	0	0	0	0	0	0	0	0	0	0	0	0	0	0	0	0	0	0	0	0	0	0	0	0	0	0	0	0	0	0	0
ASV208	D_0__Bacteria	D_1__Acidobacteria	D_2__Holophagae	D_3__Subgroup 7				27c840231a2739e6fa303532743f0adb	544	0	0	0	0	0	0	0	0	0	0	0	0	0	0	0	0	0	0	0	0	0	0	0	305	0	0	0	0	0	0	0	0	0	0	0	0	0	0	0	0
ASV209	D_0__Bacteria	D_1__Actinobacteria	D_2__Actinobacteria	D_3__Propionibacteriales	D_4__Nocardioidaceae	D_5__Kribbella		ba774432cea724a9df46d7aad4fbc4bd	535	0	0	0	0	0	0	0	0	0	0	0	0	0	0	0	0	0	0	0	0	0	0	0	0	0	0	0	0	0	0	0	0	0	0	535	0	0	0	0	0
ASV210	D_0__Bacteria	D_1__Proteobacteria	D_2__Gammaproteobacteria	D_3__Diplorickettsiales	D_4__Diplorickettsiaceae	D_5__Aquicella		8cf10bde7baadc1eb8daf4fadf9eb5f0	534	0	0	0	0	0	0	0	0	0	0	0	0	0	0	0	0	0	0	0	0	0	0	0	0	0	0	0	0	0	0	0	0	0	0	534	0	0	0	0	0
ASV211	D_0__Bacteria	D_1__Firmicutes	D_2__Bacilli	D_3__Bacillales	D_4__Staphylococcaceae	D_5__Staphylococcus		04485b68b631d1e69b4bc6ba8a860604	532	0	0	0	0	0	0	0	0	0	0	0	0	0	97	0	0	0	0	0	0	0	0	0	0	0	0	0	0	0	0	0	0	0	0	435	0	0	0	0	0
ASV212	D_0__Bacteria	D_1__Proteobacteria	D_2__Alphaproteobacteria	D_3__Rhizobiales	D_4__Beijerinckiaceae	D_5__1174-901-12	Ambiguous_taxa	f8ec009ea7d958c2429fc4d8931f6c25	529	0	0	0	0	0	0	0	0	0	0	0	0	0	0	0	0	0	0	0	0	0	0	0	0	0	0	0	0	0	0	53	0	0	0	0	0	0	0	0	0
ASV213	D_0__Bacteria	D_1__Proteobacteria	D_2__Alphaproteobacteria	D_3__Rhizobiales	D_4__Rhizobiaceae	D_5__Aureimonas		ce72168fbf5e3e014ce3bb524e664041	529	0	0	0	0	0	0	0	0	0	0	0	0	0	0	0	0	0	0	0	0	0	0	0	0	31	0	0	0	0	0	0	0	0	0	498	0	0	0	0	0
ASV214	D_0__Bacteria	D_1__Proteobacteria	D_2__Alphaproteobacteria	D_3__Caulobacterales	D_4__Caulobacteraceae	D_5__uncultured		b66f527bfb7224a0042332314ed74337	527	0	0	0	0	0	527	0	0	0	0	0	0	0	0	0	0	0	0	0	0	0	0	0	0	0	0	0	0	0	0	0	0	0	0	0	0	0	0	0	0
ASV215	D_0__Bacteria	D_1__Actinobacteria	D_2__Actinobacteria	D_3__Streptosporangiales	D_4__Streptosporangiaceae	D_5__Streptosporangium		3fb371567c8afeeaa3d39b96d3d9f288	525	0	0	0	0	0	0	0	0	0	0	0	0	0	0	0	0	0	0	0	0	0	0	0	0	0	0	0	0	0	0	0	0	0	0	0	0	0	0	0	0
ASV216	D_0__Bacteria	D_1__Bacteroidetes	D_2__Bacteroidia	D_3__Chitinophagales	D_4__Chitinophagaceae	D_5__Terrimonas		89bdd21726b133739fd882446a560a55	524	0	0	0	0	0	0	0	0	0	0	0	0	0	0	0	0	0	0	0	0	0	0	0	0	0	0	0	0	0	0	0	0	0	0	524	0	0	0	0	0
ASV217	D_0__Bacteria	D_1__Firmicutes	D_2__Clostridia	D_3__Clostridiales	D_4__Ruminococcaceae	D_5__uncultured		c30eef84a358414696e116c52c07a249	524	0	0	0	0	0	0	0	0	0	0	0	0	0	0	0	0	0	0	0	0	0	0	0	0	0	0	0	0	0	0	0	0	0	0	0	0	0	0	0	0
ASV218	D_0__Bacteria	D_1__Acidobacteria	D_2__Subgroup 6					51aee664c21bd301061e44d482f6716c	523	0	0	34	0	79	0	0	0	0	0	0	29	96	0	53	80	0	0	0	0	0	0	0	0	0	0	0	0	0	0	0	0	0	0	0	45	0	0	0	0
ASV219	D_0__Bacteria	D_1__Proteobacteria	D_2__Alphaproteobacteria	D_3__Micropepsales	D_4__Micropepsaceae	D_5__uncultured		df21ecdf43a6c123a6025448b82518a6	519	0	0	0	0	0	0	0	0	0	0	0	0	0	0	0	0	0	0	0	0	0	0	0	0	0	0	0	0	0	0	0	0	0	0	0	0	0	0	0	0
ASV220	D_0__Bacteria	D_1__Actinobacteria	D_2__Actinobacteria	D_3__Micrococcales	D_4__Microbacteriaceae			99bd44b548fbcc1d18e7f9525484c1ec	513	0	0	0	0	0	0	0	0	0	0	0	0	0	0	0	0	0	0	0	0	0	0	0	0	0	0	0	0	0	0	0	0	0	0	0	0	0	0	0	0
ASV221	D_0__Bacteria	D_1__Chloroflexi	D_2__Chloroflexia	D_3__Chloroflexales	D_4__Roseiflexaceae	D_5__uncultured	D_6__uncultured bacterium	cf1a2df9bb003e3da089e5ee3ec491f5	506	27	0	0	0	0	0	0	0	0	0	0	0	0	0	0	0	0	0	0	0	0	0	0	0	0	0	0	0	0	0	0	0	0	0	0	0	0	0	0	0
ASV222	D_0__Bacteria	D_1__Proteobacteria	D_2__Alphaproteobacteria	D_3__Sphingomonadales	D_4__Sphingomonadaceae	D_5__Sphingomonas		e062cd67f914f78eb807b7b3dcae2009	502	0	0	0	0	0	0	0	0	0	0	0	0	0	0	0	0	0	0	0	0	0	0	0	0	0	0	0	0	0	0	0	0	0	0	0	0	0	0	0	0
ASV223	D_0__Bacteria	D_1__Planctomycetes	D_2__Planctomycetacia	D_3__Gemmatales	D_4__Gemmataceae	D_5__uncultured		ca5afa9e712b949016c05a10276af3fe	497	0	0	0	0	0	0	0	0	0	0	0	0	0	0	0	0	0	0	0	0	0	0	0	0	0	0	0	0	0	0	0	0	0	0	497	0	0	0	0	0
ASV224	D_0__Bacteria	D_1__Proteobacteria	D_2__Alphaproteobacteria	D_3__Rhizobiales	D_4__Rhizobiaceae	D_5__Allorhizobium-Neorhizobium-Pararhizobium-Rhizobium		a9164d01308501b576afa06256a15b0f	496	0	47	0	0	0	71	0	0	0	0	0	0	0	0	0	0	0	0	0	0	0	0	0	0	85	0	0	0	0	0	0	0	0	0	0	0	0	0	0	0
ASV225	D_0__Bacteria	D_1__Actinobacteria	D_2__Actinobacteria	D_3__Micrococcales	D_4__Micrococcaceae			547caee5fb764f6710b62f0c2d99282a	495	0	0	0	0	0	0	0	0	0	0	0	0	0	0	0	0	0	0	0	0	0	0	0	0	0	0	0	0	0	0	0	0	0	0	0	0	0	0	0	0
ASV226	D_0__Bacteria	D_1__Bacteroidetes	D_2__Bacteroidia	D_3__Cytophagales	D_4__Spirosomaceae	D_5__Dyadobacter		f617f0ce888fe9b6b91cb9069b7a11f5	491	34	0	0	0	0	71	0	0	0	0	0	0	0	0	0	0	0	8	0	28	0	0	0	0	0	0	0	0	0	0	0	0	0	0	0	0	0	0	37	0
ASV227	D_0__Bacteria	D_1__Firmicutes	D_2__Clostridia	D_3__Clostridiales	D_4__Lachnospiraceae	D_5__Lachnoclostridium 5		c15dabfdf46827ad0cd898ed1b7d49b5	488	0	0	0	0	0	0	0	0	0	0	0	0	0	0	0	0	0	0	0	0	0	0	0	0	0	0	0	0	0	0	0	0	0	0	0	0	0	0	0	0
ASV228	D_0__Bacteria	D_1__Actinobacteria	D_2__Actinobacteria	D_3__Frankiales	D_4__Geodermatophilaceae	D_5__Blastococcus		43bea7cc6d76e9c8957e9dac160b0f91	485	0	0	0	0	0	0	0	0	0	0	0	0	0	0	0	0	0	0	0	0	0	0	0	0	0	0	0	0	0	0	0	0	0	0	0	0	0	0	0	0
ASV229	D_0__Bacteria	D_1__Proteobacteria	D_2__Gammaproteobacteria	D_3__Pseudomonadales	D_4__Moraxellaceae	D_5__Acinetobacter		0e2e91fba1ca9ed7de2d11ea4786c914	484	0	0	0	0	0	0	0	0	0	0	0	0	0	0	0	0	0	0	0	0	0	0	0	0	0	0	0	0	0	0	0	0	0	0	484	0	0	0	0	0
ASV230	D_0__Bacteria	D_1__Firmicutes	D_2__Clostridia	D_3__Clostridiales	D_4__Family XI	D_5__Anaerococcus		41f3f39a0335a7392afa80327caf0f77	482	0	0	0	0	28	18	15	9	0	9	53	0	0	0	0	0	0	0	6	0	0	0	0	0	0	0	11	0	0	0	0	0	0	0	0	0	0	0	0	0
ASV231	D_0__Bacteria	D_1__Acidobacteria	D_2__Subgroup 6					e6235ad6da5b84d4668fc11129708da8	482	0	0	0	0	0	0	0	0	0	0	0	0	0	0	0	0	0	0	0	0	0	0	0	0	0	0	0	0	0	0	0	0	0	0	0	0	0	0	0	0
ASV232	D_0__Bacteria	D_1__Proteobacteria	D_2__Deltaproteobacteria	D_3__Myxococcales	D_4__Polyangiaceae	D_5__Sorangium		3b44139ec07f50e2294a6b6550e2d283	477	0	0	0	0	0	0	0	0	0	0	0	0	0	0	0	0	0	0	0	0	0	0	0	0	0	0	0	0	0	0	0	0	0	0	0	0	0	0	0	0
ASV233	D_0__Bacteria	D_1__Planctomycetes	D_2__Planctomycetacia	D_3__Pirellulales	D_4__Pirellulaceae	D_5__uncultured	D_6__uncultured bacterium	6973cb737a2def7e124159d81b8a8ae8	476	0	0	0	0	0	0	0	0	0	0	0	0	0	0	0	0	0	0	0	0	0	0	0	0	0	0	0	0	0	0	0	0	0	0	0	0	0	0	0	0
ASV234	D_0__Bacteria	D_1__Proteobacteria	D_2__Alphaproteobacteria	D_3__Rhizobiales	D_4__Xanthobacteraceae			8400dd8baa70ab70f07c34b0d0024559	475	0	0	0	0	0	0	0	0	0	0	0	0	0	0	0	0	0	0	0	65	0	0	12	0	0	0	0	0	0	0	0	0	0	0	359	0	0	0	0	0
ASV235	D_0__Bacteria	D_1__Proteobacteria	D_2__Alphaproteobacteria	D_3__Rhizobiales	D_4__Beijerinckiaceae	D_5__Methylobacterium		b5956402a24a9153484f4249effcec18	474	0	0	0	0	0	0	0	0	0	0	0	0	0	0	0	0	0	0	0	0	0	15	0	0	0	0	0	0	141	0	31	0	0	0	72	0	0	0	0	0
ASV236	D_0__Bacteria	D_1__Planctomycetes	D_2__Planctomycetacia	D_3__Pirellulales	D_4__Pirellulaceae	D_5__uncultured		1c5b7c6c89802aeb1a116933352c1041	473	0	0	0	0	0	0	0	0	0	0	0	0	0	0	0	0	0	0	0	0	0	0	0	0	0	0	0	0	0	0	0	0	0	0	473	0	0	0	0	0
ASV237	D_0__Bacteria	D_1__Actinobacteria	D_2__Actinobacteria	D_3__Micromonosporales	D_4__Micromonosporaceae			81295cff685f08cb8ef7a4acdf20125f	473	0	0	0	0	0	0	0	0	0	0	0	0	0	0	0	0	0	0	0	0	0	0	0	0	0	0	0	0	0	0	0	0	0	0	412	0	0	0	0	0
ASV238	D_0__Bacteria	D_1__Proteobacteria	D_2__Alphaproteobacteria	D_3__Rhizobiales	D_4__Rhizobiaceae	D_5__Mesorhizobium		4e9739a011683b69b2ee479306147bbe	469	0	0	0	0	0	0	0	0	0	0	0	0	0	0	0	0	0	0	0	0	0	0	0	0	0	0	0	0	0	0	0	0	0	0	0	0	0	0	0	0
ASV239	D_0__Bacteria	D_1__Actinobacteria	D_2__Actinobacteria	D_3__Micrococcales	D_4__Dermacoccaceae	D_5__Dermacoccus		0dbf680e00aa85eb226b129f0adeff7e	468	0	0	0	0	0	0	0	0	0	0	0	0	0	0	0	0	16	0	0	0	0	0	0	0	0	0	0	0	0	0	0	0	0	0	0	0	0	0	0	0
ASV240	D_0__Bacteria	D_1__Proteobacteria	D_2__Alphaproteobacteria	D_3__Rhodobacterales	D_4__Rhodobacteraceae	D_5__Paracoccus		73d826dabdbddbea0bd4551bb3d87046	468	0	0	0	43	0	0	0	0	0	0	18	0	58	0	0	0	0	0	0	0	0	0	0	0	0	0	254	0	0	0	0	0	0	0	0	16	0	0	0	0
ASV241	D_0__Bacteria	D_1__Proteobacteria	D_2__Alphaproteobacteria	D_3__Sphingomonadales	D_4__Sphingomonadaceae	D_5__Sphingomonas		b33ad18b61a4434ed227ab0ff772d83a	465	0	0	70	0	64	40	0	0	0	20	0	0	0	0	0	0	0	0	0	51	0	0	0	0	54	0	0	0	0	0	0	0	0	0	0	0	0	0	0	0
ASV242	D_0__Bacteria	D_1__Firmicutes	D_2__Bacilli	D_3__Bacillales	D_4__Bacillaceae	D_5__Bacillus		7d88cb85b80e0024b54a61e7a6da3bf0	460	49	73	0	0	0	0	0	15	0	0	0	0	0	0	0	60	0	0	0	0	0	0	26	23	0	48	0	0	0	0	0	0	0	0	0	43	0	0	0	0
ASV243	D_0__Bacteria	D_1__Proteobacteria	D_2__Gammaproteobacteria	D_3__Betaproteobacteriales	D_4__Burkholderiaceae	D_5__Duganella		f37fc1dccfeba0004cbeb4f1ad6083c6	460	0	92	0	0	0	34	0	0	0	0	0	0	0	0	0	0	0	0	0	0	0	0	0	15	0	63	0	20	0	0	0	0	0	0	0	0	0	0	0	0
ASV244	D_0__Bacteria	D_1__Bacteroidetes	D_2__Bacteroidia	D_3__Flavobacteriales	D_4__Blattabacteriaceae	D_5__Candidatus Sulcia		140890aaf17a4c7cf0c8245527871408	457	0	0	0	0	0	0	0	0	0	0	0	0	0	0	0	0	0	0	0	0	0	0	0	0	0	0	0	0	0	0	0	457	0	0	0	0	0	0	0	0
ASV245	D_0__Bacteria	D_1__Firmicutes	D_2__Bacilli	D_3__Lactobacillales	D_4__Streptococcaceae	D_5__Lactococcus		d114fb4c335125128be28401522dd41a	455	0	0	0	0	0	0	0	0	0	0	0	0	0	0	0	0	0	0	0	0	0	0	0	0	0	0	0	0	0	0	0	0	0	0	0	0	0	0	0	0
ASV246	D_0__Bacteria	D_1__Proteobacteria	D_2__Alphaproteobacteria	D_3__Sphingomonadales	D_4__Sphingomonadaceae	D_5__Sphingomonas		97991ce469a1cc109b514c89920eaa50	452	39	81	0	0	0	0	0	0	0	0	0	0	0	31	0	24	0	0	0	0	0	0	0	0	0	54	0	0	0	0	0	0	0	0	0	0	0	0	0	0
ASV247	D_0__Bacteria	D_1__Bacteroidetes	D_2__Bacteroidia	D_3__Flavobacteriales	D_4__Weeksellaceae	D_5__Cloacibacterium		8612a638846acf832935cb932a1f0398	447	0	0	0	0	0	0	0	121	0	0	0	0	29	0	0	0	0	0	0	0	0	0	0	0	18	0	0	0	0	0	0	0	0	0	0	0	0	0	0	0
ASV248	D_0__Bacteria	D_1__Proteobacteria	D_2__Alphaproteobacteria	D_3__Sphingomonadales	D_4__Sphingomonadaceae	D_5__Sphingomonas		bcba47620c299fd34809f143e3d26dff	447	0	0	0	0	0	383	0	0	0	0	0	0	0	0	0	0	0	0	0	0	0	0	0	0	0	0	0	0	0	0	0	0	0	0	64	0	0	0	0	0
ASV249	D_0__Bacteria	D_1__Acidobacteria	D_2__Subgroup 6					10f0461cb8a244c14aa2fb73e127e9e5	440	0	0	0	0	0	0	0	0	0	0	0	0	0	0	0	0	0	0	0	0	0	0	0	0	0	0	0	0	0	0	0	0	0	0	0	0	0	0	39	0
ASV250	D_0__Bacteria	D_1__Actinobacteria	D_2__Thermoleophilia	D_3__Gaiellales	D_4__uncultured			27bda565d2248a5235d19f899536a695	438	0	0	0	0	0	0	0	0	0	0	0	0	0	0	0	0	0	0	0	0	0	0	0	0	0	0	0	0	0	0	0	0	0	0	0	0	0	0	0	0
ASV251	D_0__Bacteria	D_1__Bacteroidetes	D_2__Bacteroidia	D_3__Sphingobacteriales	D_4__Sphingobacteriaceae	D_5__Mucilaginibacter		049c81252a518dddbb32501bf03f514a	437	50	0	0	0	0	0	0	0	0	0	0	0	0	0	0	0	0	0	0	0	0	0	0	0	0	0	0	0	147	0	0	0	0	0	0	0	0	0	0	0
ASV252	D_0__Bacteria	D_1__Bacteroidetes	D_2__Bacteroidia	D_3__Flavobacteriales	D_4__Blattabacteriaceae	D_5__Candidatus Sulcia	D_6__uncultured Candidatus Sulcia sp.	87742d7791943892a20ce4a3a38e7c0e	437	0	0	0	0	0	0	0	0	0	0	0	0	3	420	14	0	0	0	0	0	0	0	0	0	0	0	0	0	0	0	0	0	0	0	0	0	0	0	0	0
ASV253	D_0__Bacteria	D_1__Chloroflexi	D_2__Chloroflexia	D_3__Thermomicrobiales	D_4__JG30-KF-CM45			5f75a9e9ea0295d34a130d05fda8cbb3	429	0	0	0	0	0	0	0	0	0	0	0	0	0	0	0	0	0	0	0	0	0	0	0	0	0	0	0	0	0	0	0	0	0	0	407	0	0	0	22	0
ASV254	D_0__Bacteria	D_1__Gemmatimonadetes	D_2__Gemmatimonadetes	D_3__Gemmatimonadales	D_4__Gemmatimonadaceae	D_5__uncultured		80687c89091426ba682a48b75cc29241	423	0	0	0	0	0	0	0	0	0	0	0	0	0	0	0	0	0	0	0	0	0	0	0	0	0	0	0	0	0	0	0	0	0	0	423	0	0	0	0	0
ASV255	D_0__Bacteria	D_1__Bacteroidetes	D_2__Bacteroidia	D_3__Sphingobacteriales	D_4__Sphingobacteriaceae	D_5__Pedobacter		0d34e514b2d0d3a14fbfa27a9717f5ae	422	0	0	0	0	71	0	0	0	0	0	0	0	0	0	0	0	0	0	0	0	0	0	0	0	0	0	0	0	0	0	0	0	0	0	0	0	0	317	34	0
ASV256	D_0__Bacteria	D_1__Bacteroidetes	D_2__Bacteroidia	D_3__Flavobacteriales	D_4__Weeksellaceae	D_5__Chryseobacterium		986c52f56b2581407fa7156ffb87b441	421	0	0	0	0	0	0	0	0	0	0	0	0	0	0	0	0	0	0	0	0	0	0	0	0	0	0	0	0	0	0	22	0	0	0	0	0	0	0	0	0
ASV257	D_0__Bacteria	D_1__Proteobacteria	D_2__Alphaproteobacteria	D_3__Dongiales	D_4__Dongiaceae	D_5__Dongia		d98584032960d681a6928ead6c7dfef0	419	0	0	0	0	0	0	0	0	0	0	0	0	0	0	0	0	0	0	0	0	0	0	0	24	0	0	0	0	0	0	0	0	0	0	0	0	0	0	0	0
ASV258	D_0__Bacteria	D_1__Proteobacteria	D_2__Alphaproteobacteria	D_3__Rhizobiales	D_4__Xanthobacteraceae			7022e520ba31640d7b788add3ec45f00	417	0	0	0	0	0	0	0	0	0	0	0	0	0	0	0	0	0	0	0	0	0	0	0	0	0	0	0	0	0	0	0	0	0	0	0	0	0	0	0	0
ASV259	D_0__Bacteria	D_1__Proteobacteria	D_2__Alphaproteobacteria	D_3__Sphingomonadales	D_4__Sphingomonadaceae	D_5__Novosphingobium		8b7ed699511c4ce2d3e390b6d3ffab03	417	0	0	0	0	0	0	0	0	0	0	0	0	0	0	0	0	0	0	0	0	0	0	0	0	0	0	0	0	0	0	0	0	0	0	0	0	0	0	0	0
ASV260	D_0__Bacteria	D_1__Proteobacteria	D_2__Gammaproteobacteria	D_3__Betaproteobacteriales	D_4__Burkholderiaceae	D_5__Noviherbaspirillum		0f5f48d793a468de8ec2131049a25f1e	414	0	0	0	0	0	0	0	0	0	0	0	0	0	0	0	0	0	0	0	0	0	414	0	0	0	0	0	0	0	0	0	0	0	0	0	0	0	0	0	0
ASV261	D_0__Bacteria	D_1__Actinobacteria	D_2__Actinobacteria	D_3__Micromonosporales	D_4__Micromonosporaceae	D_5__Micromonospora		1a272fc40e7cb2ef095ca9e62410f898	411	0	0	0	0	0	0	0	0	0	0	0	0	0	0	0	0	0	0	0	0	0	0	0	0	0	0	0	0	0	0	0	0	0	0	0	0	0	0	0	0
ASV262	D_0__Bacteria	D_1__Acidobacteria	D_2__Acidobacteriia	D_3__Acidobacteriales	D_4__Acidobacteriaceae (Subgroup 1)			050c9cca0a162eb348e6feb221608e30	410	0	0	0	0	0	410	0	0	0	0	0	0	0	0	0	0	0	0	0	0	0	0	0	0	0	0	0	0	0	0	0	0	0	0	0	0	0	0	0	0
ASV263	D_0__Bacteria	D_1__Proteobacteria	D_2__Gammaproteobacteria	D_3__Pseudomonadales	D_4__Pseudomonadaceae	D_5__Pseudomonas		c06ccd1f7d57566ef669942328b1a946	410	0	0	0	0	0	0	0	0	0	0	0	0	0	0	0	0	0	0	0	0	0	0	0	0	0	0	0	0	0	0	0	0	0	0	0	0	0	0	0	0
ASV264	D_0__Bacteria	D_1__Cyanobacteria	D_2__Sericytochromatia					d2265d830ee9ce2e8fb828159692dab9	409	0	0	0	0	0	0	0	0	0	0	0	0	0	0	0	0	0	0	0	0	0	0	0	0	0	0	0	0	0	0	0	0	0	0	409	0	0	0	0	0
ASV265	D_0__Bacteria	D_1__Acidobacteria	D_2__Blastocatellia (Subgroup 4)	D_3__Pyrinomonadales	D_4__Pyrinomonadaceae	D_5__RB41		34065687d3a80d8b5d348089341a83b9	405	0	0	0	0	0	0	0	0	0	0	0	0	0	0	0	0	0	0	0	0	0	0	0	0	0	0	0	0	0	0	0	0	0	0	0	0	0	0	0	0
ASV266	D_0__Bacteria	D_1__Proteobacteria						011af24cca39255037738220d97eac09	403	0	0	0	0	0	0	0	0	0	0	0	0	0	0	0	0	0	0	0	0	0	0	0	0	0	0	0	0	0	0	0	0	0	0	403	0	0	0	0	0
ASV267	D_0__Bacteria	D_1__Acidobacteria	D_2__Subgroup 6					1221c9d83db3bc9cdd85aedbf040173e	402	0	0	0	0	0	29	0	0	0	0	0	0	0	0	0	0	0	0	0	0	0	0	0	0	0	0	0	0	0	0	0	0	0	0	0	0	0	0	0	0
ASV268	D_0__Bacteria	D_1__Planctomycetes	D_2__Planctomycetacia	D_3__Gemmatales	D_4__Gemmataceae	D_5__Gemmata		2ab664a6eb7906f6d1d6670bbe068018	402	0	0	0	0	0	0	0	0	0	0	0	0	0	0	0	0	0	0	0	0	0	0	0	0	0	0	0	0	0	0	0	0	0	0	0	0	0	0	0	0
ASV269	D_0__Bacteria	D_1__Actinobacteria	D_2__Actinobacteria	D_3__Micrococcales	D_4__Micrococcaceae			5da14b4b4ff2efdeb67111632bdb00d9	399	0	0	0	0	0	0	0	0	0	0	0	0	0	0	0	0	0	0	0	0	0	0	0	0	0	0	0	0	0	0	0	0	0	0	399	0	0	0	0	0
ASV270	D_0__Bacteria	D_1__Actinobacteria	D_2__Actinobacteria	D_3__Micrococcales	D_4__Microbacteriaceae			702af9e944edfd5a1a7f0dce0d566376	397	0	0	0	0	0	0	0	0	0	0	0	0	0	0	0	0	0	0	0	0	0	0	0	0	147	0	0	0	0	0	0	0	0	0	0	0	0	0	0	0
ASV271	D_0__Bacteria	D_1__Proteobacteria	D_2__Gammaproteobacteria	D_3__Betaproteobacteriales	D_4__Burkholderiaceae			8735f92a7f18db944bc862777fbd3222	395	0	0	0	0	34	0	55	0	17	0	0	37	77	0	0	0	0	0	0	0	0	0	0	0	0	40	0	30	0	0	0	0	0	0	0	0	0	0	0	0
ASV272	D_0__Bacteria	D_1__Actinobacteria	D_2__MB-A2-108					68d6e9e14383b29a0b2b39304c0dbc34	394	0	0	0	0	0	0	0	0	0	0	0	0	0	0	0	0	0	0	0	23	0	0	0	0	0	0	0	0	0	0	0	0	0	0	371	0	0	0	0	0
ASV273	D_0__Bacteria	D_1__Acidobacteria	D_2__Subgroup 6					399811ea0e68dfc689022c05b36130e8	391	0	0	0	0	0	0	0	0	0	0	0	0	0	0	0	0	0	0	0	0	0	0	0	0	0	0	0	0	0	0	0	0	0	0	0	0	0	0	0	0
ASV274	D_0__Bacteria	D_1__Proteobacteria	D_2__Gammaproteobacteria	D_3__Betaproteobacteriales	D_4__Burkholderiaceae			cdc04e85b51a8608d09d81a00629823e	387	0	0	0	0	0	0	0	0	0	0	0	0	0	0	0	0	0	0	0	0	0	0	0	0	0	0	0	0	0	0	0	0	0	0	0	0	0	0	0	0
ASV275	D_0__Bacteria	D_1__Actinobacteria	D_2__Thermoleophilia	D_3__Solirubrobacterales	D_4__Solirubrobacteraceae	D_5__Solirubrobacter		736ac12ee6bb463977600532568a6d27	384	0	0	0	0	0	0	0	0	0	0	0	0	0	0	0	0	0	0	0	0	0	0	0	0	0	0	0	0	0	0	0	0	0	0	0	0	0	0	0	0
ASV276	D_0__Bacteria	D_1__Proteobacteria	D_2__Gammaproteobacteria	D_3__Betaproteobacteriales	D_4__Burkholderiaceae	D_5__Massilia		7d05397e621f14fd9f7637cbd89f3c1a	381	0	0	0	0	0	0	0	0	0	0	0	0	0	0	0	0	0	0	0	0	0	0	0	0	0	0	0	0	0	0	0	0	0	0	0	0	0	0	0	0
ASV277	D_0__Bacteria	D_1__Proteobacteria	D_2__Alphaproteobacteria	D_3__Rhizobiales	D_4__Methyloligellaceae	D_5__uncultured		053c09f43a8ca677723e10f2650f95aa	380	0	0	0	0	120	0	0	0	0	0	0	0	0	0	0	0	0	0	0	0	0	0	0	66	0	103	0	55	0	0	0	0	0	0	0	0	0	0	0	0
ASV278	D_0__Bacteria	D_1__Proteobacteria	D_2__Gammaproteobacteria	D_3__Betaproteobacteriales	D_4__Burkholderiaceae			02866fae46ce0fbfd7da650efe483cc9	377	0	0	0	0	0	0	0	0	0	0	0	0	0	0	0	0	0	0	0	0	0	0	0	0	0	0	0	0	0	0	0	0	0	0	0	0	0	0	0	0
ASV279	D_0__Bacteria	D_1__Cyanobacteria	D_2__Sericytochromatia					ed95c551429bc6201a6bad4f9525c74c	372	0	0	0	0	0	0	0	0	0	0	0	0	0	0	0	0	0	0	0	0	0	0	0	0	0	0	0	0	0	0	0	0	0	0	344	0	0	0	0	0
ASV280	D_0__Bacteria	D_1__Acidobacteria	D_2__Subgroup 6					48ea440459c4908664fba60da731b889	368	0	0	0	0	0	0	0	0	0	0	0	0	0	0	0	0	0	0	0	0	0	0	0	0	0	0	0	0	0	0	0	0	0	0	0	0	0	0	0	0
ASV281	D_0__Bacteria	D_1__Actinobacteria	D_2__Actinobacteria	D_3__Micrococcales	D_4__Intrasporangiaceae			93a299b4f0a27d63080dedea3a7d049d	367	0	0	0	0	0	0	0	0	0	0	0	0	0	0	0	0	0	0	0	0	0	0	0	0	0	0	0	0	0	0	0	0	0	0	0	0	0	0	0	0
ASV282	D_0__Bacteria	D_1__Armatimonadetes	D_2__Fimbriimonadia	D_3__Fimbriimonadales	D_4__Fimbriimonadaceae	D_5__uncultured Fimbriimonas sp.	D_6__	70e6351888b36646664c18ac0c3587c4	367	0	0	0	0	0	0	0	0	0	0	0	0	0	0	0	0	0	0	0	0	0	0	0	0	0	0	0	0	0	0	0	0	0	0	0	0	0	0	0	0
ASV283	D_0__Bacteria	D_1__Proteobacteria	D_2__Alphaproteobacteria	D_3__Micropepsales	D_4__Micropepsaceae	D_5__uncultured		8159c5a3607c2e94d544e7acbe841f22	366	0	0	0	0	0	0	0	0	0	0	0	0	0	0	0	0	0	0	0	0	0	0	0	0	0	0	0	0	0	0	0	0	0	0	0	0	0	0	0	0
ASV284	D_0__Bacteria	D_1__Proteobacteria	D_2__Alphaproteobacteria	D_3__Acetobacterales	D_4__Acetobacteraceae	D_5__Commensalibacter	D_6__Apis mellifera (honey bee)	d03ec3e4a4e9d1dd248cf84868ff216c	360	0	0	0	0	0	0	0	0	0	0	0	0	0	0	0	0	0	0	0	0	0	0	0	0	0	0	0	0	0	0	0	0	0	0	360	0	0	0	0	0
ASV285	D_0__Bacteria	D_1__Verrucomicrobia	D_2__Verrucomicrobiae	D_3__Pedosphaerales	D_4__Pedosphaeraceae			c9dac1b01afbcbb851165547387c3f11	358	29	81	0	0	0	41	0	0	0	0	0	0	0	0	0	0	0	10	0	0	0	0	0	0	40	83	0	0	0	0	0	0	0	0	0	0	0	0	0	0
ASV286	D_0__Bacteria	D_1__Firmicutes	D_2__Bacilli	D_3__Lactobacillales	D_4__Enterococcaceae	D_5__Enterococcus		87ace68671b521fa779b33d5fcf2b782	354	0	0	0	0	0	0	0	0	0	0	0	0	0	0	0	0	0	0	0	0	0	0	0	0	0	0	0	0	0	0	0	0	0	0	0	0	0	0	0	0
ASV287	D_0__Bacteria	D_1__Proteobacteria	D_2__Alphaproteobacteria	D_3__Caulobacterales	D_4__Caulobacteraceae	D_5__Caulobacter		79029fa983ec4eda60117a273a52cfc0	354	0	0	42	0	0	68	0	0	0	0	25	0	0	0	0	0	0	0	0	0	0	0	0	23	44	0	0	0	0	0	0	0	0	0	0	0	0	0	0	0
ASV288	D_0__Bacteria	D_1__Actinobacteria	D_2__Thermoleophilia	D_3__Gaiellales	D_4__uncultured	D_5__uncultured Rubrobacterales bacterium	D_6__	8a5061182403c027a8959595a9db0032	354	0	0	0	0	0	0	0	0	0	0	0	0	0	0	0	0	0	0	0	0	0	0	0	0	0	0	0	0	0	0	0	0	0	0	0	0	0	0	0	0
ASV289	D_0__Bacteria	D_1__Bacteroidetes	D_2__Bacteroidia	D_3__Flavobacteriales	D_4__Flavobacteriaceae	D_5__Flavobacterium		68262884f1021c896f8e1bf7348d773c	352	0	0	0	0	0	0	0	0	59	45	0	0	0	0	0	0	0	0	0	0	0	0	0	0	0	0	0	0	0	0	0	0	0	0	0	0	0	0	0	0
ASV290	D_0__Bacteria	D_1__Proteobacteria	D_2__Gammaproteobacteria	D_3__Pseudomonadales	D_4__Pseudomonadaceae	D_5__Pseudomonas		0ddcd311e02f742e2e0e61ce02cf9c29	349	0	0	69	19	66	0	0	0	0	0	42	0	0	0	0	0	0	0	0	0	0	0	0	16	0	0	0	0	39	0	0	0	0	0	0	0	0	0	0	0
ASV291	D_0__Bacteria	D_1__Bacteroidetes	D_2__Bacteroidia	D_3__Sphingobacteriales	D_4__Sphingobacteriaceae	D_5__Pedobacter		5f447d572394700726b3815403c93e06	348	0	0	0	0	0	0	0	0	0	0	0	0	0	0	0	0	0	0	0	0	0	0	0	0	0	0	0	0	0	0	12	0	0	0	0	0	0	0	0	0
ASV292	D_0__Bacteria	D_1__Proteobacteria	D_2__Gammaproteobacteria	D_3__Pseudomonadales	D_4__Moraxellaceae	D_5__Alkanindiges		a7d9ac24cf597a17e98e400931d90089	347	0	0	0	0	0	0	0	0	0	0	0	0	0	0	0	0	0	0	0	0	0	0	0	0	0	0	0	0	0	0	0	347	0	0	0	0	0	0	0	0
ASV293	D_0__Bacteria	D_1__Bacteroidetes	D_2__Bacteroidia	D_3__Cytophagales	D_4__Hymenobacteraceae	D_5__Hymenobacter		318731df8b5243f85b944770513f061e	345	0	0	0	0	0	0	0	0	0	0	0	0	0	0	0	0	0	0	0	0	0	0	0	0	0	0	0	0	0	0	0	0	0	0	0	0	0	90	0	0
ASV294	D_0__Bacteria	D_1__Actinobacteria	D_2__Actinobacteria	D_3__Micrococcales	D_4__Micrococcaceae			9364085ac55aaf3a6a42da1f373893b5	345	0	0	0	0	0	0	0	0	0	0	0	0	0	0	0	0	0	0	0	0	0	0	0	0	0	0	0	0	0	0	0	0	0	0	345	0	0	0	0	0
ASV295	D_0__Bacteria	D_1__Bacteroidetes	D_2__Bacteroidia	D_3__Sphingobacteriales	D_4__env.OPS 17			c6ca2b3f3f645d15cdf5c54da803e84d	344	0	0	0	0	0	0	0	0	0	0	0	0	0	0	0	0	0	0	0	0	0	0	0	0	0	0	0	0	25	0	0	0	0	0	0	0	0	0	0	0
ASV296	D_0__Bacteria	D_1__Proteobacteria	D_2__Gammaproteobacteria	D_3__Betaproteobacteriales	D_4__Burkholderiaceae			c6e9c9fe9159441c4ffe44947875236a	338	0	0	0	0	0	0	0	0	0	0	0	0	0	0	0	0	0	16	0	55	0	0	0	0	105	0	32	0	0	0	0	0	0	0	0	0	0	0	0	0
ASV297	D_0__Bacteria	D_1__Bacteroidetes	D_2__Bacteroidia	D_3__Flavobacteriales	D_4__Flavobacteriaceae	D_5__Flavobacterium		eb8c763d120fc52098a8935c357a844a	337	0	0	0	0	0	0	0	0	0	0	0	0	0	0	0	0	0	0	0	0	0	0	0	0	0	0	0	0	0	0	0	0	0	0	0	0	0	0	0	0
ASV298	D_0__Bacteria	D_1__Proteobacteria	D_2__Alphaproteobacteria	D_3__Tistrellales	D_4__Geminicoccaceae	D_5__Geminicoccus		0e491e6738f831e1e000ce0e50dd54cc	337	0	0	0	0	0	0	0	0	0	0	0	0	0	0	0	0	0	0	0	0	0	0	0	0	0	0	0	0	0	0	0	0	0	0	337	0	0	0	0	0
ASV299	D_0__Bacteria	D_1__Proteobacteria	D_2__Gammaproteobacteria	D_3__Betaproteobacteriales	D_4__Burkholderiaceae	D_5__Massilia		8df2b2e6c1cb64bd18b81d5bae7f0898	336	0	0	0	0	0	0	0	0	0	0	0	0	0	0	0	0	0	0	0	0	0	55	0	0	0	0	0	0	0	0	0	0	0	0	195	0	0	0	0	0
ASV300	D_0__Bacteria	D_1__Planctomycetes	D_2__Planctomycetacia	D_3__Gemmatales	D_4__Gemmataceae	D_5__Gemmata		735ecf55e1b3a4e685d294fa800d6697	335	0	0	0	0	0	0	0	0	0	0	0	0	0	0	0	0	0	0	0	0	0	0	0	0	0	0	0	0	0	0	0	0	0	0	0	0	0	0	0	0
ASV301	D_0__Bacteria	D_1__Bacteroidetes	D_2__Bacteroidia	D_3__Sphingobacteriales	D_4__Sphingobacteriaceae	D_5__Mucilaginibacter		0e55339184fe9a032b6098595b39905f	332	80	0	0	0	0	42	0	0	0	0	0	0	0	0	0	0	0	0	0	0	0	0	0	0	0	0	35	28	0	0	0	0	0	0	0	0	0	0	0	0
ASV302	D_0__Bacteria	D_1__Firmicutes	D_2__Bacilli	D_3__Bacillales	D_4__Bacillaceae	D_5__Bacillus		bdf8a26094624622d68509a87fa75ba7	330	0	0	0	0	118	50	0	0	0	0	0	37	31	29	0	0	0	0	0	26	0	0	0	39	0	0	0	0	0	0	0	0	0	0	0	0	0	0	0	0
ASV303	D_0__Bacteria	D_1__Bacteroidetes	D_2__Bacteroidia	D_3__Bacteroidales	D_4__Prevotellaceae	D_5__Prevotella 7	D_6__Prevotella melaninogenica	32f8fd11d2bee278d609a1d4ab767554	329	0	0	0	0	0	0	0	0	0	0	0	0	0	329	0	0	0	0	0	0	0	0	0	0	0	0	0	0	0	0	0	0	0	0	0	0	0	0	0	0
ASV304	D_0__Bacteria	D_1__Proteobacteria	D_2__Alphaproteobacteria	D_3__Holosporales	D_4__Holosporaceae	D_5__uncultured		0f783af38b8b421758efae055c24087f	329	0	0	0	0	0	0	0	0	0	0	0	0	0	0	0	0	0	0	0	0	0	0	0	0	0	0	0	0	0	0	0	0	0	0	0	0	0	0	0	0
ASV305	D_0__Bacteria	D_1__Tenericutes	D_2__Mollicutes	D_3__Entomoplasmatales	D_4__Spiroplasmataceae	D_5__Spiroplasma	D_6__Spiroplasma endosymbiont of Acyrthosiphon pisum	6a9de3d6b96f471a3eff84d067d9116d	327	0	0	0	0	0	0	0	0	0	0	0	0	0	0	0	327	0	0	0	0	0	0	0	0	0	0	0	0	0	0	0	0	0	0	0	0	0	0	0	0
ASV306	D_0__Bacteria	D_1__Armatimonadetes	D_2__Fimbriimonadia	D_3__Fimbriimonadales	D_4__Fimbriimonadaceae	D_5__uncultured Fimbriimonas sp.	D_6__	24512157043024c5e8f91c40868d8f24	327	0	0	0	0	0	0	0	0	0	0	0	0	0	0	0	0	0	0	0	0	0	0	0	0	0	0	0	0	0	0	0	0	0	0	0	0	0	0	0	0
ASV307	D_0__Bacteria	D_1__Gemmatimonadetes	D_2__Gemmatimonadetes	D_3__Gemmatimonadales	D_4__Gemmatimonadaceae	D_5__uncultured		e046bb227ad2b987725f98161500e57b	323	0	0	0	0	0	0	0	0	0	0	0	0	0	0	0	0	0	0	0	0	0	0	0	0	0	0	0	0	0	0	0	0	0	0	0	0	0	0	0	0
ASV308	D_0__Bacteria	D_1__Proteobacteria	D_2__Alphaproteobacteria	D_3__Rhizobiales	D_4__Rhizobiaceae			8f90932836eec8eb89164f265ebd63f5	319	0	25	0	0	27	0	0	0	0	0	0	0	0	0	0	0	0	0	0	0	0	0	0	0	0	131	0	0	0	0	0	0	0	0	0	0	0	0	0	0
ASV309	D_0__Bacteria	D_1__Proteobacteria	D_2__Alphaproteobacteria	D_3__Acetobacterales	D_4__Acetobacteraceae			4da9036fd69a0fe8430f212b8f0e4a22	318	0	0	0	0	0	0	0	0	0	0	0	0	0	0	0	0	0	0	0	0	0	0	0	0	0	0	0	0	45	0	0	0	0	0	0	0	0	0	0	0
ASV310	D_0__Bacteria	D_1__Proteobacteria	D_2__Gammaproteobacteria	D_3__Steroidobacterales	D_4__Steroidobacteraceae			e16d86b7fe770de88e7e8fd0fb6c8b5a	315	0	0	21	0	0	39	0	0	0	0	0	0	0	35	0	0	0	0	0	41	0	0	0	0	0	49	0	0	18	0	0	0	0	0	0	0	0	0	0	0
ASV311	D_0__Bacteria	D_1__Proteobacteria	D_2__Alphaproteobacteria	D_3__Caulobacterales	D_4__Caulobacteraceae	D_5__Brevundimonas		70a0e2ca6cee7a2f3f4eacf10e3c1620	315	0	0	0	0	0	0	0	0	0	0	0	0	0	0	0	0	0	0	0	0	0	0	0	0	0	0	0	0	0	0	0	0	0	0	0	0	0	0	0	0
ASV312	D_0__Bacteria	D_1__Armatimonadetes	D_2__Fimbriimonadia	D_3__Fimbriimonadales	D_4__Fimbriimonadaceae	D_5__uncultured Fimbriimonas sp.	D_6__	75f680882d5b32e61e05f41192253dd8	315	0	0	0	0	0	0	0	0	0	0	0	0	0	0	0	0	0	0	0	0	0	0	0	0	0	0	0	0	0	0	0	0	0	0	0	0	0	0	0	0
ASV313	D_0__Bacteria	D_1__Proteobacteria	D_2__Gammaproteobacteria	D_3__Enterobacteriales	D_4__Enterobacteriaceae			6110f28a1de867a9983a8a28ecf4e533	313	0	0	0	0	0	0	0	0	0	0	0	0	0	0	0	0	0	0	0	0	0	0	0	0	0	0	0	0	0	0	0	0	0	0	0	0	0	20	0	0
ASV314	D_0__Bacteria	D_1__Planctomycetes	D_2__Planctomycetacia	D_3__Planctomycetales	D_4__Rubinisphaeraceae	D_5__SH-PL14	D_6__metagenome	1f7f046c2af771160d3ba83b9bef80f4	312	0	0	0	312	0	0	0	0	0	0	0	0	0	0	0	0	0	0	0	0	0	0	0	0	0	0	0	0	0	0	0	0	0	0	0	0	0	0	0	0
ASV315	D_0__Bacteria	D_1__Verrucomicrobia	D_2__Verrucomicrobiae	D_3__Verrucomicrobiales	D_4__Rubritaleaceae	D_5__Luteolibacter		aa1857fc8f8a9517937bfddf4dbf4f22	304	0	0	0	0	0	0	0	0	0	0	0	0	0	0	0	0	0	0	0	0	0	0	0	0	0	0	0	0	0	0	0	0	0	0	304	0	0	0	0	0
ASV316	D_0__Bacteria	D_1__Acidobacteria	D_2__Subgroup 6	D_3__Unknown Order	D_4__Unknown Family	D_5__Vicinamibacter		1e34449edede5f234376a6e2dabe8537	302	0	0	19	0	0	0	0	0	0	0	0	0	0	0	0	0	0	0	0	0	0	0	0	21	0	0	63	0	0	0	0	0	0	0	0	34	0	0	46	0
ASV317	D_0__Bacteria	D_1__Verrucomicrobia	D_2__Verrucomicrobiae	D_3__Verrucomicrobiales	D_4__Rubritaleaceae	D_5__Luteolibacter		1aa45332969575442e0a457ef371669d	302	0	0	44	0	0	0	0	0	0	0	0	23	0	0	0	0	0	0	0	0	0	0	0	0	46	0	18	0	0	0	0	0	0	0	0	0	0	0	0	0
ASV318	D_0__Bacteria	D_1__Proteobacteria	D_2__Gammaproteobacteria	D_3__Gammaproteobacteria Incertae Sedis	D_4__Unknown Family	D_5__Candidatus Carsonella	D_6__Candidatus Carsonella ruddii	870dffc0bdf472cf62e7b1d6faedcfaf	302	0	0	0	302	0	0	0	0	0	0	0	0	0	0	0	0	0	0	0	0	0	0	0	0	0	0	0	0	0	0	0	0	0	0	0	0	0	0	0	0
ASV319	D_0__Bacteria	D_1__Proteobacteria	D_2__Gammaproteobacteria	D_3__Betaproteobacteriales	D_4__Burkholderiaceae	D_5__Janthinobacterium		efbe1f58b1e2984ddc53a64f047d94ff	299	0	0	58	0	0	0	0	0	0	0	0	0	0	0	0	0	54	0	0	0	0	0	0	0	0	0	0	0	0	0	61	0	0	0	0	0	0	0	0	0
ASV320	D_0__Bacteria	D_1__Actinobacteria	D_2__Actinobacteria	D_3__Micrococcales	D_4__Microbacteriaceae			453cf07d3e96e304f23fbde7b355fe70	298	0	0	38	32	0	0	0	0	0	0	0	0	0	0	0	0	0	0	0	0	0	0	0	0	0	0	0	0	0	0	0	23	0	0	0	0	0	98	64	0
ASV321	D_0__Bacteria	D_1__Firmicutes	D_2__Bacilli	D_3__Bacillales	D_4__Paenibacillaceae	D_5__Paenibacillus		49932436723bb7039623f7b41e9e4f60	298	0	0	33	0	38	37	0	0	0	0	0	0	0	0	0	0	0	0	0	0	0	0	0	0	0	0	0	0	0	0	0	0	0	0	0	0	0	0	0	0
ASV322	D_0__Bacteria	D_1__Proteobacteria	D_2__Gammaproteobacteria	D_3__Gammaproteobacteria Incertae Sedis	D_4__Unknown Family	D_5__Candidatus Carsonella		607b39f1c188007cedca94168c278269	296	0	0	0	0	0	0	0	0	0	0	0	296	0	0	0	0	0	0	0	0	0	0	0	0	0	0	0	0	0	0	0	0	0	0	0	0	0	0	0	0
ASV323	D_0__Bacteria	D_1__Proteobacteria	D_2__Alphaproteobacteria	D_3__Rhodobacterales	D_4__Rhodobacteraceae	D_5__Paracoccus		4ab26bb8ff74a51d0139b1b8792a819b	296	0	0	0	0	0	0	0	0	0	0	0	0	0	0	0	0	0	0	0	0	0	0	0	0	0	0	0	0	0	0	0	0	0	0	0	0	0	0	0	0
ASV324	D_0__Bacteria	D_1__Verrucomicrobia	D_2__Verrucomicrobiae	D_3__Opitutales	D_4__Opitutaceae	D_5__Lacunisphaera		159444bc0b813da46a659d21a4d714fe	294	0	57	0	0	0	0	0	0	0	0	0	0	0	0	0	0	0	0	0	0	0	0	0	0	94	0	0	0	56	0	0	43	0	0	0	0	0	0	0	0
ASV325	D_0__Bacteria	D_1__Proteobacteria	D_2__Gammaproteobacteria	D_3__Pseudomonadales	D_4__Moraxellaceae	D_5__Acinetobacter		fa3be2840777c910e6ffcce73ddc962d	294	0	0	0	0	0	85	0	0	0	0	0	0	0	0	0	0	0	0	0	0	0	0	0	0	0	0	0	0	0	0	0	0	0	0	0	0	0	0	0	0
ASV326	D_0__Bacteria	D_1__Actinobacteria	D_2__Actinobacteria	D_3__Corynebacteriales	D_4__Corynebacteriaceae	D_5__Corynebacterium 1		6a4c0e5943a7eb8c9f0b5b5e69171828	292	0	0	0	0	0	0	0	0	0	0	0	0	0	0	0	0	0	0	0	0	0	0	0	0	0	0	0	0	0	0	0	0	0	0	0	0	0	0	0	0
ASV327	D_0__Bacteria	D_1__Proteobacteria	D_2__Alphaproteobacteria	D_3__Rhizobiales	D_4__Kaistiaceae	D_5__Kaistia		fada86c71e41c2d8c4bda19124be352f	291	0	0	0	0	0	0	0	0	0	0	0	0	0	0	0	0	0	0	0	0	0	0	0	0	0	0	0	0	0	0	0	0	0	0	0	0	0	0	0	0
ASV328	D_0__Bacteria	D_1__Proteobacteria	D_2__Gammaproteobacteria	D_3__Gammaproteobacteria Incertae Sedis	D_4__Unknown Family	D_5__Candidatus Carsonella		c7c14bbb25fde9c68db987fb5683c00e	290	0	0	0	0	0	0	0	0	0	0	0	0	0	0	0	0	0	0	0	0	0	0	0	0	0	0	0	0	0	0	0	0	0	0	0	0	0	0	0	0
ASV329	D_0__Bacteria	D_1__Proteobacteria	D_2__Alphaproteobacteria	D_3__Rhodobacterales	D_4__Rhodobacteraceae	D_5__Rubellimicrobium	D_6__uncultured bacterium	21f95b97dc5e375731a00a6b323a8d35	289	0	0	0	0	0	0	0	0	0	0	0	0	0	0	0	0	0	0	0	0	0	0	0	0	0	82	0	0	0	0	0	32	0	0	0	0	0	0	0	0
ASV330	D_0__Bacteria	D_1__Acidobacteria	D_2__Acidobacteriia	D_3__Solibacterales	D_4__Solibacteraceae (Subgroup 3)	D_5__Bryobacter		338d3d1230c6f0d126c320f7d89efcf1	289	0	0	0	0	0	0	0	0	0	0	0	0	0	0	0	0	0	0	0	0	0	0	0	0	0	0	0	0	0	0	0	0	0	0	0	0	0	0	0	0
ASV331	D_0__Bacteria	D_1__Bacteroidetes	D_2__Bacteroidia	D_3__Chitinophagales	D_4__Chitinophagaceae	D_5__Vibrionimonas	D_6__uncultured bacterium	44ee0c920f61a2872f82ffd05cdd48f9	288	0	0	0	0	0	0	0	0	0	0	0	0	0	0	0	0	0	0	0	0	0	0	0	0	0	0	0	0	0	0	0	0	0	0	0	0	0	0	0	0
ASV332	D_0__Bacteria	D_1__Proteobacteria	D_2__Alphaproteobacteria	D_3__Rhizobiales	D_4__Beijerinckiaceae	D_5__1174-901-12	D_6__uncultured bacterium	d0f60e9c99ca8b06529c34a0e7ae244f	288	0	0	0	0	0	288	0	0	0	0	0	0	0	0	0	0	0	0	0	0	0	0	0	0	0	0	0	0	0	0	0	0	0	0	0	0	0	0	0	0
ASV333	D_0__Bacteria	D_1__Bacteroidetes	D_2__Bacteroidia	D_3__Sphingobacteriales	D_4__Sphingobacteriaceae	D_5__Mucilaginibacter	D_6__Sphingobacteriaceae bacterium kmd_018	c0b69d6fa8f1e93beb3d9c0056a3183a	286	57	0	0	0	0	0	0	0	0	0	41	0	26	0	0	0	0	0	0	0	0	0	0	0	0	0	0	0	0	0	0	0	0	0	0	0	0	0	19	0
ASV334	D_0__Bacteria	D_1__Proteobacteria	D_2__Alphaproteobacteria	D_3__Rhizobiales	D_4__Rhizobiaceae	D_5__Phyllobacterium		07da22cab5c55a4badb462bcbbded642	284	0	0	0	0	0	0	0	0	0	0	0	0	0	0	0	0	0	0	0	0	0	0	0	73	0	104	0	107	0	0	0	0	0	0	0	0	0	0	0	0
ASV335	D_0__Bacteria	D_1__Proteobacteria	D_2__Gammaproteobacteria	D_3__Betaproteobacteriales	D_4__Burkholderiaceae	D_5__Sphaerotilus	D_6__Sphaerotilus natans subsp. natans	dea4f17bc30d536f5c53f03237170cee	284	0	0	0	0	0	0	0	0	0	0	0	0	0	0	0	0	0	0	0	0	0	0	0	0	0	0	0	0	0	0	0	0	0	0	284	0	0	0	0	0
ASV336	D_0__Bacteria	D_1__Actinobacteria	D_2__Actinobacteria	D_3__Micrococcales	D_4__Microbacteriaceae	D_5__Rathayibacter		7ae808cd4ae2caf0e35da0589ee28745	284	0	0	0	0	0	0	0	0	0	0	0	0	0	0	0	0	0	0	0	0	0	0	0	0	0	0	0	0	0	0	0	0	0	0	41	0	0	234	0	9
ASV337	D_0__Bacteria	D_1__Firmicutes	D_2__Bacilli	D_3__Lactobacillales	D_4__Streptococcaceae	D_5__Streptococcus	D_6__Streptococcus thermophilus TH1435	fd496fd32dc8c08ade2e8b6c9d8ee13d	281	0	0	0	0	0	0	0	0	0	0	0	0	0	84	0	0	0	0	0	0	0	0	0	15	0	0	0	0	0	0	0	0	0	0	141	0	0	0	0	0
ASV338	D_0__Bacteria	D_1__Bacteroidetes	D_2__Bacteroidia	D_3__Cytophagales	D_4__Microscillaceae			6d6c23ff9cd2ca92fadd835f12a0b536	281	0	0	35	0	0	0	0	0	0	0	0	0	0	0	0	0	0	0	0	0	0	0	0	0	0	0	0	0	0	0	0	0	0	0	0	0	0	0	0	0
ASV339	D_0__Bacteria	D_1__Proteobacteria	D_2__Deltaproteobacteria	D_3__Oligoflexales	D_4__0319-6G20	D_5__uncultured Roseobacter sp.	D_6__	e074ed111a9a7f8a5586ac18330eb040	279	0	0	0	0	0	0	0	0	0	0	0	0	0	0	0	0	0	0	0	0	0	0	0	0	0	0	0	0	0	0	0	0	0	0	0	0	0	0	0	0
ASV340	D_0__Bacteria	D_1__Bacteroidetes	D_2__Bacteroidia	D_3__Sphingobacteriales	D_4__Sphingobacteriaceae	D_5__Mucilaginibacter		c4c5b5884fd661baf982557a5559354a	278	0	0	80	0	0	0	0	0	130	0	0	0	0	0	0	0	0	0	0	0	0	0	0	0	0	68	0	0	0	0	0	0	0	0	0	0	0	0	0	0
ASV341	D_0__Bacteria	D_1__Planctomycetes	D_2__Planctomycetacia	D_3__Isosphaerales	D_4__Isosphaeraceae	D_5__Singulisphaera		002622f5c0ced28f8f14b1bb59beb965	276	0	0	0	0	0	0	0	0	0	0	0	0	0	0	0	0	0	0	0	0	0	0	0	0	0	0	0	0	0	0	0	0	0	0	0	0	0	0	0	0
ASV342	D_0__Bacteria	D_1__Bacteroidetes	D_2__Bacteroidia	D_3__Bacteroidales	D_4__Dysgonomonadaceae	D_5__Dysgonomonas		aa77c89312ca71c00ad093f01ccf22a5	273	0	0	0	0	0	0	0	0	0	0	0	0	0	0	0	0	0	0	0	0	0	0	0	0	0	0	0	0	0	0	0	0	0	0	0	0	0	0	0	0
ASV343	D_0__Bacteria	D_1__Armatimonadetes	D_2__Fimbriimonadia	D_3__Fimbriimonadales	D_4__Fimbriimonadaceae	D_5__uncultured Fimbriimonas sp.	D_6__	9eba4bfb131b7e7ad241d512ca0fef6a	273	0	0	0	0	0	0	0	0	0	0	0	0	0	0	0	0	0	0	0	0	0	0	0	0	0	0	0	0	0	0	0	0	0	0	0	0	0	0	0	0
ASV344	D_0__Bacteria	D_1__Firmicutes	D_2__Clostridia	D_3__Clostridiales	D_4__Family XI	D_5__Finegoldia		22b3c70cdfb1714224e1bf8a6314bee9	272	0	0	0	0	0	14	0	0	0	0	0	0	0	0	0	0	0	63	0	0	0	0	0	0	25	0	0	0	0	0	0	0	0	0	0	68	0	0	0	0
ASV345	D_0__Bacteria	D_1__Proteobacteria	D_2__Gammaproteobacteria	D_3__Gammaproteobacteria Incertae Sedis	D_4__Unknown Family	D_5__Acidibacter		65642db9b11ceb854b1964f319f73da1	270	0	0	0	0	0	0	0	0	0	0	0	0	0	0	0	0	0	0	0	0	0	0	0	0	0	0	0	0	0	0	0	0	0	0	270	0	0	0	0	0
ASV346	D_0__Bacteria	D_1__Actinobacteria	D_2__Actinobacteria	D_3__Micromonosporales	D_4__Micromonosporaceae			8c1cdec545c75f2bbf793d0033aa08c7	269	0	0	0	0	0	0	0	0	0	0	0	0	0	0	0	0	0	0	0	0	0	0	0	0	269	0	0	0	0	0	0	0	0	0	0	0	0	0	0	0
ASV347	D_0__Bacteria	D_1__Proteobacteria	D_2__Gammaproteobacteria	D_3__Betaproteobacteriales	D_4__Burkholderiaceae			01ef1f83c86823200c8c0e7597cd6a3a	268	0	0	0	0	0	0	0	0	0	0	0	0	0	0	0	0	0	0	0	0	0	0	0	0	0	0	0	0	0	0	0	0	0	0	0	0	0	268	0	0
ASV348	D_0__Bacteria	D_1__Bacteroidetes	D_2__Bacteroidia	D_3__Chitinophagales	D_4__Chitinophagaceae	D_5__Asinibacterium	D_6__uncultured bacterium	2bb79d74bfa36083ee3148574bd1e9f0	268	0	0	0	0	0	0	0	0	0	0	0	0	0	0	0	0	0	0	0	0	0	0	0	0	0	0	0	0	0	0	0	0	0	0	0	0	0	0	0	0
ASV349	D_0__Bacteria	D_1__Acidobacteria	D_2__Blastocatellia (Subgroup 4)	D_3__Pyrinomonadales	D_4__Pyrinomonadaceae	D_5__RB41		8562afaf3955423d4eda6d71b8b277d8	267	0	34	0	0	32	0	0	0	43	0	0	0	0	0	0	0	0	0	0	0	0	0	0	0	0	0	0	0	0	0	0	25	0	0	0	0	0	0	0	0
ASV350	D_0__Bacteria	D_1__Proteobacteria	D_2__Gammaproteobacteria	D_3__Gammaproteobacteria Incertae Sedis	D_4__Unknown Family	D_5__Candidatus Carsonella	D_6__Candidatus Carsonella ruddii	2811c22682837576365e12dd419d2333	267	0	0	0	0	0	0	0	0	0	0	0	0	0	0	0	0	0	0	0	0	0	0	0	0	0	0	0	0	0	0	0	0	0	0	0	0	0	0	0	0
ASV351	D_0__Bacteria	D_1__Proteobacteria	D_2__Alphaproteobacteria	D_3__Sphingomonadales	D_4__Sphingomonadaceae			91701a486e5ac08a0720b194c049f074	262	0	0	0	0	0	0	0	0	0	0	0	0	0	0	0	0	0	0	0	0	0	0	0	0	0	0	0	0	0	0	0	0	0	0	0	0	0	0	0	0
ASV352	D_0__Bacteria	D_1__Acidobacteria	D_2__Acidobacteriia	D_3__Solibacterales	D_4__Solibacteraceae (Subgroup 3)	D_5__Bryobacter		2bf7c8c119490bf52f35dcc237771f3e	256	0	0	0	0	0	0	0	0	0	0	0	0	0	0	0	0	0	0	0	0	0	0	0	0	0	0	0	0	0	0	0	0	0	0	0	0	0	0	0	0
ASV353	D_0__Bacteria	D_1__Actinobacteria	D_2__Actinobacteria	D_3__Frankiales	D_4__Frankiaceae	D_5__Jatrophihabitans		0c125e964133a38742c2afef9fb207cf	255	0	0	0	0	0	0	0	0	0	0	0	0	0	0	0	0	0	0	0	0	0	0	0	0	0	0	0	0	0	0	0	0	0	0	0	0	0	0	0	0
ASV354	D_0__Bacteria	D_1__Proteobacteria	D_2__Gammaproteobacteria	D_3__Gammaproteobacteria Incertae Sedis	D_4__Unknown Family	D_5__Candidatus Carsonella		000afa2f16c0d50b7cb75714edd13dea	254	0	0	0	0	0	0	0	0	0	0	0	0	0	0	0	0	0	0	0	0	0	0	0	0	0	0	0	0	0	0	0	0	0	0	0	0	0	0	0	254
ASV355	D_0__Bacteria	D_1__Verrucomicrobia	D_2__Verrucomicrobiae	D_3__Pedosphaerales	D_4__Pedosphaeraceae	D_5__bacterium enrichment culture clone auto67_4W	D_6__	bc3540a09ecbfdcd2bf966743673fdbe	254	0	0	0	0	0	0	0	0	0	0	0	0	0	0	0	0	0	0	0	0	0	0	0	0	0	0	0	0	0	0	0	0	0	0	0	0	0	0	0	0
ASV356	D_0__Bacteria	D_1__Proteobacteria	D_2__Gammaproteobacteria	D_3__Betaproteobacteriales	D_4__Neisseriaceae	D_5__Kingella	D_6__uncultured bacterium	01344f29aa14cf1d706092a4e7721018	253	0	0	0	0	0	0	0	0	0	0	0	0	0	0	0	0	0	0	0	0	0	0	0	0	0	0	0	0	0	0	0	0	0	0	0	0	0	0	0	0
ASV357	D_0__Bacteria	D_1__Actinobacteria	D_2__Actinobacteria	D_3__Corynebacteriales	D_4__Corynebacteriaceae	D_5__Corynebacterium 1		d56218023269c95d871ef294d8a2fff9	253	0	0	0	0	0	0	0	0	0	0	0	0	0	0	0	0	0	0	0	0	0	0	0	0	0	0	0	0	0	0	0	0	0	0	0	0	0	0	0	0
ASV358	D_0__Bacteria	D_1__Proteobacteria	D_2__Gammaproteobacteria	D_3__Enterobacteriales	D_4__Enterobacteriaceae	D_5__endosymbionts3	D_6__Arsenophonus endosymbiont of Trichobius yunkeri	b6cc77eb07e14317daa6affaf589aecb	252	0	0	0	0	0	0	0	0	0	0	0	0	0	0	0	0	0	0	0	0	0	0	0	0	0	0	0	0	0	0	0	0	0	0	0	0	0	0	0	0
ASV359	D_0__Bacteria	D_1__Bacteroidetes	D_2__Bacteroidia	D_3__Sphingobacteriales	D_4__Sphingobacteriaceae	D_5__Mucilaginibacter		ad5904f852ce73680c278e1d68e64a91	251	0	63	22	0	68	0	0	0	0	0	0	0	0	0	0	0	0	0	0	0	0	0	0	0	0	0	0	0	0	0	0	0	0	0	0	0	0	0	0	0
ASV360	D_0__Bacteria	D_1__Proteobacteria	D_2__Gammaproteobacteria	D_3__Xanthomonadales	D_4__Xanthomonadaceae	D_5__Arenimonas		4804669ff00c7ec682696fdd03d60923	251	0	47	0	0	0	0	0	0	39	0	0	18	0	0	0	0	0	0	0	0	0	0	0	0	0	0	0	0	0	0	0	0	0	0	0	0	0	0	0	0
ASV361	D_0__Bacteria	D_1__Proteobacteria	D_2__Alphaproteobacteria	D_3__Rhizobiales	D_4__Beijerinckiaceae	D_5__Methylobacterium		7426b5a4c6cd40c5244c20c8c7bdbb7a	251	0	0	0	0	0	0	0	0	0	0	0	0	0	0	0	0	0	0	0	0	0	0	0	0	0	0	0	0	0	0	0	0	0	0	0	0	0	0	0	0
ASV362	D_0__Bacteria	D_1__Firmicutes	D_2__Bacilli	D_3__Bacillales	D_4__Family XII	D_5__Exiguobacterium		6539f59062d16f8454aa0eeb82a123c1	250	0	0	0	0	0	0	0	0	0	0	0	0	0	0	0	0	0	0	0	0	0	0	0	0	0	0	0	0	0	0	0	0	0	0	0	0	0	0	0	0
ASV363	D_0__Bacteria	D_1__Proteobacteria	D_2__Alphaproteobacteria	D_3__Micropepsales	D_4__Micropepsaceae	D_5__uncultured		54b3a4b41f8601a59066a213dfa742a9	249	0	0	0	0	0	0	0	0	0	0	0	0	0	0	0	0	0	0	0	0	0	0	0	0	0	0	0	0	0	0	0	0	0	0	0	0	0	0	0	0
ASV364	D_0__Bacteria	D_1__Planctomycetes	D_2__Planctomycetacia	D_3__Pirellulales	D_4__Pirellulaceae	D_5__Pir4 lineage	D_6__metagenome	595c8b8e312c12524cc06f2b7fda2a76	245	0	0	0	81	0	0	0	0	0	0	0	0	0	0	0	0	0	0	0	0	0	0	0	0	0	0	0	0	0	0	0	0	0	0	0	0	0	0	0	0
ASV365	D_0__Bacteria	D_1__Proteobacteria	D_2__Gammaproteobacteria	D_3__Betaproteobacteriales	D_4__Burkholderiaceae			dd8229814f2d127e61ac92c5d275db8b	245	0	0	0	0	0	0	0	0	0	0	0	0	0	74	0	49	0	0	0	0	0	0	0	43	0	0	0	0	0	0	0	0	0	0	0	0	0	0	0	0
ASV366	D_0__Bacteria	D_1__Proteobacteria	D_2__Alphaproteobacteria	D_3__Acetobacterales	D_4__Acetobacteraceae			ac919bc98f281796a98f618026376288	245	0	0	0	0	0	0	0	0	0	0	0	0	0	0	0	0	0	0	0	0	0	0	0	0	0	0	0	0	0	0	0	0	0	0	0	0	0	0	0	0
ASV367	D_0__Bacteria	D_1__Proteobacteria	D_2__Alphaproteobacteria	D_3__Rhizobiales	D_4__Rhizobiaceae	D_5__Aureimonas		c3fe6ae58bb1e240a989dac6b2708532	245	0	0	0	0	0	0	0	0	0	0	0	0	0	0	0	0	0	0	0	0	0	0	0	0	0	0	0	0	0	0	0	0	0	0	0	0	0	245	0	0
ASV368	D_0__Bacteria	D_1__Firmicutes	D_2__Bacilli	D_3__Lactobacillales	D_4__Lactobacillaceae	D_5__Lactobacillus		11f067312baf8b5a36301defdf1d44a6	244	0	0	0	0	0	0	0	0	0	0	0	0	0	0	0	0	0	0	0	0	0	0	0	0	41	17	0	0	0	11	0	0	0	0	0	27	0	0	0	0
ASV369	D_0__Bacteria	D_1__Actinobacteria	D_2__Actinobacteria	D_3__Micrococcales	D_4__Micrococcaceae	D_5__Rothia		d83f60183d81253a505beaeef3cd168f	243	0	0	0	0	0	0	0	0	0	0	0	0	0	0	0	0	0	0	0	63	0	0	0	0	0	0	0	0	0	0	0	12	0	0	168	0	0	0	0	0
ASV370	D_0__Bacteria	D_1__Proteobacteria	D_2__Alphaproteobacteria	D_3__Rhizobiales	D_4__Beijerinckiaceae	D_5__Methylobacterium		04ecfad5772d2e09a84a0f5ef460536c	241	0	0	0	44	0	0	0	0	0	0	0	0	0	0	0	35	0	0	0	0	0	0	0	0	0	0	0	0	0	0	46	0	0	0	0	0	0	37	13	3
ASV371	D_0__Bacteria	D_1__Actinobacteria	D_2__Actinobacteria	D_3__Corynebacteriales	D_4__Corynebacteriaceae	D_5__Corynebacterium	D_6__uncultured bacterium	455219eeb206cd432bf64f51159e0b4c	241	0	0	0	0	0	0	0	0	0	0	0	0	0	0	0	0	0	0	0	0	0	0	0	0	0	0	0	0	0	0	0	0	0	0	0	0	0	0	0	0
ASV372	D_0__Bacteria	D_1__Bacteroidetes	D_2__Bacteroidia	D_3__Cytophagales	D_4__Microscillaceae			ba9ecb28932826e70d43988826679fbc	240	0	0	0	39	0	0	0	0	0	0	0	0	0	0	0	0	0	0	0	0	0	0	20	0	0	0	0	0	0	0	0	0	0	0	0	0	0	0	18	0
ASV373	D_0__Bacteria	D_1__Actinobacteria	D_2__Actinobacteria	D_3__Kineosporiales	D_4__Kineosporiaceae	D_5__Kineococcus		b1dde0ed7ab1f036845b5643cfaa699e	240	0	0	0	0	0	0	0	0	0	0	0	0	0	0	0	0	0	0	0	0	0	0	0	0	0	0	0	0	0	0	31	0	0	0	181	0	0	0	0	0
ASV374	D_0__Bacteria	D_1__Proteobacteria	D_2__Gammaproteobacteria	D_3__Salinisphaerales	D_4__Solimonadaceae	D_5__uncultured		2ce6cdf86cfd25987d0fcd2665042da0	238	0	0	0	0	0	0	0	0	0	0	0	0	0	0	0	0	0	0	0	0	0	0	0	0	0	0	0	0	0	0	0	0	0	0	0	0	0	0	0	0
ASV375	D_0__Bacteria	D_1__Proteobacteria	D_2__Gammaproteobacteria	D_3__Pseudomonadales	D_4__Moraxellaceae	D_5__Acinetobacter		304c49e59cd191407f4f90879d6c8e86	237	0	0	0	0	0	0	0	0	0	0	0	0	0	0	0	0	0	0	0	0	0	0	0	0	0	0	0	0	0	0	0	0	0	0	0	0	0	0	0	0
ASV376	D_0__Bacteria	D_1__Proteobacteria	D_2__Gammaproteobacteria	D_3__Pseudomonadales	D_4__Pseudomonadaceae	D_5__Pseudomonas		0b36c352632cb1346cdc7d73f9fb376c	235	0	0	0	27	0	0	0	0	0	0	0	0	0	0	0	38	0	0	0	0	0	0	0	0	0	0	68	0	59	0	0	0	0	0	0	0	0	0	0	0
ASV377	D_0__Bacteria	D_1__Proteobacteria	D_2__Alphaproteobacteria	D_3__Rhizobiales	D_4__Xanthobacteraceae			adbda4915419b8f4cd4a001a04cdfc02	233	0	0	0	0	0	18	0	0	0	0	0	0	0	0	0	0	0	0	0	0	0	0	0	0	0	64	0	67	0	0	0	0	15	0	0	0	0	0	29	0
ASV378	D_0__Bacteria	D_1__Proteobacteria	D_2__Alphaproteobacteria	D_3__Rickettsiales	D_4__Rickettsiaceae	D_5__Rickettsia		516740582005d6fa779667ce882d31f5	231	0	0	0	0	0	0	0	0	231	0	0	0	0	0	0	0	0	0	0	0	0	0	0	0	0	0	0	0	0	0	0	0	0	0	0	0	0	0	0	0
ASV379	D_0__Bacteria	D_1__Proteobacteria	D_2__Gammaproteobacteria	D_3__Gammaproteobacteria Incertae Sedis	D_4__Unknown Family	D_5__Acidibacter		2e4a2e5ad75f2d321aadefddacb2fca7	230	39	0	0	0	0	0	0	0	0	0	0	0	0	0	0	0	0	0	0	0	0	0	0	0	0	51	0	0	0	0	0	0	0	0	0	0	0	0	0	0
ASV380	D_0__Bacteria	D_1__Bacteroidetes	D_2__Bacteroidia	D_3__Flavobacteriales	D_4__Weeksellaceae	D_5__Chryseobacterium		ca415c3624ceda3fbb125a12a69904f6	230	0	0	0	23	0	0	0	0	0	0	0	0	0	0	0	0	0	0	0	0	0	0	0	0	0	0	0	0	0	0	0	0	0	0	0	0	0	152	25	0
ASV381	D_0__Bacteria	D_1__Proteobacteria	D_2__Alphaproteobacteria	D_3__Rhizobiales	D_4__Beijerinckiaceae	D_5__Methylobacterium		92f1720367db58c68a96eceb9feb416a	229	0	0	0	0	0	0	0	0	21	0	0	0	0	0	0	0	0	0	0	0	0	0	0	0	0	0	0	0	0	0	0	0	0	0	0	0	0	0	0	0
ASV382	D_0__Bacteria	D_1__Proteobacteria	D_2__Gammaproteobacteria	D_3__Cellvibrionales	D_4__Cellvibrionaceae	D_5__Cellvibrio		6e6f306a337ba255a7f4a7f8469ff691	228	0	0	0	0	41	103	0	0	36	0	0	0	0	0	0	0	0	0	0	0	0	0	0	0	0	0	0	0	0	0	0	0	0	0	0	0	0	0	0	0
ASV383	D_0__Bacteria	D_1__Proteobacteria	D_2__Alphaproteobacteria	D_3__Rhizobiales	D_4__Beijerinckiaceae	D_5__Methylobacterium		bc94f796dba79cd0231cd42a8279697d	228	0	0	0	0	0	228	0	0	0	0	0	0	0	0	0	0	0	0	0	0	0	0	0	0	0	0	0	0	0	0	0	0	0	0	0	0	0	0	0	0
ASV384	D_0__Bacteria	D_1__Bacteroidetes	D_2__Bacteroidia	D_3__Chitinophagales	D_4__Chitinophagaceae	D_5__Sediminibacterium		50c1adc394d69456bab0180bd2d25d57	227	0	0	0	0	0	0	0	0	0	0	0	0	0	33	0	0	0	0	0	0	0	0	0	0	0	0	0	0	19	0	0	0	0	0	0	0	0	0	0	0
ASV385	D_0__Bacteria	D_1__Verrucomicrobia	D_2__Verrucomicrobiae	D_3__Verrucomicrobiales	D_4__Rubritaleaceae	D_5__Luteolibacter		367fd0532f406448a26bcca3b54e8e2b	226	0	0	0	0	0	0	0	0	0	0	0	0	0	0	0	0	0	0	0	0	0	0	0	0	0	0	0	0	0	0	35	0	0	0	191	0	0	0	0	0
ASV386	D_0__Bacteria	D_1__Proteobacteria	D_2__Gammaproteobacteria	D_3__Betaproteobacteriales	D_4__Burkholderiaceae			0eb88b722902316b11770922bcdaca7b	224	36	33	0	51	0	0	0	0	0	0	0	0	0	0	0	0	0	0	0	0	0	37	0	0	0	0	0	0	0	52	0	0	0	0	0	0	0	0	0	0
ASV387	D_0__Bacteria	D_1__Bacteroidetes	D_2__Bacteroidia	D_3__Cytophagales	D_4__Spirosomaceae	D_5__Emticicia		2ca2d98e0489dc0314d8c79541be9115	224	0	67	0	0	43	0	0	0	0	0	0	27	0	0	0	0	0	0	0	0	0	0	0	0	24	0	0	0	0	0	0	0	0	0	0	0	0	0	0	0
ASV388	D_0__Bacteria	D_1__Proteobacteria	D_2__Alphaproteobacteria	D_3__Sphingomonadales	D_4__Sphingomonadaceae	D_5__Sphingomonas		0a165844daf38d8ce2008c94a5b4565e	224	0	0	0	0	0	0	0	0	0	0	0	0	0	0	0	0	0	0	0	0	0	0	0	0	18	0	0	0	0	55	0	0	0	0	0	0	0	0	0	0
ASV389	D_0__Bacteria	D_1__Actinobacteria	D_2__Actinobacteria	D_3__Micromonosporales	D_4__Micromonosporaceae			4ccd15b2431e8deee148bec3a76fc2aa	224	0	0	0	0	0	0	0	0	0	0	0	0	0	0	0	0	0	0	0	0	0	0	0	0	0	0	0	0	0	0	0	0	0	0	224	0	0	0	0	0
ASV390	D_0__Bacteria	D_1__Proteobacteria	D_2__Gammaproteobacteria	D_3__Betaproteobacteriales	D_4__Burkholderiaceae			6fd05e11fe57bb5ba9fd3b0fdd8b80f1	220	0	0	0	0	20	0	0	0	0	0	0	0	0	0	0	0	0	0	0	0	0	0	0	0	0	0	0	25	0	0	0	0	0	0	0	0	0	0	0	0
ASV391	D_0__Bacteria	D_1__Planctomycetes	D_2__Planctomycetacia	D_3__Isosphaerales	D_4__Isosphaeraceae	D_5__Singulisphaera		76477de50a487448b95d148a9d8f2526	219	0	0	0	0	0	0	15	0	0	0	0	0	0	0	0	0	0	0	0	0	0	0	34	0	0	0	28	17	0	0	0	23	0	0	0	0	0	0	0	0
ASV392	D_0__Bacteria	D_1__Bacteroidetes	D_2__Bacteroidia	D_3__Chitinophagales	D_4__Chitinophagaceae	D_5__uncultured	D_6__Chitinophaga sp. BN130233	082351601e11fe856f42f98f54bdda53	218	0	37	85	35	0	0	0	0	0	0	0	0	0	0	0	0	0	0	0	0	0	0	0	0	0	61	0	0	0	0	0	0	0	0	0	0	0	0	0	0
ASV393	D_0__Bacteria	D_1__Bacteroidetes	D_2__Bacteroidia	D_3__Chitinophagales	D_4__Chitinophagaceae	D_5__Vibrionimonas	D_6__uncultured bacterium	5eb6a8ce8e311a7d147358718855bbfd	217	0	0	0	0	0	0	0	0	0	0	0	0	0	0	0	0	0	0	0	0	0	0	0	0	0	0	0	0	0	0	0	0	0	0	0	0	0	0	0	0
ASV394	D_0__Bacteria	D_1__Acidobacteria	D_2__Subgroup 6					69a2e29ca08ac95a515b2072582b3c3b	217	0	0	0	0	0	0	0	0	0	0	0	0	0	0	0	0	0	0	0	0	0	0	0	0	0	0	0	0	0	0	0	0	0	0	0	0	0	0	0	0
ASV395	D_0__Bacteria	D_1__Proteobacteria	D_2__Gammaproteobacteria	D_3__Enterobacteriales	D_4__Enterobacteriaceae			58d311836793b18400e882b9ecc57579	216	0	0	0	0	0	0	0	0	0	0	0	0	0	216	0	0	0	0	0	0	0	0	0	0	0	0	0	0	0	0	0	0	0	0	0	0	0	0	0	0
ASV396	D_0__Bacteria	D_1__Bacteroidetes	D_2__Bacteroidia	D_3__Flavobacteriales	D_4__Flavobacteriaceae	D_5__Capnocytophaga	D_6__Capnocytophaga haemolytica	5ccfb8774e7fa344bd98510ef019874f	216	0	0	0	0	0	0	0	0	0	0	0	0	0	0	0	0	0	0	0	0	0	0	0	0	0	0	0	0	0	0	0	0	0	0	0	0	0	0	0	0
ASV397	D_0__Bacteria	D_1__Proteobacteria	D_2__Alphaproteobacteria	D_3__Rhizobiales	D_4__Rhizobiaceae	D_5__Mesorhizobium		eb0c1770f8003ef04e74ce5daed81b65	215	0	0	0	0	0	31	0	0	0	0	0	0	0	0	0	0	0	0	0	0	0	0	0	0	92	0	0	0	0	0	0	0	0	0	0	0	0	0	0	0
ASV398	D_0__Bacteria	D_1__Bacteroidetes	D_2__Bacteroidia	D_3__Cytophagales	D_4__Hymenobacteraceae	D_5__Hymenobacter		8aec66c7b03faa742c0fed4c57e9409f	214	0	0	0	22	0	0	0	0	0	0	0	0	0	0	11	0	0	0	0	0	0	0	0	0	0	0	0	0	0	0	0	0	0	0	0	0	0	0	0	0
ASV399	D_0__Bacteria	D_1__Bacteroidetes	D_2__Bacteroidia	D_3__Chitinophagales	D_4__Chitinophagaceae	D_5__Chitinophaga		ce7e5a01661fe3c5c867d6af36a4a307	212	0	0	42	0	52	0	0	0	0	0	0	0	0	0	0	0	0	0	0	0	0	0	0	0	0	0	22	0	0	0	0	0	0	0	0	0	0	0	0	0
ASV400	D_0__Bacteria	D_1__Bacteroidetes	D_2__Bacteroidia	D_3__Sphingobacteriales	D_4__Sphingobacteriaceae			9f1a98e95ecc295471e782d18c3eb6cc	211	0	0	0	0	0	0	0	0	0	0	0	0	0	0	0	0	0	0	0	0	0	0	0	0	0	0	0	0	0	0	0	0	0	0	0	0	0	0	0	0
ASV401	D_0__Bacteria	D_1__Acidobacteria	D_2__Subgroup 6					2141c7953f25a1c4be8b0a47a28a157f	210	0	0	0	0	0	61	0	0	0	0	56	0	0	0	0	52	0	0	0	0	0	0	0	0	0	0	0	0	0	0	0	0	0	0	0	0	0	0	0	0
ASV402	D_0__Bacteria	D_1__Proteobacteria	D_2__Alphaproteobacteria	D_3__Micropepsales	D_4__Micropepsaceae	D_5__uncultured		3ca0e58b524239ae55bfeb639211abdb	210	0	0	0	0	0	0	0	0	0	0	0	0	0	0	0	0	0	0	0	0	0	0	0	0	0	0	0	0	0	0	0	0	0	0	0	0	0	0	0	0
ASV403	D_0__Bacteria	D_1__Actinobacteria	D_2__Actinobacteria	D_3__Micrococcales	D_4__Intrasporangiaceae			a7da93a9744a7863292bcf97d47b6a10	208	0	0	0	0	0	0	0	0	0	0	0	0	14	0	0	0	0	0	0	0	0	0	0	0	0	0	0	0	0	0	0	194	0	0	0	0	0	0	0	0
ASV404	D_0__Bacteria	D_1__Gemmatimonadetes	D_2__Gemmatimonadetes	D_3__Gemmatimonadales	D_4__Gemmatimonadaceae	D_5__uncultured		772f2cbffdea1af524bae25a97da2380	207	0	0	0	0	0	0	0	0	0	0	0	0	0	0	0	0	0	0	0	0	0	0	0	0	0	0	0	0	0	0	0	0	0	0	207	0	0	0	0	0
ASV405	D_0__Bacteria	D_1__Bacteroidetes	D_2__Bacteroidia	D_3__Flavobacteriales	D_4__Flavobacteriaceae	D_5__Flavobacterium		5afec052157f7768bf459883f118a638	206	0	0	0	0	0	0	0	0	0	0	0	0	0	0	0	0	0	0	0	0	0	0	0	0	0	0	0	0	0	0	13	0	0	0	0	0	0	0	0	0
ASV406	D_0__Bacteria	D_1__Proteobacteria	D_2__Alphaproteobacteria	D_3__Rhizobiales	D_4__Rhizobiaceae	D_5__Allorhizobium-Neorhizobium-Pararhizobium-Rhizobium		e1c7d97fe13e9127d225d76a1feb8c78	203	0	0	0	0	54	18	0	0	0	0	0	0	0	0	0	0	0	0	0	0	0	0	0	0	41	51	0	0	39	0	0	0	0	0	0	0	0	0	0	0
ASV407	D_0__Bacteria	D_1__Acidobacteria	D_2__Subgroup 22	D_3__uncultured Holophaga sp.	D_4__	D_5__	D_6__	5958fd2b7ec972907e061e8f4d0c49b8	201	0	0	0	0	0	0	0	0	0	0	0	0	0	0	0	0	0	0	0	0	0	0	0	0	0	0	0	0	0	0	0	0	0	0	0	0	0	0	0	0
ASV408	D_0__Bacteria	D_1__Bacteroidetes	D_2__Bacteroidia	D_3__Sphingobacteriales	D_4__Sphingobacteriaceae	D_5__Pedobacter		289c294a3963b6e58cb16f57aca2cf14	198	0	0	0	0	0	0	0	0	0	0	0	0	0	0	0	0	0	0	0	0	0	0	0	0	0	0	0	0	0	0	0	0	0	0	0	35	0	11	0	0
ASV409	D_0__Bacteria	D_1__Proteobacteria	D_2__Gammaproteobacteria	D_3__Gammaproteobacteria Incertae Sedis	D_4__Unknown Family	D_5__Candidatus Carsonella		a06c43f428b199ef3b05156dfbf3851a	198	0	0	0	0	0	0	0	0	0	0	0	0	0	0	0	0	0	0	0	0	0	0	0	0	0	0	0	0	0	0	0	0	0	0	0	0	0	0	0	0
ASV410	D_0__Bacteria	D_1__Proteobacteria	D_2__Alphaproteobacteria	D_3__Rhizobiales	D_4__Beijerinckiaceae	D_5__Methylobacterium		933b2a474b03601c5946049980606f86	197	0	0	0	0	0	0	0	0	0	0	0	0	0	0	0	0	0	0	0	0	0	0	0	0	0	0	0	0	0	0	0	0	0	0	0	0	0	0	0	0
ASV411	D_0__Bacteria	D_1__Actinobacteria	D_2__Actinobacteria	D_3__Propionibacteriales	D_4__Nocardioidaceae	D_5__Aeromicrobium		6ef30ad70950c7994898405da4aa1f2a	195	0	0	0	51	0	0	0	0	0	0	0	0	0	0	0	0	0	0	0	0	0	0	0	0	0	0	0	0	0	0	0	0	0	0	0	0	0	54	0	0
ASV412	D_0__Bacteria	D_1__Firmicutes	D_2__Bacilli	D_3__Bacillales	D_4__Bacillaceae	D_5__Bacillus		ad4cba5280fb47cbebea01e7031af61c	195	0	0	0	0	0	0	0	0	0	0	39	0	0	0	0	0	0	0	0	0	0	19	0	0	0	0	0	0	0	0	0	18	11	0	0	0	0	0	0	0
ASV413	D_0__Bacteria	D_1__Firmicutes	D_2__Bacilli	D_3__Bacillales	D_4__Paenibacillaceae	D_5__Paenibacillus		83dabe1ddf95778e72f74567126490e6	195	0	0	0	57	0	0	0	0	0	0	0	0	0	0	0	0	0	0	0	0	0	0	0	0	0	62	0	0	0	0	0	0	0	0	0	0	0	0	0	0
ASV414	D_0__Bacteria	D_1__Bacteroidetes	D_2__Bacteroidia	D_3__Flavobacteriales	D_4__Weeksellaceae	D_5__Chryseobacterium		892a0fc53b26d6a2c193d145b2464da7	195	0	0	0	0	0	0	0	0	0	0	0	0	0	0	0	0	0	0	0	0	0	0	0	0	0	41	0	0	0	0	0	0	0	0	0	0	0	0	0	0
ASV415	D_0__Bacteria	D_1__Actinobacteria	D_2__Actinobacteria	D_3__Streptomycetales	D_4__Streptomycetaceae	D_5__Streptomyces		bf321c05d79f766c0099afb9ecc42f52	194	0	63	0	0	0	0	0	0	0	0	0	0	0	0	0	0	0	23	0	0	0	0	0	0	0	48	0	0	0	0	0	0	0	0	0	0	0	0	0	0
ASV416	D_0__Bacteria	D_1__Proteobacteria	D_2__Gammaproteobacteria	D_3__Gammaproteobacteria Incertae Sedis	D_4__Unknown Family	D_5__Acidibacter		896083bb019d1c346782d30f7ea49d86	194	0	0	0	0	0	0	0	0	0	0	0	0	0	0	0	0	0	0	0	0	0	0	0	0	0	165	0	0	0	0	0	0	0	0	0	0	0	0	0	0
ASV417	D_0__Bacteria	D_1__Actinobacteria	D_2__Actinobacteria	D_3__Micrococcales	D_4__Cellulomonadaceae	D_5__Cellulomonas		d892d40bc79d0c356bd2886ce8d120ee	191	0	0	0	0	0	0	0	0	0	0	0	0	0	0	0	0	0	0	0	0	0	0	0	0	0	43	0	0	0	0	0	0	0	0	0	0	0	0	0	0
ASV418	D_0__Bacteria	D_1__Bacteroidetes	D_2__Bacteroidia	D_3__Sphingobacteriales	D_4__Sphingobacteriaceae	D_5__Mucilaginibacter		be37bd4efb0f067c0eb9ad5a0215301f	191	0	0	0	0	0	62	0	0	0	0	0	0	0	0	0	0	0	0	0	0	0	0	0	0	0	0	0	0	0	0	0	0	0	0	0	0	0	0	0	0
ASV419	D_0__Bacteria	D_1__Actinobacteria	D_2__Actinobacteria	D_3__Micrococcales	D_4__Micrococcaceae	D_5__Paenarthrobacter		bcc6da5f621cbdfc1f0c9becbac6cdff	190	0	0	0	0	61	0	0	0	0	0	0	0	0	0	0	0	0	0	0	0	0	0	0	0	0	0	0	0	0	0	0	0	0	0	0	0	0	0	0	0
ASV420	D_0__Bacteria	D_1__Bacteroidetes	D_2__Bacteroidia	D_3__Sphingobacteriales	D_4__Sphingobacteriaceae	D_5__Mucilaginibacter		fe151e80e667dcdda45561158f5979f6	190	0	0	0	0	0	0	0	0	0	0	0	0	0	0	0	0	0	0	0	0	0	0	0	0	0	0	0	0	0	0	0	0	0	0	0	0	0	0	0	0
ASV421	D_0__Bacteria	D_1__Proteobacteria	D_2__Gammaproteobacteria	D_3__Enterobacteriales	D_4__Enterobacteriaceae	D_5__endosymbionts3	D_6__Arsenophonus endosymbiont of Trichobius yunkeri	6b67841d62927188a0779e0acbe780c9	188	0	0	0	0	0	0	0	0	0	0	0	0	0	0	0	0	0	0	0	0	0	0	0	0	0	0	0	0	0	0	0	0	0	0	0	0	0	0	0	0
ASV422	D_0__Bacteria	D_1__Proteobacteria	D_2__Alphaproteobacteria	D_3__Micropepsales	D_4__Micropepsaceae	D_5__uncultured		e86c4331643d2e35e84e9c232d5eb5db	188	0	0	0	0	0	0	0	0	0	0	0	0	0	0	0	0	0	0	0	0	0	0	0	0	0	0	0	0	0	0	0	0	0	0	0	0	0	0	0	0
ASV423	D_0__Bacteria	D_1__Actinobacteria	D_2__Actinobacteria	D_3__Micrococcales	D_4__Microbacteriaceae			b701af8d98ca714dab16ab6724bb631a	187	0	0	55	0	0	0	0	0	0	0	0	0	0	0	0	0	0	0	0	0	0	0	0	0	0	0	0	0	0	0	0	0	0	0	0	0	0	0	0	0
ASV424	D_0__Bacteria	D_1__Proteobacteria	D_2__Alphaproteobacteria	D_3__Rhizobiales	D_4__Xanthobacteraceae	D_5__Bradyrhizobium		a88f9f229d49357ce4bf9ebb76e3ada9	187	0	0	0	0	0	0	0	0	0	0	0	0	0	0	0	0	0	0	0	0	0	0	0	0	0	0	0	0	0	0	0	0	0	0	0	0	0	0	0	0
ASV425	D_0__Bacteria	D_1__Verrucomicrobia	D_2__Verrucomicrobiae	D_3__Verrucomicrobiales	D_4__Verrucomicrobiaceae	D_5__Roseimicrobium	Ambiguous_taxa	7827d172fdf2185978863eb87542dd41	186	0	0	0	0	0	20	0	0	37	0	0	0	0	0	0	0	0	0	0	0	0	0	0	0	0	44	0	0	0	0	0	0	0	0	0	0	0	0	0	0
ASV426	D_0__Bacteria	D_1__Firmicutes	D_2__Clostridia	D_3__Clostridiales	D_4__Clostridiaceae 1	D_5__Clostridium sensu stricto 1	D_6__uncultured bacterium	a2b2114f2dfb16808678cb161fd1b877	186	0	0	0	0	0	0	0	0	0	0	0	0	0	0	0	0	0	0	0	0	0	0	0	0	0	0	0	0	0	0	0	0	0	0	0	0	0	0	0	0
ASV427	D_0__Bacteria	D_1__Armatimonadetes	D_2__Fimbriimonadia	D_3__Fimbriimonadales	D_4__Fimbriimonadaceae	D_5__uncultured Fimbriimonas sp.	D_6__	9b5daca8acc168b9ea03f631608a5107	186	0	0	0	0	0	0	0	0	0	0	0	0	0	0	0	0	0	0	0	0	0	0	0	0	0	0	0	0	0	0	0	0	0	0	0	0	0	0	0	0
ASV428	D_0__Bacteria	D_1__Proteobacteria	D_2__Alphaproteobacteria	D_3__Rhizobiales	D_4__Beijerinckiaceae	D_5__1174-901-12		f5fdef588e8f7804da524a14e70189eb	186	0	0	0	0	0	186	0	0	0	0	0	0	0	0	0	0	0	0	0	0	0	0	0	0	0	0	0	0	0	0	0	0	0	0	0	0	0	0	0	0
ASV429	D_0__Bacteria	D_1__Bacteroidetes	D_2__Rhodothermia	D_3__Rhodothermales	D_4__Rhodothermaceae			121148198c25c64984fc1a44f85c81f8	185	0	0	0	0	0	0	0	0	0	0	0	0	0	0	0	0	0	0	0	0	0	0	0	0	0	0	0	0	0	0	0	0	0	0	185	0	0	0	0	0
ASV430	D_0__Bacteria	D_1__Actinobacteria	D_2__Actinobacteria	D_3__Propionibacteriales	D_4__Propionibacteriaceae	D_5__Cutibacterium		5a7b179b1b45f0fe2282f260bf073f60	184	0	0	0	0	0	0	0	0	0	0	0	0	0	0	0	0	0	0	0	0	0	0	0	0	0	0	0	0	0	0	0	0	0	0	0	0	0	0	0	0
ASV431	D_0__Bacteria	D_1__Proteobacteria	D_2__Gammaproteobacteria	D_3__Pasteurellales	D_4__Pasteurellaceae			394eda29c886632f514dd94b58381186	183	0	0	0	0	0	0	21	0	0	11	0	0	0	0	0	0	0	0	0	55	0	0	0	0	0	15	0	0	0	26	0	0	0	0	0	0	0	0	0	0
ASV432	D_0__Bacteria	D_1__Firmicutes	D_2__Bacilli	D_3__Bacillales	D_4__Staphylococcaceae	D_5__Staphylococcus		00420d97782f610ff0929050e480f291	183	0	0	0	0	0	0	0	0	0	0	0	0	0	0	0	0	0	0	0	0	0	0	0	0	0	0	0	0	0	0	0	0	0	0	0	0	0	0	0	0
ASV433	D_0__Bacteria	D_1__Firmicutes	D_2__Negativicutes	D_3__Selenomonadales	D_4__Veillonellaceae	D_5__Dialister		818434292143daca42a3168f3728da82	183	0	0	0	0	0	0	0	0	0	0	0	0	0	0	0	0	0	0	0	0	0	0	0	0	0	0	0	0	0	0	0	0	0	0	0	0	0	0	0	0
ASV434	D_0__Bacteria	D_1__Acidobacteria	D_2__Acidobacteriia	D_3__Solibacterales	D_4__Solibacteraceae (Subgroup 3)	D_5__Bryobacter		0cdf467e06ef54248266a815ba1bc604	183	0	0	0	0	0	0	0	0	0	0	0	0	0	0	16	0	0	0	0	0	0	0	0	0	0	0	0	0	0	0	0	0	0	0	0	0	0	0	0	0
ASV435	D_0__Bacteria							f0d8ee196a254542a79334855ad6635a	183	18	0	0	0	0	0	0	0	0	0	0	0	0	0	0	0	0	0	0	0	0	0	0	0	0	24	0	0	0	0	0	0	0	0	0	0	0	0	0	0
ASV436	D_0__Bacteria	D_1__Proteobacteria	D_2__Gammaproteobacteria	D_3__Enterobacteriales	D_4__Enterobacteriaceae			4d72007c70f4abc0bf9e8fe8b826d07d	182	0	0	0	0	0	0	0	0	0	0	0	0	0	0	0	0	0	0	0	0	0	0	0	0	0	0	0	0	0	0	0	0	0	0	0	0	0	0	0	0
ASV437	D_0__Bacteria	D_1__Proteobacteria	D_2__Gammaproteobacteria	D_3__Gammaproteobacteria Incertae Sedis	D_4__Unknown Family	D_5__Acidibacter	D_6__uncultured proteobacterium	cb5b9907447a49154182dee3ea78d16e	181	0	0	0	76	0	0	0	0	0	0	0	0	0	0	0	0	0	0	0	0	0	0	0	0	0	0	0	51	0	0	0	0	0	0	0	0	0	0	0	0
ASV438	D_0__Bacteria	D_1__Bacteroidetes	D_2__Bacteroidia	D_3__Chitinophagales	D_4__Chitinophagaceae			30d4dc06e175ba07318a52ca145c3eff	180	31	0	0	0	0	0	0	0	0	0	0	0	0	0	0	0	0	0	0	0	0	0	0	0	0	0	0	0	0	0	0	0	0	0	0	0	0	35	0	0
ASV439	D_0__Bacteria	D_1__Firmicutes	D_2__Bacilli	D_3__Bacillales	D_4__Planococcaceae			134076fe7ec0e73acf19d48c4b094278	179	0	0	0	0	0	0	0	0	0	0	0	0	0	0	0	0	0	0	0	0	0	0	0	0	0	0	0	0	0	0	0	0	0	0	0	0	0	0	0	0
ASV440	D_0__Bacteria	D_1__Verrucomicrobia	D_2__Verrucomicrobiae	D_3__Chthoniobacterales	D_4__Chthoniobacteraceae	D_5__Candidatus Udaeobacter	D_6__uncultured Verrucomicrobia bacterium	2b0071539e522e55b5c160f5e7c916a5	177	0	0	0	0	0	62	0	0	0	0	0	0	0	0	0	0	23	0	0	0	0	0	0	0	0	0	0	0	0	0	0	0	0	0	0	0	0	0	18	0
ASV441	D_0__Bacteria	D_1__Proteobacteria	D_2__Alphaproteobacteria	D_3__Rhizobiales	D_4__Xanthobacteraceae	D_5__Bradyrhizobium		c0245941b16b1705702c8826eb9cf587	177	0	0	0	0	0	0	0	0	0	0	0	0	0	0	0	0	0	0	0	0	0	0	0	0	0	0	0	0	0	0	0	0	0	0	0	0	0	0	0	0
ASV442	D_0__Bacteria	D_1__Planctomycetes	D_2__Planctomycetacia	D_3__Isosphaerales	D_4__Isosphaeraceae	D_5__Singulisphaera		9af9a0993c214bf766f23775314c509d	176	0	0	0	0	0	0	0	0	0	0	0	0	0	0	0	0	0	0	0	0	0	0	0	0	0	0	0	0	0	0	0	0	0	0	0	0	0	0	0	0
ASV443	D_0__Bacteria	D_1__Actinobacteria	D_2__Actinobacteria	D_3__Micrococcales	D_4__Micrococcaceae	D_5__Kocuria		bc56a7361c9a3b49f1f1c51874321e12	176	0	0	0	0	0	0	0	0	0	0	0	0	0	0	0	0	0	0	0	0	0	0	0	0	0	0	68	0	0	0	0	0	0	0	0	0	0	0	0	0
ASV444	D_0__Bacteria	D_1__Proteobacteria	D_2__Alphaproteobacteria	D_3__Caulobacterales	D_4__Caulobacteraceae	D_5__Brevundimonas		2680ba631dfff69a8246615ce10b0ae2	175	0	0	0	0	0	175	0	0	0	0	0	0	0	0	0	0	0	0	0	0	0	0	0	0	0	0	0	0	0	0	0	0	0	0	0	0	0	0	0	0
ASV445	D_0__Bacteria	D_1__Planctomycetes	D_2__Planctomycetacia	D_3__Isosphaerales	D_4__Isosphaeraceae	D_5__uncultured	D_6__Isosphaera sp. SD2-3	072f907d9bd5adb76ceffb94e8717dbf	175	0	0	0	0	0	0	0	0	0	0	0	0	0	0	0	0	0	0	0	0	0	0	0	0	0	0	0	0	0	0	0	0	0	0	0	0	0	0	0	0
ASV446	D_0__Bacteria	D_1__Fibrobacteres	D_2__Fibrobacteria	D_3__Fibrobacterales	D_4__Fibrobacteraceae	D_5__possible genus 04	D_6__Juncus effusus	ae4adb8db9d8b5968903c251ccf4eb7e	174	0	0	0	0	0	63	0	0	0	0	0	0	0	0	33	0	0	0	0	0	0	0	0	0	0	0	0	0	0	0	0	0	0	0	0	0	0	0	0	0
ASV447	D_0__Bacteria	D_1__Proteobacteria	D_2__Alphaproteobacteria	D_3__Sphingomonadales	D_4__Sphingomonadaceae	D_5__Sphingomonas		396c2d79acbe8883549b9049dddce9fb	174	0	0	0	52	34	0	0	0	0	0	0	0	0	0	0	0	0	0	0	0	0	0	0	0	39	0	0	0	0	0	0	0	0	0	0	0	0	0	0	0
ASV448	D_0__Bacteria	D_1__Proteobacteria	D_2__Gammaproteobacteria	D_3__Betaproteobacteriales	D_4__Gallionellaceae	D_5__Candidatus Nitrotoga		8ba2fd918bd75bcb5a8f0b7b87f8acda	174	0	0	0	0	0	0	0	0	0	0	0	0	0	0	0	0	0	0	0	0	0	0	0	0	0	0	0	0	0	0	0	0	0	0	0	0	0	0	0	0
ASV449	D_0__Bacteria	D_1__Proteobacteria	D_2__Gammaproteobacteria	D_3__Enterobacteriales	D_4__Enterobacteriaceae	D_5__endosymbionts3		e32eb340afee11a085f968a718390f5d	174	0	0	0	0	0	0	0	0	0	0	0	0	0	0	0	67	0	0	0	0	0	0	59	48	0	0	0	0	0	0	0	0	0	0	0	0	0	0	0	0
ASV450	D_0__Bacteria	D_1__Planctomycetes	D_2__Planctomycetacia	D_3__Pirellulales	D_4__Pirellulaceae	D_5__Pir4 lineage	D_6__Planctomycetaceae bacterium LX124	3c3861c581adf9b8a8cf01f20fdbaf2c	174	0	0	38	0	0	0	0	0	0	0	0	0	0	0	0	0	0	0	0	0	0	60	0	0	0	0	31	0	0	0	0	0	0	0	0	0	0	0	0	0
ASV451	D_0__Bacteria	D_1__Proteobacteria	D_2__Alphaproteobacteria	D_3__Rhodobacterales	D_4__Rhodobacteraceae			6c3fb343f46983254cdb83e99fa07a49	173	0	0	0	0	0	0	0	0	0	0	0	0	0	0	0	0	0	0	0	0	0	0	0	0	0	0	0	0	0	0	0	0	0	0	173	0	0	0	0	0
ASV452	D_0__Bacteria	D_1__Proteobacteria	D_2__Gammaproteobacteria	D_3__Betaproteobacteriales	D_4__Burkholderiaceae	D_5__Massilia		a3852e45faea55aab36292494caf4f94	172	0	0	0	0	0	0	0	0	0	0	0	0	0	0	0	0	0	0	0	0	0	0	0	0	0	0	0	0	0	0	0	0	0	0	0	0	0	0	0	0
ASV453	D_0__Bacteria	D_1__Actinobacteria	D_2__Actinobacteria	D_3__Micrococcales	D_4__Microbacteriaceae			f32490b8845851fe9be12251653f85f3	172	0	0	0	0	0	0	0	0	0	0	0	0	0	0	0	0	0	0	0	0	0	0	0	0	0	0	0	0	0	0	0	0	0	0	0	0	0	0	0	0
ASV454	D_0__Bacteria	D_1__Proteobacteria	D_2__Alphaproteobacteria	D_3__Rhizobiales	D_4__Xanthobacteraceae			e96a18c7e3d537fc5fcb8f8ed70414c9	172	0	0	0	0	0	0	0	0	0	0	0	0	0	0	0	0	0	0	0	0	0	0	0	0	0	0	0	0	0	0	0	0	0	0	0	0	0	0	0	0
ASV455	D_0__Bacteria	D_1__Proteobacteria	D_2__Gammaproteobacteria	D_3__Betaproteobacteriales	D_4__Burkholderiaceae			674d3fca8b60d684ea44b52ad3fd4c73	171	0	0	0	0	0	0	0	0	0	0	0	0	0	0	0	0	0	0	0	0	0	0	0	0	0	0	0	0	0	0	135	0	0	0	0	0	0	0	0	0
ASV456	D_0__Bacteria	D_1__Bacteroidetes	D_2__Bacteroidia	D_3__Cytophagales	D_4__Hymenobacteraceae	D_5__Hymenobacter		9980f5e5eb4480dc328ed75eee5c2efa	170	0	0	0	0	0	0	0	0	0	0	0	0	0	0	0	0	0	12	0	0	0	0	0	0	0	0	0	0	0	0	0	0	0	0	0	0	0	158	0	0
ASV457	D_0__Bacteria	D_1__Bacteroidetes	D_2__Bacteroidia	D_3__Chitinophagales	D_4__Chitinophagaceae	D_5__Taibaiella		2eac72eb872b6938aedf01dfb7d7a524	169	0	0	35	23	0	0	0	0	35	0	0	0	0	0	0	0	0	0	0	0	0	0	0	0	0	0	0	0	0	0	0	0	0	0	0	0	0	0	0	0
ASV458	D_0__Bacteria	D_1__Proteobacteria	D_2__Alphaproteobacteria	D_3__Sphingomonadales	D_4__Sphingomonadaceae	D_5__Sphingomonas		50b61496d772ef01f3cbdacc5c6ca371	168	0	0	37	12	0	0	0	0	0	0	0	0	0	41	0	0	0	0	0	78	0	0	0	0	0	0	0	0	0	0	0	0	0	0	0	0	0	0	0	0
ASV459	D_0__Bacteria	D_1__Firmicutes	D_2__Clostridia	D_3__Clostridiales	D_4__Ruminococcaceae	D_5__Ruminococcaceae NK4A214 group		e2cfe099d4a73a03ac5f80d4f8369dbc	168	0	0	0	0	0	0	0	0	0	0	0	0	0	0	0	0	0	0	0	0	0	0	0	0	0	0	0	0	0	0	0	0	0	0	0	0	0	0	0	0
ASV460	D_0__Bacteria	D_1__Proteobacteria	D_2__Alphaproteobacteria	D_3__Rhizobiales	D_4__Rhizobiaceae	D_5__Allorhizobium-Neorhizobium-Pararhizobium-Rhizobium		2743823e7602e70cfa467627e69d2774	167	0	52	0	0	0	0	0	0	0	0	0	0	0	0	0	0	0	0	0	0	0	0	0	0	0	0	0	0	0	0	0	0	0	0	0	0	0	0	38	0
ASV461	D_0__Bacteria	D_1__Proteobacteria	D_2__Gammaproteobacteria	D_3__Enterobacteriales	D_4__Enterobacteriaceae			439b280a2f3e619faf937e5d3def1f58	167	0	0	0	0	0	0	0	0	0	0	0	0	0	0	0	0	0	0	0	0	0	0	0	0	0	0	0	0	0	0	0	0	0	0	0	0	0	0	0	0
ASV462	D_0__Bacteria	D_1__Bacteroidetes	D_2__Bacteroidia	D_3__Cytophagales	D_4__Spirosomaceae	D_5__Dyadobacter		2b8313923596f09c18a4b6802c632b36	164	0	0	25	0	0	32	0	0	0	0	0	0	0	0	0	32	0	0	0	0	0	0	0	0	0	0	0	0	0	0	0	0	0	0	0	0	0	0	0	0
ASV463	D_0__Bacteria	D_1__Acidobacteria	D_2__Subgroup 6					506b4ddb4c9b791e204e8dfa1f25309e	164	0	30	0	0	0	0	0	0	0	0	0	0	0	38	0	0	0	0	0	0	0	0	0	0	0	0	0	0	0	0	0	0	0	0	0	0	0	0	0	0
ASV464	D_0__Bacteria	D_1__Bacteroidetes	D_2__Bacteroidia	D_3__Sphingobacteriales	D_4__Sphingobacteriaceae	D_5__Pedobacter		7de740fc99d1aac596beb5d090c5bc50	163	0	0	0	0	0	0	0	0	0	0	0	0	0	0	0	0	0	0	0	0	0	0	0	0	0	0	0	0	0	0	0	0	0	0	0	0	0	0	0	0
ASV465	D_0__Bacteria	D_1__Proteobacteria	D_2__Gammaproteobacteria	D_3__Oceanospirillales	D_4__Halomonadaceae	D_5__Halomonas		565b59725452b37f481c73bbb7e4ff26	162	0	0	0	0	72	0	0	0	0	0	0	63	0	0	0	0	0	0	0	0	0	0	0	0	0	0	0	0	0	0	23	0	0	0	0	0	0	0	0	0
ASV466	D_0__Bacteria	D_1__Proteobacteria						16544dbb9e4c390bc4023fe3accdcd0c	162	0	0	0	0	0	0	0	0	0	0	0	0	0	0	0	0	0	0	0	0	0	0	0	0	0	0	0	0	0	0	0	162	0	0	0	0	0	0	0	0
ASV467	D_0__Bacteria	D_1__Actinobacteria	D_2__Actinobacteria	D_3__Micromonosporales	D_4__Micromonosporaceae			a8e0f0ebd6f22c68f4194d4c9a2549e7	161	0	0	0	0	0	0	0	0	0	0	0	0	0	0	0	0	0	0	0	0	0	0	0	0	0	0	0	0	0	0	0	0	0	0	161	0	0	0	0	0
ASV468	D_0__Bacteria	D_1__Proteobacteria	D_2__Alphaproteobacteria	D_3__Reyranellales	D_4__Reyranellaceae	D_5__Reyranella	D_6__alpha proteobacterium CN37	ae8799d34bbb38e59863fe01a63f7433	161	0	0	0	0	0	0	0	0	0	0	0	0	0	0	0	0	0	0	0	0	0	0	0	0	0	0	0	0	0	0	0	0	0	0	0	0	0	0	0	0
ASV469	D_0__Bacteria	D_1__Proteobacteria	D_2__Alphaproteobacteria	D_3__Rhizobiales	D_4__Rhizobiaceae	D_5__Allorhizobium-Neorhizobium-Pararhizobium-Rhizobium		c2a787cf867ebfdce216002bcc8a94e1	160	0	0	0	0	0	0	0	0	0	0	0	0	0	0	0	0	0	0	0	0	0	0	0	0	0	0	0	0	0	0	0	0	0	0	0	0	0	66	0	0
ASV470	D_0__Bacteria	D_1__Acidobacteria	D_2__Blastocatellia (Subgroup 4)	D_3__11-24				b917f781a8a1b5600c471a20768e4706	160	0	0	0	0	0	0	0	0	0	0	0	0	0	0	0	0	0	0	0	0	0	0	0	0	0	0	0	0	0	0	0	0	0	0	160	0	0	0	0	0
ASV471	D_0__Bacteria	D_1__Proteobacteria	D_2__Deltaproteobacteria	D_3__Myxococcales	D_4__BIrii41			e7042f5ab73df71ce0746260c0aa4c96	159	0	60	0	0	0	0	0	0	0	0	0	27	0	0	0	0	0	0	0	0	0	0	0	0	0	0	0	0	0	0	0	0	0	0	0	0	0	0	29	0
ASV472	D_0__Bacteria	D_1__Firmicutes	D_2__Bacilli	D_3__Lactobacillales	D_4__Leuconostocaceae	D_5__Weissella		5005073a496b374b2352dea23782082c	159	0	0	0	0	0	0	0	0	0	0	0	0	0	0	0	0	0	0	0	0	0	0	0	0	0	0	0	0	0	0	0	0	0	0	0	0	0	0	0	0
ASV473	D_0__Bacteria	D_1__Bacteroidetes	D_2__Bacteroidia	D_3__Sphingobacteriales	D_4__Sphingobacteriaceae	D_5__Mucilaginibacter		f321adca1e7bc7d3f5ed2e48eaa39d90	158	0	0	0	39	0	38	0	0	0	0	0	0	0	0	0	0	0	0	0	0	0	0	0	0	0	0	0	0	0	0	0	0	0	0	0	0	4	0	0	0
ASV474	D_0__Bacteria	D_1__Proteobacteria	D_2__Alphaproteobacteria	D_3__Micropepsales	D_4__Micropepsaceae	D_5__uncultured		3146a152166b326045ce5859493f593a	158	0	0	0	0	0	0	0	0	0	0	0	0	0	0	0	0	0	0	0	0	0	0	0	0	0	0	0	0	0	0	0	0	0	0	0	0	0	0	0	0
ASV475	D_0__Bacteria	D_1__Actinobacteria	D_2__Actinobacteria	D_3__Micrococcales	D_4__Bogoriellaceae	D_5__Georgenia		f43836fb3dbc1fe9a3f95af640d01a85	155	0	0	0	0	0	0	0	67	0	0	0	0	0	0	0	0	0	0	0	0	0	0	0	0	0	0	0	0	0	0	0	0	0	0	0	0	0	0	0	0
ASV476	D_0__Bacteria							7522a867e2bedb407dc20976a330fcad	155	0	0	0	0	0	0	0	0	0	0	0	0	0	0	0	0	0	0	0	0	0	0	0	0	0	0	0	0	0	0	0	0	0	0	141	0	0	14	0	0
ASV477	D_0__Bacteria							d0769551693d8356bac481c93b96180c	155	0	0	0	0	0	0	0	0	0	0	0	0	0	0	0	0	0	0	0	0	0	0	0	0	0	0	0	0	0	0	0	0	0	0	0	0	0	0	0	0
ASV478	D_0__Bacteria	D_1__FBP	D_2__uncultured bacterium	D_3__	D_4__	D_5__	D_6__	4bb5ae9831b91a92856a62c8b90f2d9a	154	0	0	0	0	0	0	0	0	0	15	0	0	0	0	0	0	0	0	0	0	0	7	0	0	0	0	0	0	0	0	17	0	0	0	0	0	0	56	0	0
ASV479	D_0__Bacteria	D_1__Firmicutes	D_2__Bacilli	D_3__Lactobacillales	D_4__Aerococcaceae	D_5__Aerococcus		42f55ded152b5a1d2c065c06ee4153bb	154	0	0	0	0	0	0	0	0	0	0	0	0	0	0	0	0	0	154	0	0	0	0	0	0	0	0	0	0	0	0	0	0	0	0	0	0	0	0	0	0
ASV480	D_0__Bacteria	D_1__Firmicutes	D_2__Clostridia	D_3__Clostridiales	D_4__Family XI	D_5__Anaerococcus	D_6__uncultured bacterium	db7d0026403e979d672b2b82d525fdd3	153	0	0	0	0	0	0	0	0	0	0	0	0	0	0	0	0	0	0	0	0	0	0	0	0	0	0	0	0	0	0	0	0	0	0	0	0	0	0	0	0
ASV481	D_0__Bacteria	D_1__Proteobacteria	D_2__Gammaproteobacteria	D_3__Enterobacteriales	D_4__Enterobacteriaceae			32314109f985989eb7bdaaf1ab812860	153	0	0	0	0	0	0	0	0	0	0	0	0	0	0	0	0	0	0	0	0	0	0	0	0	0	0	0	0	0	0	0	0	0	0	0	0	0	0	0	0
ASV482	D_0__Bacteria	D_1__Proteobacteria	D_2__Gammaproteobacteria	D_3__Pseudomonadales	D_4__Pseudomonadaceae	D_5__Pseudomonas		0f18144d308ada95632ab5193d92073f	150	0	0	0	0	0	0	0	0	0	0	0	0	0	0	0	0	15	0	0	0	0	0	0	0	0	0	0	0	0	0	0	0	0	0	0	0	0	0	0	0
ASV483	D_0__Bacteria	D_1__Firmicutes	D_2__Bacilli	D_3__Bacillales	D_4__Bacillaceae	D_5__Bacillus		83e948f389f9d97b0c975afc880989e8	149	8	0	0	0	0	0	0	0	0	0	0	0	0	0	0	25	0	0	0	0	0	0	0	0	0	0	0	0	0	0	0	0	0	0	0	0	0	0	34	0
ASV484	D_0__Bacteria	D_1__Proteobacteria	D_2__Gammaproteobacteria	D_3__Steroidobacterales	D_4__Steroidobacteraceae	D_5__uncultured		47037f37ecc83de8ea5b017fda49c8f8	149	0	0	0	0	39	0	0	0	0	0	0	0	0	0	0	0	0	0	0	0	0	0	0	0	0	78	0	32	0	0	0	0	0	0	0	0	0	0	0	0
ASV485	D_0__Bacteria	D_1__Actinobacteria	D_2__Actinobacteria	D_3__Streptomycetales	D_4__Streptomycetaceae	D_5__Streptomyces		a4d0c75ed2fb0119581ecde7127d35c3	148	0	0	0	0	43	0	0	0	0	0	0	0	0	0	0	0	0	0	0	0	0	0	0	0	26	0	0	0	33	0	0	46	0	0	0	0	0	0	0	0
ASV486	D_0__Bacteria	D_1__Bacteroidetes	D_2__Bacteroidia	D_3__Chitinophagales	D_4__Chitinophagaceae	D_5__Niastella		d056eaae52186d231eab1da634a27a2e	148	0	0	0	0	63	12	0	0	0	0	0	0	0	0	0	0	31	0	0	0	0	0	0	0	0	0	0	0	0	0	0	0	0	0	0	0	0	0	0	0
ASV487	D_0__Bacteria	D_1__Chloroflexi	D_2__Gitt-GS-136					aef9ba0908439d0896ca8cfc4db4dbcf	148	0	24	0	0	0	0	0	0	0	0	0	0	0	0	0	0	0	0	0	0	0	0	0	0	0	56	0	0	0	0	0	0	0	0	0	0	0	0	0	0
ASV488	D_0__Bacteria	D_1__Proteobacteria	D_2__Alphaproteobacteria	D_3__Acetobacterales	D_4__Acetobacteraceae	D_5__Roseomonas	D_6__Roseomonas sp. Sr43	a4f3e6ae3b76aacdb8f4612ffab38899	148	0	0	0	0	0	0	0	0	0	0	0	0	0	0	0	0	0	0	0	0	0	0	0	0	0	0	0	0	0	0	0	0	0	0	0	0	0	0	0	0
ASV489	D_0__Bacteria	D_1__Proteobacteria	D_2__Deltaproteobacteria	D_3__Desulfuromonadales	D_4__Geobacteraceae	D_5__Geobacter		61ef5d6eef9404ecfcc67d5d2cd90053	148	0	0	0	0	0	0	0	0	0	0	0	0	0	0	0	0	0	0	0	0	0	0	0	0	56	0	32	0	60	0	0	0	0	0	0	0	0	0	0	0
ASV490	D_0__Bacteria	D_1__Firmicutes	D_2__Bacilli	D_3__Bacillales	D_4__Bacillaceae	D_5__Bacillus		b383a0f98e44fe8a7452ebf944105c48	147	0	0	0	0	47	0	0	0	0	0	0	0	0	0	0	0	0	0	0	0	0	0	0	0	0	0	0	0	0	0	0	0	0	0	0	0	0	0	0	0
ASV491	D_0__Bacteria	D_1__Proteobacteria	D_2__Gammaproteobacteria	D_3__PLTA13				ede15fb563222a59b54464ff3857badb	147	0	0	0	0	0	0	0	0	0	0	0	0	0	0	0	32	0	0	0	0	0	0	0	0	0	0	0	0	0	0	0	0	0	0	0	0	0	0	0	0
ASV492	D_0__Bacteria	D_1__Proteobacteria	D_2__Deltaproteobacteria	D_3__Myxococcales	D_4__Sandaracinaceae	D_5__uncultured		96066e3f758479f94a2e2ca19a0f26b6	147	0	0	0	0	0	0	0	0	0	0	0	0	0	0	0	0	0	0	0	0	0	0	0	0	0	0	0	0	0	0	0	0	0	0	0	0	0	0	0	0
ASV493	D_0__Bacteria	D_1__Bacteroidetes	D_2__Bacteroidia	D_3__Chitinophagales	D_4__Chitinophagaceae	D_5__Terrimonas		05810500448cc3ad7c9d8b11a497f1ca	145	0	0	0	0	0	47	0	0	0	0	0	0	0	0	0	0	0	0	0	0	0	0	0	0	0	53	0	0	0	0	0	0	0	0	0	0	0	0	0	0
ASV494	D_0__Bacteria	D_1__Proteobacteria	D_2__Alphaproteobacteria	D_3__Caulobacterales	D_4__Caulobacteraceae	D_5__Asticcacaulis		965262ac6958f858ecd36c349c276af4	143	0	39	0	0	0	0	0	0	0	0	0	0	0	0	0	0	0	0	0	0	0	0	0	23	0	0	0	0	0	0	0	0	0	0	0	0	0	0	0	0
ASV495	D_0__Bacteria	D_1__Proteobacteria	D_2__Gammaproteobacteria	D_3__Betaproteobacteriales	D_4__Burkholderiaceae	D_5__Lautropia		c845eda99662b5a88a8c8e979ec07dd0	143	0	0	0	0	0	0	0	0	0	0	0	0	0	0	0	0	0	0	0	0	0	0	0	0	0	0	0	0	0	0	0	0	0	0	114	0	0	0	0	0
ASV496	D_0__Bacteria	D_1__Bacteroidetes	D_2__Bacteroidia	D_3__Chitinophagales	D_4__Chitinophagaceae	D_5__Asinibacterium	D_6__uncultured bacterium	2c652e3e73fa30d08ab3c45e21df27ee	143	0	0	0	0	0	0	0	0	0	0	0	0	0	0	0	0	0	0	0	0	0	0	0	0	0	0	0	0	0	0	0	0	0	0	0	0	0	0	0	0
ASV497	D_0__Bacteria	D_1__Proteobacteria	D_2__Gammaproteobacteria	D_3__Enterobacteriales	D_4__Enterobacteriaceae			599a36716ad9609898e5f7ac8b86893e	143	0	0	0	0	0	0	0	0	0	0	0	0	0	0	0	0	0	0	0	0	0	0	0	0	0	0	0	0	0	0	0	0	0	0	0	0	0	0	0	0
ASV498	D_0__Bacteria	D_1__Planctomycetes	D_2__Planctomycetacia	D_3__Gemmatales	D_4__Gemmataceae	D_5__Gemmata		a83d6454604995f08b6d678d9cac41d9	142	0	0	0	0	0	0	0	0	0	0	0	0	11	0	0	0	18	0	0	0	0	0	0	0	0	0	0	38	39	0	0	0	0	0	0	0	0	0	0	0
ASV499	D_0__Bacteria	D_1__Proteobacteria	D_2__Alphaproteobacteria	D_3__Rhizobiales	D_4__Beijerinckiaceae	D_5__Methylobacterium		7b9ce8e5c02aca74dd6c923413e99764	142	0	0	33	0	0	0	0	0	0	0	0	0	0	31	0	0	0	0	0	0	0	0	0	33	0	0	0	0	0	0	0	0	0	0	0	0	0	0	0	0
ASV500	D_0__Bacteria	D_1__Acidobacteria	D_2__Subgroup 11	D_3__uncultured bacterium	D_4__	D_5__	D_6__	33b59ac7bf646a8a5b1129313c3cd6bc	142	0	0	0	0	20	0	0	0	0	0	0	0	0	0	0	0	0	0	0	0	0	0	0	7	0	0	0	0	0	0	0	0	0	0	0	0	0	0	0	0
ASV501	D_0__Bacteria	D_1__Bacteroidetes	D_2__Bacteroidia	D_3__Sphingobacteriales	D_4__Sphingobacteriaceae	D_5__Mucilaginibacter		5f0927bf984f286d11de39a8867c2ac7	141	0	0	0	0	0	0	0	0	0	0	0	0	0	0	0	0	0	0	0	0	0	0	0	0	141	0	0	0	0	0	0	0	0	0	0	0	0	0	0	0
ASV502	D_0__Bacteria	D_1__Bacteroidetes	D_2__Bacteroidia	D_3__Chitinophagales	D_4__Chitinophagaceae	D_5__Ferruginibacter		6f6e48b06c0175c1efdaa3413dbbac5c	141	0	0	0	0	0	0	0	0	0	0	0	0	0	0	0	0	0	0	0	0	0	0	0	0	0	57	0	0	0	0	0	0	0	0	0	0	0	0	0	0
ASV503	D_0__Bacteria	D_1__Proteobacteria	D_2__Gammaproteobacteria	D_3__Betaproteobacteriales	D_4__Burkholderiaceae			7069712c1deee58d640df6a9cbe743dd	141	0	0	0	0	62	0	0	0	0	0	0	0	0	0	0	0	0	0	0	0	0	0	0	0	0	0	0	0	0	0	18	0	0	0	0	0	0	0	0	0
ASV504	D_0__Bacteria	D_1__Proteobacteria	D_2__Gammaproteobacteria	D_3__Betaproteobacteriales	D_4__Burkholderiaceae	D_5__Schlegelella		7ccb4fb7dfbe0798a74f0fbfea7b2498	141	0	0	0	0	0	0	0	0	0	0	0	0	0	0	0	0	0	0	0	0	0	0	0	0	0	0	0	0	0	0	0	0	0	0	141	0	0	0	0	0
ASV505	D_0__Bacteria	D_1__Proteobacteria	D_2__Gammaproteobacteria	D_3__Betaproteobacteriales	D_4__Burkholderiaceae	D_5__uncultured		c1dfa382eef43fd5f92771aa57552dc7	141	0	0	0	0	0	0	0	0	0	0	0	0	0	0	0	0	0	0	0	0	0	0	0	0	0	141	0	0	0	0	0	0	0	0	0	0	0	0	0	0
ASV506	D_0__Bacteria	D_1__Proteobacteria	D_2__Gammaproteobacteria	D_3__Betaproteobacteriales	D_4__Burkholderiaceae			e8724520788bb38a7f9d22c91318f016	141	0	0	0	0	0	0	0	0	0	0	0	0	0	0	0	0	0	0	0	0	0	0	0	0	0	0	0	0	0	0	0	0	0	0	0	0	0	0	0	0
ASV507	D_0__Bacteria	D_1__Proteobacteria	D_2__Alphaproteobacteria	D_3__Rhizobiales	D_4__Xanthobacteraceae	D_5__Bradyrhizobium		613e626c6ccc1d44f89a7441df251f57	141	0	0	0	0	0	0	0	0	0	0	0	0	0	0	0	0	0	0	0	0	0	0	0	0	0	0	0	0	0	0	0	0	0	0	0	0	0	0	0	0
ASV508	D_0__Bacteria	D_1__Acidobacteria	D_2__Subgroup 6					c51ce632d14570eb531c6410519b371d	141	0	0	0	0	0	0	0	0	0	0	0	0	0	0	0	0	0	0	0	0	0	0	0	0	0	0	0	0	0	0	0	0	0	0	0	0	0	0	0	0
ASV509	D_0__Bacteria	D_1__Bacteroidetes	D_2__Bacteroidia	D_3__Cytophagales	D_4__Microscillaceae	D_5__Chryseolinea		f9addd8a736ba8f99f715836c4086005	140	34	0	0	0	0	0	14	0	0	0	0	0	0	0	0	0	0	0	0	0	0	0	0	0	0	50	42	0	0	0	0	0	0	0	0	0	0	0	0	0
ASV510	D_0__Bacteria	D_1__Actinobacteria	D_2__Actinobacteria	D_3__Propionibacteriales	D_4__Nocardioidaceae			19336dd88dce8f9937ccf9dd541dfd61	140	0	0	0	0	0	0	0	0	0	0	0	0	0	0	0	0	0	0	0	0	0	0	0	0	0	0	0	0	0	0	0	0	0	0	0	0	0	0	0	0
ASV511	D_0__Bacteria	D_1__Bacteroidetes	D_2__Bacteroidia	D_3__Sphingobacteriales	D_4__Sphingobacteriaceae	D_5__Pedobacter		239d3af5e6b7b40e9ff229ba258348b3	139	0	0	0	0	0	0	0	0	0	0	0	0	0	0	0	0	0	0	0	0	0	0	0	0	0	0	0	0	0	0	13	0	0	0	0	41	0	0	0	0
ASV512	D_0__Bacteria	D_1__Acidobacteria	D_2__Subgroup 6					de31bb03f3d7398695aa04e993a77e12	139	0	0	0	0	0	31	0	0	0	0	0	0	0	0	0	0	0	0	0	0	0	0	0	0	0	0	0	0	0	0	0	0	0	0	0	0	0	0	0	0
ASV513	D_0__Bacteria	D_1__Bacteroidetes	D_2__Bacteroidia	D_3__Sphingobacteriales	D_4__Sphingobacteriaceae	D_5__Mucilaginibacter		89acd7a8ab1abca3a61af5fa40f059b5	138	0	0	102	0	0	0	0	0	0	0	0	0	0	0	0	0	0	0	0	0	0	0	0	13	0	0	0	0	0	0	0	0	0	0	0	0	0	0	0	0
ASV514	D_0__Bacteria	D_1__Actinobacteria	D_2__Thermoleophilia	D_3__Solirubrobacterales	D_4__Solirubrobacteraceae	D_5__Solirubrobacter		ca92bdf271282ba65ab50c35dd6cad8b	138	0	0	0	0	0	0	0	0	0	0	0	0	0	0	0	0	0	0	0	0	0	0	0	0	44	0	0	0	29	0	0	0	0	0	0	0	0	17	0	0
ASV515	D_0__Bacteria	D_1__Chloroflexi	D_2__KD4-96					c39e15de7f8295ecfed0969cd53b2126	138	0	0	0	0	0	43	0	0	0	0	0	0	0	0	0	0	0	0	0	0	0	0	0	0	0	0	0	0	0	0	0	38	0	0	0	0	0	0	57	0
ASV516	D_0__Bacteria	D_1__Actinobacteria	D_2__Actinobacteria	D_3__Propionibacteriales	D_4__Nocardioidaceae	D_5__Kribbella		1e181baaea6ea44783270cf5e6116420	137	0	0	0	0	0	21	0	0	0	0	0	0	0	25	0	0	0	0	0	0	0	0	0	0	0	0	0	0	0	0	0	0	0	0	0	0	0	0	0	0
ASV517	D_0__Bacteria	D_1__Firmicutes	D_2__Clostridia	D_3__Clostridiales	D_4__Lachnospiraceae			5c4563e3dd7e12dcdf279783af929eaa	137	0	0	0	0	0	0	0	0	0	0	0	0	0	0	0	0	0	0	0	0	0	0	0	0	0	0	0	0	0	0	0	0	0	0	0	0	0	0	0	0
ASV518	D_0__Bacteria	D_1__Proteobacteria	D_2__Deltaproteobacteria	D_3__Myxococcales	D_4__BIrii41			dfc114ff2b6e18253c19b93e3f0ac6bf	136	0	0	0	24	31	15	0	0	0	0	0	0	0	0	0	0	0	0	0	0	0	0	0	0	0	0	0	0	50	0	0	0	0	0	0	0	0	0	0	0
ASV519	D_0__Bacteria	D_1__Acidobacteria	D_2__Subgroup 6					7993a8901c503247773bec7e60c9baf3	136	32	0	0	0	0	0	0	0	0	0	0	0	0	0	0	0	0	0	0	0	0	31	0	0	0	0	0	0	0	0	0	0	0	0	0	0	0	0	0	0
ASV520	D_0__Bacteria	D_1__Proteobacteria	D_2__Alphaproteobacteria	D_3__Caulobacterales	D_4__Caulobacteraceae	D_5__Asticcacaulis		c17b9f556b16dd11584378735ea5fe9d	135	0	0	0	0	0	20	0	0	0	0	0	0	0	33	0	0	0	0	0	0	0	0	0	0	0	0	0	0	0	0	0	0	0	0	0	0	0	0	0	0
ASV521	D_0__Bacteria	D_1__Firmicutes	D_2__Bacilli	D_3__Lactobacillales	D_4__Lactobacillaceae	D_5__Lactobacillus	D_6__Lactobacillus sp. SF6D	28ea8cb574fc8524d85870a641132e74	135	0	0	0	0	0	0	0	0	0	0	0	0	0	0	0	0	0	0	0	0	0	0	0	0	0	0	0	0	0	0	0	0	0	0	0	0	0	0	0	0
ASV522	D_0__Bacteria	D_1__Proteobacteria	D_2__Alphaproteobacteria	D_3__Rhizobiales	D_4__Xanthobacteraceae			256082bdfaefcd515fe3cd1c0a5c772a	135	0	0	0	0	0	0	0	0	0	0	0	0	0	0	0	0	0	0	0	0	0	0	0	0	0	0	0	0	0	0	0	0	0	0	0	0	0	0	0	0
ASV523	D_0__Bacteria	D_1__Acidobacteria	D_2__Blastocatellia (Subgroup 4)	D_3__Blastocatellales	D_4__Blastocatellaceae	D_5__Blastocatella	D_6__uncultured organism	da7288d708143add4768c906c907ef7d	133	0	0	0	0	0	0	0	0	0	0	0	0	0	0	0	0	0	0	0	0	0	0	0	0	0	0	0	0	0	0	0	0	0	0	133	0	0	0	0	0
ASV524	D_0__Bacteria	D_1__Bacteroidetes	D_2__Bacteroidia	D_3__Cytophagales	D_4__Microscillaceae	D_5__Ohtaekwangia		935c7bcd3d2f2696e0067d957dbb1e3e	132	0	0	0	0	0	0	0	0	0	0	0	0	0	0	0	0	0	0	0	0	0	0	0	0	0	82	0	0	0	0	0	0	0	0	0	0	0	0	0	0
ASV525	D_0__Bacteria	D_1__Proteobacteria						46502b22f22202378859115a17b15ab8	132	0	0	0	0	0	0	0	0	0	0	0	0	0	0	0	0	0	0	0	0	0	0	0	0	0	0	0	0	0	0	0	0	0	0	0	0	0	0	0	0
ASV526	D_0__Bacteria	D_1__Chlamydiae	D_2__Chlamydiae	D_3__Chlamydiales	D_4__Simkaniaceae	D_5__Candidatus Rhabdochlamydia	D_6__Candidatus Rhabdochlamydia porcellionis	8622dd582e5cdab4c3347ba75c8b1195	131	0	0	0	0	0	0	0	0	96	0	35	0	0	0	0	0	0	0	0	0	0	0	0	0	0	0	0	0	0	0	0	0	0	0	0	0	0	0	0	0
ASV527	D_0__Bacteria	D_1__Firmicutes	D_2__Erysipelotrichia	D_3__Erysipelotrichales	D_4__Erysipelotrichaceae	D_5__Holdemanella	D_6__uncultured bacterium	25394a604bbcd078c80186b300dab8ee	131	0	0	0	0	0	0	0	0	0	0	0	0	0	0	0	0	0	0	0	0	0	0	0	0	0	0	0	0	0	0	0	0	0	0	0	0	0	0	0	0
ASV528	D_0__Bacteria	D_1__Verrucomicrobia	D_2__Verrucomicrobiae	D_3__Verrucomicrobiales	D_4__Verrucomicrobiaceae	D_5__Verrucomicrobium		62f7ecf7d05f92813a3f21b862040dda	131	0	0	0	0	0	40	0	0	0	0	0	0	0	0	0	0	0	0	0	0	0	0	0	0	53	0	0	0	0	0	0	0	0	0	0	0	0	0	0	0
ASV529	D_0__Bacteria	D_1__Bacteroidetes	D_2__Bacteroidia	D_3__Chitinophagales	D_4__Chitinophagaceae	D_5__Ferruginibacter	D_6__uncultured soil bacterium	79c9235ff041fe76f6dc89a18c5a222a	130	0	0	0	28	48	0	0	0	0	0	0	0	0	0	0	0	0	0	0	0	0	0	0	0	0	0	0	0	0	0	0	0	0	0	0	54	0	0	0	0
ASV530	D_0__Bacteria	D_1__Verrucomicrobia	D_2__Verrucomicrobiae	D_3__Chthoniobacterales	D_4__Chthoniobacteraceae	D_5__Candidatus Udaeobacter		cbe5b99184744938bbdb386295c4788b	130	0	0	0	0	0	76	0	0	0	0	0	0	0	0	0	0	0	0	0	0	0	0	0	0	0	0	0	0	0	0	0	0	0	0	0	0	0	0	0	0
ASV531	D_0__Bacteria	D_1__Bacteroidetes	D_2__Bacteroidia	D_3__Chitinophagales	D_4__Chitinophagaceae	D_5__uncultured		2d66d59115e5f8c6d716f72f4fc26f23	129	0	0	0	0	0	0	0	0	0	0	0	0	0	0	0	0	0	0	0	0	0	0	0	0	0	0	28	0	0	0	0	0	0	0	0	0	0	0	0	0
ASV532	D_0__Bacteria	D_1__Proteobacteria	D_2__Alphaproteobacteria	D_3__Rhizobiales	D_4__Xanthobacteraceae	D_5__Bradyrhizobium		498695c641090c44b06d6afa02c72b5a	129	0	0	0	0	0	0	0	0	0	0	0	0	0	0	0	0	0	0	0	0	0	0	0	0	0	0	0	0	0	0	0	0	0	0	0	0	0	0	0	0
ASV533	D_0__Bacteria	D_1__Proteobacteria	D_2__Alphaproteobacteria	D_3__Sphingomonadales	D_4__Sphingomonadaceae	D_5__Sphingopyxis		ad16b779f2ec6d8afc200de7c5d2f39a	128	0	0	0	0	57	0	0	0	0	0	0	0	0	0	0	0	0	0	0	0	0	0	0	0	0	0	0	0	0	0	0	0	0	0	0	0	0	0	0	0
ASV534	D_0__Bacteria	D_1__Proteobacteria	D_2__Gammaproteobacteria	D_3__Enterobacteriales	D_4__Enterobacteriaceae	D_5__Buchnera		2685d240ab24c795c4a0b5368c86d406	128	0	0	0	0	0	0	0	0	0	0	0	0	0	0	0	0	0	0	0	0	0	0	0	0	0	0	0	0	0	0	0	0	0	0	0	0	0	0	0	0
ASV535	D_0__Bacteria	D_1__Proteobacteria	D_2__Alphaproteobacteria	D_3__Rhizobiales	D_4__Rhizobiaceae	D_5__Allorhizobium-Neorhizobium-Pararhizobium-Rhizobium		46ef48b6096947c86bd1a70949ca8c97	128	0	0	0	0	0	0	0	0	0	0	0	0	0	0	0	0	0	0	0	0	0	0	0	0	0	0	0	0	0	0	0	0	0	0	0	0	0	0	0	0
ASV536	D_0__Bacteria	D_1__Actinobacteria	D_2__Actinobacteria	D_3__Streptomycetales	D_4__Streptomycetaceae	D_5__Streptomyces		dfd42bc974d222dd5ad90c5cb821ea9f	127	0	0	0	0	0	0	10	0	0	0	0	0	0	0	0	0	0	0	0	0	0	0	0	0	0	0	39	0	0	0	0	0	13	0	0	0	0	0	0	0
ASV537	D_0__Bacteria	D_1__Proteobacteria	D_2__Alphaproteobacteria	D_3__Acetobacterales	D_4__Acetobacteraceae	D_5__Acidiphilium		69a7261dfbf942221779304cb06406fc	127	0	0	0	0	0	0	0	0	0	0	0	0	0	0	0	0	0	0	0	0	0	0	0	0	0	0	0	0	0	0	0	0	0	0	0	0	0	0	0	0
ASV538	D_0__Bacteria	D_1__Acidobacteria	D_2__Subgroup 6					a140991b67f0edfbcf7d9433d958ec1f	126	0	0	0	0	0	0	0	0	0	0	0	0	0	0	0	0	0	0	0	0	0	0	0	0	36	0	0	0	0	0	0	0	0	0	0	0	0	0	0	0
ASV539	D_0__Bacteria	D_1__Verrucomicrobia	D_2__Verrucomicrobiae	D_3__Chthoniobacterales	D_4__Xiphinematobacteraceae	D_5__Candidatus Xiphinematobacter		0d11b16183f9802f9cb08fa5c7142629	126	0	0	0	0	54	0	0	0	0	0	35	0	0	0	0	0	0	0	0	0	0	0	0	0	0	0	0	0	0	0	0	16	21	0	0	0	0	0	0	0
ASV540	D_0__Bacteria	D_1__Proteobacteria	D_2__Gammaproteobacteria	D_3__Steroidobacterales	D_4__Steroidobacteraceae	D_5__uncultured		524f945306ac2c325b6027df82cc10c2	126	39	40	0	0	0	0	0	0	0	0	0	0	0	0	13	0	0	0	0	0	0	0	0	0	0	0	0	0	0	0	0	0	0	0	0	0	0	0	0	0
ASV541	D_0__Bacteria	D_1__Proteobacteria	D_2__Gammaproteobacteria	D_3__Gammaproteobacteria Incertae Sedis	D_4__Unknown Family	D_5__Acidibacter		cb5ca9ea57b4297619b4459a0347252f	125	0	39	0	0	0	0	0	0	0	24	0	0	0	0	0	0	0	0	0	0	0	0	0	0	42	0	0	0	0	0	0	0	20	0	0	0	0	0	0	0
ASV542	D_0__Bacteria	D_1__Proteobacteria	D_2__Gammaproteobacteria	D_3__Salinisphaerales	D_4__Solimonadaceae	D_5__uncultured		d3aeba2174fd77e3e9a9907e74f332d8	125	0	0	0	0	0	0	0	0	0	0	0	0	0	0	0	0	0	0	0	0	0	0	0	0	0	0	0	0	0	0	0	0	0	0	0	0	0	0	0	0
ASV543	D_0__Bacteria	D_1__Proteobacteria	D_2__Alphaproteobacteria	D_3__Rhizobiales	D_4__Hyphomicrobiaceae	D_5__Hyphomicrobium	D_6__uncultured Hyphomicrobiaceae bacterium	46f4436af04bcd98a7cc1a443d6f219c	124	0	0	0	0	43	28	0	0	0	0	0	0	0	0	0	0	0	0	0	0	0	0	0	0	0	0	34	0	0	0	0	0	0	0	0	0	0	0	0	0
ASV544	D_0__Bacteria	D_1__Bacteroidetes	D_2__Bacteroidia	D_3__Sphingobacteriales	D_4__Sphingobacteriaceae	D_5__Mucilaginibacter		23620e81538019f85c727ec1791df244	124	0	0	0	0	0	0	0	0	0	0	0	0	0	0	0	0	0	0	0	0	0	0	0	0	0	0	0	0	0	0	0	0	0	0	0	0	0	0	0	0
ASV545	D_0__Bacteria	D_1__Chloroflexi	D_2__KD4-96					5b2529faa44a3679b887ecd91b6b4149	123	0	0	0	0	0	23	0	0	0	0	0	0	0	0	0	0	0	0	0	0	0	0	0	0	37	0	0	0	0	0	0	0	0	0	0	0	0	25	38	0
ASV546	D_0__Bacteria	D_1__Proteobacteria	D_2__Gammaproteobacteria	D_3__Betaproteobacteriales	D_4__Burkholderiaceae			dab1160ee7a4ecf9945086ff09f99528	123	0	0	0	0	0	0	0	0	0	0	0	0	0	0	0	0	0	0	0	0	0	0	0	0	0	0	0	0	75	0	0	0	0	0	0	0	0	0	48	0
ASV547	D_0__Bacteria	D_1__Proteobacteria	D_2__Alphaproteobacteria	D_3__Rhizobiales	D_4__Beijerinckiaceae	D_5__Methylobacterium	D_6__Methylobacterium sp. Ala27	a5ed1c3fbdb29651bc0b3cfde1a90b3b	123	0	0	0	0	0	0	0	0	0	0	0	0	0	0	0	0	0	0	0	0	0	0	0	0	0	0	0	0	0	0	0	0	0	0	0	0	0	49	0	0
ASV548	D_0__Bacteria	D_1__Proteobacteria	D_2__Alphaproteobacteria	D_3__Caulobacterales	D_4__Caulobacteraceae	D_5__uncultured		a621d0e82313f68785861e199c6cbdab	123	0	0	0	0	0	0	0	0	0	0	0	0	0	0	0	0	0	0	0	0	0	0	0	0	0	0	0	0	0	0	0	0	0	0	0	0	0	0	0	0
ASV549	D_0__Bacteria	D_1__Proteobacteria	D_2__Alphaproteobacteria	D_3__Sphingomonadales	D_4__Sphingomonadaceae	D_5__Sphingomonas		f5ffbf00d60fe573c4624b240435a79b	123	0	0	0	0	0	0	0	0	0	0	0	0	0	0	0	0	0	0	0	0	0	0	0	0	0	0	0	0	0	0	0	0	0	0	0	0	0	29	0	0
ASV550	D_0__Bacteria	D_1__Planctomycetes	D_2__Planctomycetacia	D_3__Pirellulales	D_4__Pirellulaceae	D_5__Pirellula	D_6__uncultured Pasteuria sp.	8e06250b59fd301998d785c45f2fbecb	122	0	0	0	0	0	0	0	0	0	0	0	0	0	0	0	0	0	0	0	0	0	0	0	0	0	122	0	0	0	0	0	0	0	0	0	0	0	0	0	0
ASV551	D_0__Bacteria	D_1__Bacteroidetes	D_2__Bacteroidia	D_3__Cytophagales	D_4__Microscillaceae	D_5__Ohtaekwangia		75e70e74b2f26eac393e2d0d0b52408c	121	0	0	0	0	0	0	0	0	0	0	0	0	0	0	0	0	0	0	0	0	0	0	0	0	66	0	0	0	0	0	0	0	0	0	0	0	0	0	0	0
ASV552	D_0__Bacteria	D_1__Proteobacteria	D_2__Alphaproteobacteria	D_3__Acetobacterales	D_4__Acetobacteraceae	D_5__Acidiphilium		bb2d7e46e3fbed6613408fa7ae56eab5	121	0	0	0	0	0	0	0	0	0	0	0	0	0	0	0	0	0	0	0	0	0	0	0	0	0	0	0	0	0	0	0	0	0	0	0	0	0	0	0	0
ASV553	D_0__Bacteria	D_1__Acidobacteria	D_2__Acidobacteriia	D_3__Acidobacteriales	D_4__Acidobacteriaceae (Subgroup 1)	D_5__Edaphobacter		d67c365dce47104f34fc44ca059d411e	121	0	0	0	0	0	0	0	0	0	0	0	0	0	0	0	0	0	0	0	0	0	0	0	0	0	0	0	0	0	0	0	0	0	0	0	0	0	0	0	0
ASV554	D_0__Bacteria	D_1__Bacteroidetes	D_2__Bacteroidia	D_3__Flavobacteriales	D_4__Flavobacteriaceae	D_5__Flavobacterium		dae3639b4d391fbf84bf3de9f087c667	121	0	0	0	0	0	0	0	0	0	0	0	0	0	0	0	0	0	0	0	0	0	0	0	0	0	0	0	0	0	0	0	0	0	0	0	0	0	0	0	0
ASV555	D_0__Bacteria	D_1__Bacteroidetes	D_2__Bacteroidia	D_3__Sphingobacteriales	D_4__Sphingobacteriaceae	D_5__Pedobacter		861c357388b498ed9ef7ef6440b4dffa	121	0	0	0	0	0	0	0	0	0	0	0	0	0	0	0	0	0	0	0	0	0	0	0	0	0	64	0	0	0	0	0	0	0	0	0	0	0	0	0	0
ASV556	D_0__Bacteria	D_1__Proteobacteria	D_2__Alphaproteobacteria	D_3__Sphingomonadales	D_4__Sphingomonadaceae	D_5__Sphingomonas		d0dad971506647d25b7ec3c857964526	121	0	0	0	0	0	0	0	0	0	0	0	0	0	0	0	0	0	0	0	0	0	0	0	0	0	0	0	0	0	0	0	0	0	0	0	0	0	0	0	0
ASV557	D_0__Bacteria	D_1__Acidobacteria	D_2__Subgroup 6					cd5df85dfbde27aba3527f4238322ed8	121	0	0	0	0	0	0	0	0	0	0	0	0	0	0	0	0	0	0	0	0	0	0	0	0	0	0	34	0	87	0	0	0	0	0	0	0	0	0	0	0
ASV558	D_0__Bacteria	D_1__Rokubacteria	D_2__NC10	D_3__Rokubacteriales				3d7ea4dffab1130cdc0e3659dae0c1ef	120	0	0	16	0	0	0	0	0	39	0	25	0	0	0	0	0	0	0	0	0	0	0	0	0	40	0	0	0	0	0	0	0	0	0	0	0	0	0	0	0
ASV559	D_0__Bacteria	D_1__Actinobacteria	D_2__Actinobacteria	D_3__Micrococcales	D_4__Microbacteriaceae	D_5__Agromyces		984919ce3c93ca2b6d54479b1c165fbb	119	0	0	0	0	54	0	0	0	0	0	0	0	0	0	0	0	0	0	0	0	0	0	0	0	0	0	0	0	0	0	0	0	0	0	0	0	0	0	0	0
ASV560	D_0__Bacteria	D_1__Proteobacteria	D_2__Alphaproteobacteria	D_3__Rhizobiales	D_4__Devosiaceae	D_5__Devosia		89c26bdccb0dbdb928c1d02c3ba31861	118	0	0	0	0	0	0	0	0	0	0	0	0	0	0	0	0	0	0	0	0	0	0	0	0	0	118	0	0	0	0	0	0	0	0	0	0	0	0	0	0
ASV561	D_0__Bacteria	D_1__Proteobacteria	D_2__Alphaproteobacteria	D_3__Rhizobiales	D_4__Devosiaceae	D_5__Devosia		1d71a2ce7eb74948145dcb896cee5758	118	0	0	0	0	0	13	0	0	0	0	0	0	0	0	0	0	0	0	0	29	0	0	0	0	0	0	0	0	0	0	0	0	0	0	0	0	0	0	0	0
ASV562	D_0__Bacteria	D_1__Actinobacteria	D_2__Actinobacteria	D_3__Streptosporangiales	D_4__Thermomonosporaceae	D_5__Actinocorallia	D_6__metagenome	8687cc49cdac1adda44effe1e7a18e13	117	0	0	46	0	0	0	0	0	0	0	0	0	0	0	0	21	0	0	0	0	0	0	0	0	0	0	17	0	0	0	0	0	0	0	0	0	0	0	14	0
ASV563	D_0__Bacteria	D_1__Bacteroidetes	D_2__Bacteroidia	D_3__Flavobacteriales	D_4__Flavobacteriaceae	D_5__Flavobacterium		9cac4a706ca9ff68da1a83f56738bd22	117	0	0	0	0	29	31	0	0	0	0	0	0	0	0	0	0	0	0	0	0	0	0	0	0	57	0	0	0	0	0	0	0	0	0	0	0	0	0	0	0
ASV564	D_0__Bacteria	D_1__Actinobacteria	D_2__Thermoleophilia	D_3__Gaiellales	D_4__uncultured			41c3fcdc0ba7f8aa45aa2bfd2d4eeaf6	117	0	0	0	43	0	0	0	0	0	0	0	0	0	0	0	0	0	0	0	0	0	0	0	0	0	0	0	0	0	0	0	28	0	0	0	0	0	0	0	0
ASV565	D_0__Bacteria	D_1__Actinobacteria	D_2__Actinobacteria	D_3__Micrococcales	D_4__Microbacteriaceae			d2af52fc6f48ab4d05c96dad9527d8a2	117	0	0	26	0	0	0	0	0	0	0	0	0	0	0	0	0	0	0	0	0	0	0	0	0	0	0	0	0	25	0	37	0	0	0	0	0	0	0	0	0
ASV566	D_0__Bacteria	D_1__Actinobacteria	D_2__Actinobacteria	D_3__Streptomycetales	D_4__Streptomycetaceae	D_5__Streptomyces		26b4b526e1e97e0a1322abc26264cfea	117	0	0	0	0	0	0	0	0	0	0	0	0	0	0	0	117	0	0	0	0	0	0	0	0	0	0	0	0	0	0	0	0	0	0	0	0	0	0	0	0
ASV567	D_0__Bacteria	D_1__Proteobacteria	D_2__Alphaproteobacteria	D_3__Tistrellales	D_4__Geminicoccaceae	D_5__Geminicoccus		bc22469cd96dd2bedc715dd9c7ebb5d7	117	0	0	0	0	0	0	0	0	0	0	0	0	0	0	0	0	0	0	0	0	0	0	0	0	0	0	0	0	0	0	0	0	0	0	117	0	0	0	0	0
ASV568	D_0__Bacteria	D_1__Armatimonadetes	D_2__Fimbriimonadia	D_3__Fimbriimonadales	D_4__Fimbriimonadaceae			2d0f28326b6651d74b1b1befb4ef7290	116	0	0	0	0	0	0	0	0	0	0	0	0	0	0	0	0	0	0	0	0	0	0	0	0	0	0	0	0	0	0	0	0	0	0	55	0	0	0	0	0
ASV569	D_0__Bacteria	D_1__Verrucomicrobia	D_2__Verrucomicrobiae	D_3__Opitutales	D_4__Opitutaceae	Ambiguous_taxa	Ambiguous_taxa	101ab1c0cf819a3e48e09b3356bb6f3d	116	0	0	0	0	37	0	0	0	0	0	0	0	0	0	0	0	0	0	0	0	0	0	0	0	0	0	0	0	0	0	0	0	0	0	0	0	0	0	0	0
ASV570	D_0__Bacteria	D_1__Proteobacteria	D_2__Alphaproteobacteria	D_3__Sphingomonadales	D_4__Sphingomonadaceae	D_5__Sphingomonas		146011b4b3b1ac5bd7d8224c5d93209d	116	21	0	0	0	0	0	0	0	0	0	0	0	0	0	0	0	0	0	0	0	0	0	0	0	0	0	0	0	0	0	0	0	0	0	0	0	0	0	0	0
ASV571	D_0__Bacteria	D_1__Proteobacteria	D_2__Alphaproteobacteria	D_3__Sphingomonadales	D_4__Sphingomonadaceae	D_5__Sphingomonas		784083ef977c5d61c689daed53449fa3	116	0	0	0	0	76	0	0	0	0	0	0	0	0	0	0	0	0	0	0	0	0	0	0	0	40	0	0	0	0	0	0	0	0	0	0	0	0	0	0	0
ASV572	D_0__Bacteria	D_1__Firmicutes	D_2__Bacilli	D_3__Bacillales	D_4__Paenibacillaceae	D_5__Paenibacillus		c31e5f9e619e3bf13270587d9661b2c3	115	0	0	0	0	0	0	0	0	33	0	0	0	0	0	0	0	0	0	0	0	0	0	0	47	0	0	0	0	0	0	0	0	0	0	0	0	0	0	0	0
ASV573	D_0__Bacteria	D_1__Actinobacteria	D_2__Actinobacteria	D_3__Frankiales	D_4__Nakamurellaceae	D_5__Nakamurella		c7c40b0f480f3edee216585ec048011d	115	0	0	0	0	0	41	0	0	0	0	0	0	0	0	0	0	0	0	0	0	0	0	0	0	0	0	0	0	0	0	0	0	0	0	0	0	0	0	0	0
ASV574	D_0__Bacteria	D_1__Actinobacteria	D_2__Actinobacteria	D_3__Frankiales	D_4__Frankiaceae	D_5__Jatrophihabitans		195ed8e95470375d3976f28b30d9bec2	115	0	0	0	0	0	0	0	0	0	0	0	0	0	0	0	0	0	0	0	0	0	0	0	0	0	0	0	0	0	0	0	0	0	0	0	0	0	0	0	0
ASV575	D_0__Bacteria	D_1__Proteobacteria	D_2__Gammaproteobacteria	D_3__Diplorickettsiales	D_4__Diplorickettsiaceae	D_5__uncultured		593155abfa0b56c364a031b412b6290b	114	0	0	15	0	0	0	0	0	0	0	0	0	0	0	0	0	0	0	0	0	0	0	0	0	0	99	0	0	0	0	0	0	0	0	0	0	0	0	0	0
ASV576	D_0__Bacteria	D_1__Bacteroidetes	D_2__Bacteroidia	D_3__Sphingobacteriales	D_4__Sphingobacteriaceae	D_5__Sphingobacterium		10b890326e2b0b15509aefb95d0d6b79	114	0	0	0	0	0	0	0	0	0	84	0	0	0	0	0	0	0	0	0	0	0	0	0	0	0	0	0	0	0	0	0	0	0	0	0	0	0	0	0	0
ASV577	D_0__Bacteria	D_1__Firmicutes	D_2__Bacilli	D_3__Bacillales				26005dfb7ad2e8cdbb139846af329663	113	0	0	0	0	0	0	0	0	0	0	0	0	0	0	0	0	0	0	0	0	0	0	0	0	0	0	0	0	0	0	0	0	0	0	0	0	0	0	0	0
ASV578	D_0__Bacteria	D_1__Bacteroidetes	D_2__Bacteroidia	D_3__Chitinophagales	D_4__Chitinophagaceae			47f2617de53ce85d035fd4d1cc587272	113	0	0	0	0	62	0	0	0	0	0	0	0	0	0	0	0	0	0	0	0	0	0	0	0	0	0	31	20	0	0	0	0	0	0	0	0	0	0	0	0
ASV579	D_0__Bacteria	D_1__Proteobacteria	D_2__Gammaproteobacteria	D_3__Betaproteobacteriales	D_4__Burkholderiaceae	D_5__Rhodoferax		f34cdcd73e535507d29c29b19d01f658	113	0	0	0	22	0	19	0	0	0	0	0	0	0	0	0	0	0	0	0	0	0	0	0	0	0	0	0	0	0	0	0	0	0	0	0	0	0	0	0	0
ASV580	D_0__Bacteria	D_1__Bacteroidetes	D_2__Bacteroidia	D_3__Sphingobacteriales	D_4__Sphingobacteriaceae	D_5__Sphingobacterium	D_6__Sphingobacterium psychroaquaticum	b97028d8c79d748fbd76a3c26477f2b4	113	0	0	0	0	35	22	0	0	0	0	0	0	0	0	0	0	0	0	0	0	0	0	0	0	0	0	14	0	0	0	0	0	0	0	0	0	0	0	0	0
ASV581	D_0__Bacteria	D_1__Bacteroidetes	D_2__Bacteroidia	D_3__Chitinophagales	D_4__Chitinophagaceae	D_5__uncultured	D_6__Chitinophaga sp. BN130233	eccd9a63335490600e8ae94b5d207f63	113	0	0	0	0	0	0	0	0	0	0	0	0	0	0	0	0	0	0	0	0	0	0	0	0	0	0	0	0	0	0	0	0	22	0	0	0	0	0	0	0
ASV582	D_0__Bacteria	D_1__Firmicutes	D_2__Clostridia	D_3__Clostridiales	D_4__Lachnospiraceae	D_5__Fusicatenibacter		d76d59ec71de0e3b22da0c9cd564d41a	113	0	0	0	0	0	0	0	0	0	0	0	0	0	0	0	0	0	0	0	0	0	0	0	0	0	0	0	0	0	0	0	0	0	0	0	0	0	0	0	0
ASV583	D_0__Bacteria	D_1__Proteobacteria	D_2__Gammaproteobacteria	D_3__Pseudomonadales	D_4__Pseudomonadaceae	D_5__Pseudomonas		9af3467db68cf6063627304cecd46a65	112	0	0	0	0	0	0	0	0	0	0	0	0	0	0	0	0	0	0	0	0	0	0	0	0	44	0	0	0	0	0	0	0	0	0	0	0	0	0	26	0
ASV584	D_0__Bacteria	D_1__Firmicutes	D_2__Bacilli	D_3__Bacillales	D_4__Planococcaceae	D_5__Sporosarcina	D_6__Sporosarcina sp. AB_64	fd1098cd571337c869bc804919b0f630	112	0	0	0	0	0	0	0	0	0	0	0	0	0	0	0	0	0	0	0	0	0	0	0	0	24	0	0	0	0	0	0	0	0	0	0	0	0	0	0	0
ASV585	D_0__Bacteria	D_1__Proteobacteria	D_2__Alphaproteobacteria	D_3__Sphingomonadales	D_4__Sphingomonadaceae			478f81e3c00c6dc5011b18f6420020e7	112	0	0	0	0	0	0	0	0	0	0	0	0	0	33	0	0	0	0	0	79	0	0	0	0	0	0	0	0	0	0	0	0	0	0	0	0	0	0	0	0
ASV586	D_0__Bacteria	D_1__Bacteroidetes	D_2__Bacteroidia	D_3__Sphingobacteriales	D_4__Sphingobacteriaceae	D_5__Mucilaginibacter		57806064e7b57eed3984469dc58f6140	112	0	0	0	0	0	0	0	0	0	0	0	0	0	0	0	0	21	0	0	0	0	0	0	0	0	0	0	0	0	0	17	0	0	0	0	0	0	0	0	0
ASV587	D_0__Bacteria	D_1__Bacteroidetes	D_2__Bacteroidia	D_3__Flavobacteriales	D_4__Weeksellaceae	D_5__Chryseobacterium		4abfde650b28205e0193bcde0c94f828	112	0	0	0	0	0	0	0	0	0	0	0	0	0	0	0	112	0	0	0	0	0	0	0	0	0	0	0	0	0	0	0	0	0	0	0	0	0	0	0	0
ASV588	D_0__Bacteria	D_1__Actinobacteria	D_2__Actinobacteria	D_3__Micromonosporales	D_4__Micromonosporaceae	D_5__Actinoplanes		fc4d567d1d0828e1fdc36916f0d53d15	112	0	0	0	0	0	0	0	0	0	0	0	0	0	0	0	0	0	0	0	0	0	0	0	0	112	0	0	0	0	0	0	0	0	0	0	0	0	0	0	0
ASV589	D_0__Bacteria	D_1__Proteobacteria	D_2__Alphaproteobacteria	D_3__Rhodobacterales	D_4__Rhodobacteraceae	D_5__Paracoccus		7ac6bd9dee5ec9fc4ccd70a40fd514fb	112	0	0	0	0	0	0	0	0	0	0	0	0	0	0	0	0	0	0	0	0	0	0	0	0	0	0	112	0	0	0	0	0	0	0	0	0	0	0	0	0
ASV590	D_0__Bacteria	D_1__Verrucomicrobia	D_2__Verrucomicrobiae	D_3__Verrucomicrobiales	D_4__Verrucomicrobiaceae	D_5__Prosthecobacter		127ff7baee0676d9f1beec06bc59d9fc	112	0	0	0	0	0	0	0	0	0	0	0	0	0	0	0	0	0	0	0	0	0	0	0	0	0	0	0	0	0	0	0	0	0	0	0	0	0	0	0	0
ASV591	D_0__Bacteria	D_1__Proteobacteria	D_2__Gammaproteobacteria	D_3__Xanthomonadales	D_4__Xanthomonadaceae	D_5__Luteimonas		649f026cd615015b1c0f8e760d309122	112	0	0	0	0	58	20	0	0	0	0	0	0	0	0	0	0	0	0	0	34	0	0	0	0	0	0	0	0	0	0	0	0	0	0	0	0	0	0	0	0
ASV592	D_0__Bacteria	D_1__Acidobacteria	D_2__Subgroup 6					3bce8332aab36680aceeb0ebd8f8b626	112	0	0	0	0	0	0	0	0	0	0	0	0	0	0	0	0	0	0	0	0	0	0	0	66	0	46	0	0	0	0	0	0	0	0	0	0	0	0	0	0
ASV593	D_0__Bacteria	D_1__Proteobacteria	D_2__Alphaproteobacteria	D_3__Acetobacterales	D_4__Acetobacteraceae			87719380f140a6e9111da3263585fba7	111	0	0	0	0	0	0	0	0	0	0	0	0	0	0	0	0	0	0	0	0	0	0	0	0	0	0	0	0	0	111	0	0	0	0	0	0	0	0	0	0
ASV594	D_0__Bacteria	D_1__Acidobacteria	D_2__Blastocatellia (Subgroup 4)	D_3__Blastocatellales	D_4__Blastocatellaceae	D_5__Blastocatella	D_6__unidentified	76ef849cc891dab81ddaf5b878438e83	111	0	0	0	0	0	0	0	0	0	0	0	0	0	0	0	0	0	0	0	55	0	0	0	12	0	0	0	0	0	0	0	0	0	0	0	0	0	0	0	0
ASV595	D_0__Bacteria	D_1__Proteobacteria	D_2__Gammaproteobacteria	D_3__Xanthomonadales	D_4__Xanthomonadaceae	D_5__Arenimonas		fec6161120233f3544004b4478575fcb	111	0	0	0	0	0	0	0	0	0	0	0	0	0	0	0	0	0	0	0	0	0	0	0	0	0	111	0	0	0	0	0	0	0	0	0	0	0	0	0	0
ASV596	D_0__Bacteria	D_1__Proteobacteria	D_2__Alphaproteobacteria	D_3__Caulobacterales	D_4__Caulobacteraceae	D_5__uncultured		14fd1c34c1dc8d9e7a969e455e5250b1	110	0	0	0	0	0	0	0	0	0	0	0	0	0	0	0	0	0	0	0	0	0	0	0	0	0	0	0	0	0	0	25	0	0	0	0	0	0	0	0	0
ASV597	D_0__Bacteria	D_1__Proteobacteria	D_2__Gammaproteobacteria	D_3__Pseudomonadales	D_4__Moraxellaceae	D_5__Moraxella		f5b7e39322ff5a1d2142e5df94fee0fd	110	0	0	0	0	0	0	0	0	0	0	0	0	0	0	0	0	0	0	0	0	0	0	0	0	0	0	0	0	0	0	0	0	0	0	110	0	0	0	0	0
ASV598	D_0__Bacteria	D_1__Proteobacteria	D_2__Alphaproteobacteria	D_3__Sphingomonadales	D_4__Sphingomonadaceae			d6b9dd12e9478e063300d43c5e7de78a	109	0	0	0	0	0	0	0	0	0	0	0	0	0	0	0	0	0	0	0	0	0	0	0	0	0	0	0	0	0	0	0	0	0	0	0	0	0	0	0	0
ASV599	D_0__Bacteria	D_1__Proteobacteria	D_2__Alphaproteobacteria	D_3__Tistrellales	D_4__Geminicoccaceae	D_5__Geminicoccus		031e278e0aa047202722caacbe4780ff	109	0	0	0	0	0	0	0	0	0	0	0	0	0	0	0	0	0	0	0	0	0	0	0	0	0	0	0	0	0	0	0	0	0	0	109	0	0	0	0	0
ASV600	D_0__Bacteria	D_1__Actinobacteria	D_2__MB-A2-108					3a22176a6f33fddedcdecae67e4e0a0b	108	0	0	0	0	46	0	0	0	0	0	0	0	0	0	0	0	0	0	11	0	0	0	0	26	25	0	0	0	0	0	0	0	0	0	0	0	0	0	0	0
ASV601	D_0__Bacteria	D_1__Bacteroidetes	D_2__Bacteroidia	D_3__Cytophagales	D_4__Hymenobacteraceae	D_5__Adhaeribacter	D_6__metagenome	45351e42da480f7340ccd0703729b83c	108	17	0	0	0	0	0	0	0	0	0	0	0	0	0	0	0	0	0	0	0	0	0	0	0	0	0	0	0	55	0	0	0	0	0	0	0	0	0	0	0
ASV602	D_0__Bacteria	D_1__Proteobacteria	D_2__Gammaproteobacteria	D_3__Enterobacteriales	D_4__Enterobacteriaceae			63afe8e6aac58bf0d670a82ca5bc574c	108	0	0	0	0	0	0	0	26	60	0	0	0	0	0	0	0	0	0	0	0	0	0	0	0	0	0	0	0	0	0	0	0	0	0	0	0	0	0	0	0
ASV603	D_0__Bacteria	D_1__Actinobacteria	D_2__Thermoleophilia	D_3__Gaiellales	D_4__Gaiellaceae	D_5__Gaiella	D_6__actinobacterium WWH12	aa436dfc6c63d9f60ddca6e592493a0d	108	0	0	0	0	0	0	0	0	0	0	0	0	0	0	0	0	0	0	0	0	0	0	0	0	0	0	0	0	0	0	0	0	0	0	0	0	0	0	0	0
ASV604	D_0__Bacteria	D_1__Actinobacteria	D_2__Actinobacteria	D_3__Micrococcales	D_4__Intrasporangiaceae			1c76e8f11476c325057cbd4b0c5bf10c	108	0	38	0	0	0	0	0	0	0	0	0	0	0	0	0	0	0	0	0	0	0	0	0	0	0	0	0	0	0	0	0	0	0	0	0	0	0	0	0	0
ASV605	D_0__Bacteria	D_1__Proteobacteria	D_2__Gammaproteobacteria	D_3__Betaproteobacteriales	D_4__SC-I-84			810e3c655e8e9d6959c19519cca8e06c	107	0	0	0	0	0	0	0	0	0	0	0	0	0	0	0	0	0	0	0	0	0	0	27	25	0	0	0	0	0	0	0	0	0	0	0	0	0	0	0	0
ASV606	D_0__Bacteria	D_1__Proteobacteria	D_2__Gammaproteobacteria	D_3__Pseudomonadales	D_4__Pseudomonadaceae	D_5__Pseudomonas		6376ea6dab7d0fde3cd66f53b57e1484	107	0	0	0	0	0	0	0	0	0	0	0	0	0	0	0	0	0	0	0	0	0	0	0	0	0	107	0	0	0	0	0	0	0	0	0	0	0	0	0	0
ASV607	D_0__Bacteria	D_1__Bacteroidetes	D_2__Bacteroidia	D_3__Chitinophagales	D_4__Chitinophagaceae	D_5__Ferruginibacter		31cb4370846c9679d32c1842c908e4d7	107	0	0	0	0	0	0	0	0	0	0	0	0	0	0	0	0	0	0	0	0	0	107	0	0	0	0	0	0	0	0	0	0	0	0	0	0	0	0	0	0
ASV608	D_0__Bacteria	D_1__Bacteroidetes	D_2__Bacteroidia	D_3__Cytophagales	D_4__Microscillaceae	D_5__uncultured		ea92d90ef499d3b30b0aee203b3d7778	107	21	26	0	0	0	0	0	0	0	0	0	0	0	0	0	0	0	0	0	0	0	0	0	0	0	0	0	0	0	0	0	0	0	0	0	0	0	0	0	0
ASV609	D_0__Bacteria	D_1__Proteobacteria	D_2__Alphaproteobacteria	D_3__Azospirillales	D_4__Azospirillaceae	D_5__Skermanella		0fa9b44d52836d2f173f4ac532f8a013	107	0	0	0	27	0	0	0	0	0	0	0	0	0	0	0	26	0	0	0	0	0	0	0	0	0	0	0	0	0	0	0	0	0	0	0	0	0	0	0	0
ASV610	D_0__Bacteria	D_1__Bacteroidetes	D_2__Bacteroidia	D_3__Flavobacteriales	D_4__Flavobacteriaceae	D_5__Flavobacterium		1485a5b12fa34e71f8379fc89bc2a9fd	107	0	0	0	0	0	0	0	0	0	0	0	0	0	0	0	0	0	0	0	0	0	0	0	0	0	0	0	0	0	0	0	0	0	0	0	0	0	0	0	0
ASV611	D_0__Bacteria	D_1__Proteobacteria	D_2__Deltaproteobacteria	D_3__Myxococcales	D_4__BIrii41			6e283145ead6dd0b1fae0ef66639e751	106	0	0	0	39	0	0	0	0	0	0	0	0	0	0	0	0	0	0	0	0	0	0	0	0	0	0	0	0	0	0	0	0	0	0	0	0	0	0	0	0
ASV612	D_0__Bacteria	D_1__Verrucomicrobia	D_2__Verrucomicrobiae	D_3__Verrucomicrobiales	D_4__Verrucomicrobiaceae	D_5__Roseimicrobium		da7bdf23bcbfbfcbb18c271338645949	106	0	0	0	0	0	0	0	0	0	0	0	0	0	39	0	0	0	0	0	0	0	28	0	0	0	0	0	0	0	0	0	0	0	0	0	0	0	0	0	0
ASV613	D_0__Bacteria	D_1__Actinobacteria	D_2__Actinobacteria	D_3__Propionibacteriales	D_4__Nocardioidaceae	D_5__Nocardioides	D_6__uncultured organism	34c76a37daf44b08d51fdac690d8a846	105	0	0	0	0	0	0	0	0	0	0	0	0	0	0	0	0	0	0	0	0	0	0	0	0	0	0	0	0	0	0	0	0	0	0	72	33	0	0	0	0
ASV614	D_0__Bacteria	D_1__Firmicutes	D_2__Bacilli	D_3__Bacillales	D_4__Paenibacillaceae	D_5__Paenibacillus	D_6__Paenibacillus taiwanensis	80ff7e5208ac077f0b042be7eeb8e3b9	105	0	0	0	0	0	0	0	0	0	0	0	0	0	0	0	0	0	0	0	0	0	0	0	0	0	0	0	0	0	0	0	0	0	0	0	0	0	0	0	0
ASV615	D_0__Bacteria	D_1__Proteobacteria	D_2__Gammaproteobacteria	D_3__Xanthomonadales	D_4__Xanthomonadaceae	D_5__Pseudoxanthomonas		de4a13203f21bb451bd654d5e4b461c4	105	0	0	0	0	44	0	0	0	0	0	0	0	0	0	0	0	0	0	0	0	0	0	0	0	0	0	0	0	0	0	0	0	0	0	0	0	0	0	0	0
ASV616	D_0__Bacteria	D_1__Proteobacteria	D_2__Gammaproteobacteria	D_3__PLTA13				eeeb1b6665e726237630fc52ed6c3b15	104	0	0	0	0	0	0	0	0	0	0	0	0	0	0	0	0	0	0	0	0	0	0	0	0	0	0	0	0	0	0	0	0	0	0	0	0	0	0	0	0
ASV617	D_0__Bacteria	D_1__Actinobacteria	D_2__Thermoleophilia	D_3__Gaiellales	D_4__Gaiellaceae	D_5__Gaiella	D_6__actinobacterium WWH12	f968254345bd05c204aee9646945cfa0	104	0	0	0	0	0	0	0	0	0	0	0	0	0	0	0	0	0	0	0	0	0	0	0	0	0	0	0	0	0	0	0	0	0	0	0	0	0	0	0	0
ASV618	D_0__Bacteria	D_1__Acidobacteria	D_2__Subgroup 6					dd01c5e5904aa112d95ba6b2ccf5093b	104	39	0	0	0	37	0	0	0	0	0	0	0	0	0	0	0	0	0	0	0	0	0	0	0	0	0	0	0	0	0	0	0	0	0	0	0	0	0	28	0
ASV619	D_0__Bacteria	D_1__Acidobacteria	D_2__Subgroup 6	D_3__Unknown Order	D_4__Unknown Family	D_5__Luteitalea		b35e30cf9079e8eaeb96cb88b183a91c	104	0	39	0	0	0	0	0	0	0	0	0	0	0	0	0	0	0	0	0	0	0	0	0	0	0	0	0	0	0	38	0	27	0	0	0	0	0	0	0	0
ASV620	D_0__Bacteria	D_1__Proteobacteria	D_2__Gammaproteobacteria	D_3__Betaproteobacteriales	D_4__Burkholderiaceae	D_5__Candidatus Nasuia	D_6__Candidatus Nasuia deltocephalinicola	77a8481b8f3a39293bb149712f594d49	104	0	0	0	0	0	0	0	0	0	0	0	0	0	88	16	0	0	0	0	0	0	0	0	0	0	0	0	0	0	0	0	0	0	0	0	0	0	0	0	0
ASV621	D_0__Bacteria	D_1__Bacteroidetes	D_2__Bacteroidia	D_3__Chitinophagales	D_4__Chitinophagaceae			6a3bcad9aee1798391aaef8517bf5621	104	0	0	0	0	0	0	0	0	0	0	0	0	0	0	0	0	0	0	0	0	0	0	0	0	0	0	0	0	0	0	0	0	0	0	0	0	0	0	0	0
ASV622	D_0__Bacteria	D_1__Chloroflexi	D_2__TK10	D_3__metagenome	D_4__	D_5__	D_6__	4240cbdefb886ef8e0b16e50862861b4	103	0	0	0	17	0	0	0	0	0	0	0	0	0	0	0	0	0	0	0	0	0	0	0	0	0	0	0	0	17	0	0	0	0	0	0	0	0	0	10	0
ASV623	D_0__Bacteria	D_1__Verrucomicrobia	D_2__Verrucomicrobiae	D_3__Chthoniobacterales	D_4__Chthoniobacteraceae	D_5__Chthoniobacter	D_6__uncultured Verrucomicrobiales bacterium	a21918b3d8ba1679e45d6082cbef089e	103	0	0	47	0	0	0	0	0	0	0	0	0	0	0	0	0	0	0	0	0	0	0	0	0	0	0	0	0	0	0	0	0	0	0	0	0	0	0	0	0
ASV624	D_0__Bacteria	D_1__Actinobacteria	D_2__Actinobacteria	D_3__Streptomycetales	D_4__Streptomycetaceae	D_5__Streptomyces		120eba657e42a11a5c29f97b90f02035	103	0	0	0	26	0	21	0	0	0	0	0	0	0	0	0	0	0	0	0	0	0	0	0	0	0	56	0	0	0	0	0	0	0	0	0	0	0	0	0	0
ASV625	D_0__Bacteria	D_1__Proteobacteria	D_2__Gammaproteobacteria	D_3__Betaproteobacteriales	D_4__Burkholderiaceae			00c905253e84aab5042613bcc22d568c	103	0	0	0	0	0	15	0	0	0	0	0	0	0	0	0	0	0	0	0	0	0	0	0	17	0	0	0	0	0	0	0	0	20	0	0	0	0	0	0	0
ASV626	D_0__Bacteria							4d03e6ffcbfc3eb7c5a4bbbee611902f	103	0	0	0	0	0	0	0	0	0	0	0	0	0	0	0	0	0	0	0	0	0	0	0	0	0	0	0	0	0	0	0	0	0	0	0	0	0	0	0	0
ASV627	D_0__Bacteria	D_1__Verrucomicrobia	D_2__Verrucomicrobiae	D_3__Chthoniobacterales	D_4__Terrimicrobiaceae	D_5__Terrimicrobium	Ambiguous_taxa	418a2b59699a7eda352ca210814e0086	102	0	18	0	0	0	0	0	0	0	0	0	0	0	0	0	0	0	0	0	0	0	0	0	0	0	0	0	0	0	0	0	0	24	0	0	0	0	0	0	0
ASV628	D_0__Bacteria	D_1__Bacteroidetes	D_2__Bacteroidia	D_3__Flavobacteriales	D_4__Flavobacteriaceae	D_5__Flavobacterium		b9bb35de4da347cddd01710ba450b509	102	0	0	42	0	0	0	0	0	0	0	0	0	0	0	0	60	0	0	0	0	0	0	0	0	0	0	0	0	0	0	0	0	0	0	0	0	0	0	0	0
ASV629	D_0__Bacteria	D_1__Acidobacteria	D_2__Subgroup 6					37aba149606dde2c7ad23252d4f29e5a	102	0	0	0	0	0	0	0	0	0	0	0	0	0	0	0	0	0	0	0	0	0	0	0	0	0	0	0	0	0	0	0	0	0	0	0	0	0	0	0	0
ASV630	D_0__Bacteria	D_1__Actinobacteria	D_2__Actinobacteria	D_3__Corynebacteriales	D_4__Mycobacteriaceae	D_5__Mycobacterium		c4b069153ae53489ea1cbfb2de1cfb1d	101	13	0	0	0	0	0	0	0	36	0	0	0	0	0	0	0	0	0	0	0	0	0	0	0	0	0	0	0	0	0	0	0	0	0	0	0	0	0	0	0
ASV631	D_0__Bacteria	D_1__Acidobacteria	D_2__Acidobacteriia	D_3__Acidobacteriales	D_4__Acidobacteriaceae (Subgroup 1)			f55d4f08b2b0c986461034fd34b91762	101	0	0	0	0	0	101	0	0	0	0	0	0	0	0	0	0	0	0	0	0	0	0	0	0	0	0	0	0	0	0	0	0	0	0	0	0	0	0	0	0
ASV632	D_0__Bacteria	D_1__Fibrobacteres	D_2__Fibrobacteria	D_3__Fibrobacterales	D_4__Fibrobacteraceae	D_5__uncultured	Ambiguous_taxa	618b1bbb1d334c5f3bf5c27f3493af39	101	0	0	0	0	0	71	0	0	0	0	0	0	0	0	0	0	0	0	0	0	0	0	0	0	0	0	0	0	0	0	0	0	0	0	0	0	0	0	0	0
ASV633	D_0__Bacteria	D_1__Actinobacteria	D_2__Thermoleophilia	D_3__Gaiellales	D_4__uncultured			3a1dde207e40b02833a6d2aadc1af504	101	0	0	0	0	0	0	0	0	37	0	0	0	0	0	0	0	0	0	0	0	0	18	0	0	0	0	0	0	0	0	0	0	0	0	0	0	0	0	0	0
ASV634	D_0__Bacteria	D_1__Actinobacteria	D_2__Actinobacteria	D_3__Micrococcales	D_4__Micrococcaceae	D_5__Arthrobacter		a20eb37d50abf4ef13197bd4a0ea8c84	101	0	0	0	0	0	0	0	0	16	0	0	0	0	0	0	0	0	0	0	0	0	0	0	0	0	0	0	0	0	0	0	0	0	0	0	0	0	0	0	0
ASV635	D_0__Bacteria	D_1__Proteobacteria	D_2__Gammaproteobacteria	D_3__Xanthomonadales	D_4__Xanthomonadaceae	D_5__Arenimonas		700b01967b3ff426d4f2259a29822815	100	0	0	0	0	41	15	0	0	0	0	0	0	0	0	0	0	0	0	0	0	0	0	0	0	0	0	19	0	0	0	0	0	0	0	0	0	0	0	0	0
ASV636	D_0__Bacteria	D_1__Bacteroidetes	D_2__Bacteroidia	D_3__Flavobacteriales	D_4__Crocinitomicaceae	D_5__Fluviicola	D_6__Fluviicola sp. YS 1.2.4	21d05aac8070d05f493325ca352fde48	100	58	0	42	0	0	0	0	0	0	0	0	0	0	0	0	0	0	0	0	0	0	0	0	0	0	0	0	0	0	0	0	0	0	0	0	0	0	0	0	0
ASV637	D_0__Bacteria	D_1__Bacteroidetes	D_2__Bacteroidia	D_3__Cytophagales	D_4__Spirosomaceae	D_5__Dyadobacter		60e9ccd9b2c6ca734099730ca97bcbb4	100	0	69	0	0	17	0	0	0	0	0	0	0	0	0	0	0	0	0	0	0	0	0	0	0	0	0	0	0	0	0	0	0	0	0	0	14	0	0	0	0
ASV638	D_0__Bacteria	D_1__Planctomycetes	D_2__Planctomycetacia	D_3__Planctomycetales	D_4__Rubinisphaeraceae	D_5__SH-PL14	D_6__Planctomyces sp. SCGC AG-212-M04	0cb0670f6ebe14dd9a281ba5970b118b	99	0	0	0	0	27	0	0	0	0	0	0	0	0	0	0	0	0	0	0	0	0	0	0	25	0	0	0	0	0	0	0	0	0	0	0	0	0	0	0	0
ASV639	D_0__Bacteria	D_1__Proteobacteria	D_2__Gammaproteobacteria	D_3__Betaproteobacteriales	D_4__Burkholderiaceae			54658c5cabc3c6c07f1e6556120cc99c	99	0	0	0	0	0	0	0	0	0	0	0	0	0	0	0	0	0	0	0	0	0	0	0	0	0	44	0	0	0	0	0	17	0	0	0	0	0	0	0	0
ASV640	D_0__Bacteria	D_1__Acidobacteria	D_2__Subgroup 6					77c728b51dd512851473bf18a399ecf6	99	0	31	39	0	0	0	0	0	0	0	0	0	0	0	0	0	29	0	0	0	0	0	0	0	0	0	0	0	0	0	0	0	0	0	0	0	0	0	0	0
ASV641	D_0__Bacteria	D_1__Bacteroidetes	D_2__Bacteroidia	D_3__Flavobacteriales	D_4__Flavobacteriaceae	D_5__Flavobacterium		28d0ad393ea403dfea511ed3d953368f	99	0	0	0	0	0	0	0	0	0	0	0	0	0	0	0	0	0	0	0	0	0	0	0	0	0	0	0	0	0	0	0	99	0	0	0	0	0	0	0	0
ASV642	D_0__Bacteria	D_1__Bacteroidetes	D_2__Bacteroidia	D_3__Flavobacteriales	D_4__Weeksellaceae	D_5__Chryseobacterium		4bb684e7960675e87f5a42973202df18	99	0	0	0	0	0	0	0	0	0	0	0	0	0	0	0	0	0	0	0	0	0	0	0	0	0	0	0	0	0	0	0	0	0	0	95	0	0	0	0	0
ASV643	D_0__Bacteria	D_1__Actinobacteria	D_2__Actinobacteria	D_3__Corynebacteriales	D_4__Mycobacteriaceae	D_5__Mycobacterium		2e62f39d6a7c47247244e3d243283855	98	0	0	0	0	0	0	0	0	0	0	0	0	0	0	0	0	0	0	0	0	0	0	0	0	0	0	0	0	0	0	0	0	0	0	0	0	0	0	19	0
ASV644	D_0__Bacteria	D_1__Actinobacteria	D_2__Actinobacteria	D_3__Corynebacteriales	D_4__Mycobacteriaceae	D_5__Mycobacterium		e5fa4eb1faca2a729e8e5b4c91df782b	98	26	0	0	0	0	0	0	0	0	0	0	0	0	0	0	0	0	0	0	0	0	0	0	0	47	0	0	0	25	0	0	0	0	0	0	0	0	0	0	0
ASV645	D_0__Bacteria	D_1__Cyanobacteria	D_2__Oxyphotobacteria	D_3__Nostocales	D_4__Nostocaceae	D_5__Nostoc PCC-73102		eb96d3a3bbcdd829a48a49f77de2f98f	98	18	0	0	20	0	0	0	0	0	0	27	0	0	0	0	0	0	0	0	0	0	33	0	0	0	0	0	0	0	0	0	0	0	0	0	0	0	0	0	0
ASV646	D_0__Bacteria	D_1__Bacteroidetes	D_2__Bacteroidia	D_3__Sphingobacteriales	D_4__Sphingobacteriaceae	D_5__Mucilaginibacter		2fb6053430d521f26e6a451621def42b	98	0	0	0	0	98	0	0	0	0	0	0	0	0	0	0	0	0	0	0	0	0	0	0	0	0	0	0	0	0	0	0	0	0	0	0	0	0	0	0	0
ASV647	D_0__Bacteria	D_1__Proteobacteria	D_2__Deltaproteobacteria	D_3__Bdellovibrionales	D_4__Bacteriovoracaceae	D_5__Peredibacter		9cdb6934718279e19cbb2f408452d51d	97	0	0	0	0	0	0	0	0	0	0	0	0	0	0	0	0	0	0	0	0	0	0	0	0	0	0	0	0	0	0	0	0	0	0	0	0	0	0	0	0
ASV648	D_0__Bacteria	D_1__Proteobacteria	D_2__Gammaproteobacteria	D_3__Gammaproteobacteria Incertae Sedis	D_4__Unknown Family	D_5__Acidibacter		1440e3d71bc2405a2bfadf5acc5512e6	97	0	0	0	0	0	0	0	0	0	0	0	0	0	0	0	0	0	0	0	0	0	0	0	0	0	0	0	0	0	0	0	0	0	0	0	0	0	0	0	0
ASV649	D_0__Bacteria	D_1__Acidobacteria	D_2__Blastocatellia (Subgroup 4)	D_3__Pyrinomonadales	D_4__Pyrinomonadaceae	D_5__RB41		7b8fe6ced40068312b04832e57b94127	97	0	0	0	0	20	0	0	0	0	0	0	0	0	0	0	0	0	0	0	0	0	0	0	0	0	0	24	0	0	15	0	0	0	0	0	0	0	0	0	0
ASV650	D_0__Bacteria	D_1__Proteobacteria	D_2__Alphaproteobacteria	D_3__Rhizobiales	D_4__Rhizobiaceae	D_5__Allorhizobium-Neorhizobium-Pararhizobium-Rhizobium		b449f5066387be07ee577a95585d45ca	97	0	0	0	0	0	0	0	0	0	0	0	43	0	0	0	0	0	0	0	0	0	0	0	0	0	0	0	54	0	0	0	0	0	0	0	0	0	0	0	0
ASV651	D_0__Bacteria	D_1__Acidobacteria	D_2__Blastocatellia (Subgroup 4)	D_3__Pyrinomonadales	D_4__Pyrinomonadaceae	D_5__RB41		ce88479c67c424bd1b2d977d099ce325	96	0	0	0	0	0	0	0	0	0	0	0	0	0	0	0	0	0	0	0	0	0	0	0	0	0	0	0	0	0	0	0	0	0	0	0	0	0	0	0	0
ASV652	D_0__Bacteria	D_1__Actinobacteria	D_2__Actinobacteria	D_3__Micrococcales	D_4__Microbacteriaceae			c51c974c591cce75ceff90c9bd817424	96	0	0	22	0	0	16	0	0	0	0	0	0	0	0	0	0	0	0	0	0	0	0	0	0	0	0	0	0	0	0	0	0	0	0	0	0	0	0	58	0
ASV653	D_0__Bacteria	D_1__Proteobacteria	D_2__Alphaproteobacteria	D_3__Rhizobiales	D_4__Rhizobiales Incertae Sedis	D_5__uncultured		630f4e28b0500d485f375eb26ce7195e	96	42	0	0	0	54	0	0	0	0	0	0	0	0	0	0	0	0	0	0	0	0	0	0	0	0	0	0	0	0	0	0	0	0	0	0	0	0	0	0	0
ASV654	D_0__Bacteria	D_1__Firmicutes	D_2__Bacilli	D_3__Lactobacillales	D_4__Lactobacillaceae	D_5__Lactobacillus		ea6d78bda97b04e1583dbc14c9e77a6d	96	0	0	0	0	0	0	0	0	0	0	0	0	0	0	0	0	0	0	0	0	0	0	0	0	0	0	0	0	0	0	0	0	0	0	0	0	0	0	0	0
ASV655	D_0__Bacteria	D_1__Verrucomicrobia	D_2__Verrucomicrobiae	D_3__Verrucomicrobiales	D_4__Verrucomicrobiaceae	D_5__Roseimicrobium	D_6__uncultured Verrucomicrobiaceae bacterium	1b7aef829fb08839aab4abde0ba8da8e	96	0	0	0	0	33	20	0	0	43	0	0	0	0	0	0	0	0	0	0	0	0	0	0	0	0	0	0	0	0	0	0	0	0	0	0	0	0	0	0	0
ASV656	D_0__Bacteria	D_1__Acidobacteria	D_2__Acidobacteriia	D_3__Solibacterales	D_4__Solibacteraceae (Subgroup 3)	D_5__Bryobacter		8a99025ba9415f84c3820348289ab75a	95	0	0	19	0	0	0	0	0	0	0	0	0	0	0	0	0	0	9	0	0	0	0	0	0	0	0	0	0	0	0	0	0	0	0	0	0	0	0	0	0
ASV657	D_0__Bacteria	D_1__Bacteroidetes	D_2__Bacteroidia	D_3__Cytophagales	D_4__Microscillaceae	D_5__OLB12		0c4f8c95fedb27fdbdf839992673c20d	95	0	0	0	0	0	0	0	0	0	0	0	0	0	39	0	0	0	0	0	0	0	0	0	0	0	38	0	18	0	0	0	0	0	0	0	0	0	0	0	0
ASV658	D_0__Bacteria	D_1__Acidobacteria	D_2__Subgroup 25	Ambiguous_taxa	D_4__	D_5__	D_6__	fc50c9f840255098d80ca811104dd945	95	0	0	0	0	0	0	0	0	0	0	0	0	0	0	0	0	0	0	0	0	0	0	0	0	0	0	0	0	0	0	0	0	0	0	0	0	0	0	0	0
ASV659	D_0__Bacteria	D_1__Bacteroidetes	D_2__Bacteroidia	D_3__Sphingobacteriales	D_4__Sphingobacteriaceae	D_5__Mucilaginibacter		36e31371eb1ad17d4cdc37bd7cda2d41	95	0	0	0	0	0	59	0	0	0	0	0	0	0	0	0	0	0	0	0	0	0	0	0	0	0	0	0	0	0	0	0	0	0	0	0	0	0	0	0	0
ASV660	D_0__Bacteria	D_1__Acidobacteria	D_2__Subgroup 6	D_3__uncultured microorganism	D_4__	D_5__	D_6__	4f23b6dc79d7b564f40a7ebd4ee37ce3	94	0	0	0	0	0	0	0	0	0	0	0	0	0	0	0	0	0	0	0	32	0	0	0	0	0	0	0	0	62	0	0	0	0	0	0	0	0	0	0	0
ASV661	D_0__Bacteria	D_1__Proteobacteria	D_2__Gammaproteobacteria	D_3__Betaproteobacteriales	D_4__Burkholderiaceae			540e04eb50350920063f25b701d7308d	94	0	0	0	0	0	0	0	0	0	0	0	0	0	0	0	0	0	0	0	0	0	0	0	0	94	0	0	0	0	0	0	0	0	0	0	0	0	0	0	0
ASV662	D_0__Bacteria	D_1__Proteobacteria	D_2__Deltaproteobacteria	D_3__Desulfuromonadales	D_4__Geobacteraceae	D_5__Geobacter		9ef3321ad20cadc72156cab66b72a316	94	0	0	0	0	0	0	0	0	0	0	0	0	0	0	0	0	0	0	0	0	0	0	0	0	0	70	0	0	0	0	0	0	0	0	0	0	0	0	0	0
ASV663	D_0__Bacteria	D_1__Proteobacteria	D_2__Gammaproteobacteria	D_3__Enterobacteriales	D_4__Enterobacteriaceae	D_5__Escherichia-Shigella		d46e2205f0c6ecf67b51f83d111c509c	94	0	0	0	0	0	0	0	0	0	0	0	0	0	0	0	0	0	0	0	0	0	0	0	0	0	0	0	0	0	0	0	0	0	0	0	0	0	0	0	0
ASV664	D_0__Bacteria	D_1__Actinobacteria	D_2__Actinobacteria	D_3__Micrococcales	D_4__Microbacteriaceae			b1937d4985b612a6e9c822da87bdf76e	94	0	0	0	0	0	0	0	0	0	0	0	0	0	0	0	0	0	0	0	0	0	0	0	0	0	0	0	0	0	0	0	0	0	0	0	0	0	94	0	0
ASV665	D_0__Bacteria	D_1__Verrucomicrobia	D_2__Verrucomicrobiae	D_3__Chthoniobacterales	D_4__Chthoniobacteraceae	D_5__Chthoniobacter		34212dfed201b19a522d80ecc25a3024	93	0	0	0	0	0	23	0	0	0	0	0	0	0	0	0	0	0	0	0	0	0	0	0	0	0	0	28	0	0	0	0	0	0	0	0	0	0	0	0	0
ASV666	D_0__Bacteria	D_1__Planctomycetes	D_2__Planctomycetacia	D_3__Planctomycetales	D_4__Rubinisphaeraceae	D_5__SH-PL14		7ac41d754f4db7b4b728643935a60cef	93	0	0	0	0	0	0	0	0	0	0	0	0	0	0	0	0	0	0	0	0	0	0	0	0	0	57	0	0	36	0	0	0	0	0	0	0	0	0	0	0
ASV667	D_0__Bacteria	D_1__Verrucomicrobia	D_2__Verrucomicrobiae	D_3__Chthoniobacterales	D_4__Chthoniobacteraceae	D_5__Candidatus Udaeobacter		04bb082862236e0bc468ef57ad580034	93	0	0	0	0	0	0	0	0	0	0	0	0	0	0	0	0	0	0	0	0	0	0	0	0	0	0	0	0	0	0	0	0	0	0	0	0	0	0	20	0
ASV668	D_0__Bacteria	D_1__Proteobacteria	D_2__Gammaproteobacteria	D_3__Gammaproteobacteria Incertae Sedis	D_4__Unknown Family	D_5__Acidibacter	D_6__uncultured proteobacterium	fcc2ef30241633af4d9263274c95d6d6	93	0	0	0	0	39	0	0	0	0	0	0	0	0	0	0	0	0	0	0	0	0	0	0	0	0	0	27	0	0	0	0	0	0	0	0	27	0	0	0	0
ASV669	D_0__Bacteria	D_1__Actinobacteria	D_2__Thermoleophilia	D_3__Solirubrobacterales	D_4__Solirubrobacteraceae	D_5__Solirubrobacter		a251ae02db5ed074ffc3acb72d5fbe33	93	0	34	0	0	0	23	0	0	0	0	0	0	0	0	0	0	0	0	0	0	0	0	0	0	0	0	0	0	0	0	0	0	0	0	0	0	0	0	0	0
ASV670	D_0__Bacteria	D_1__Proteobacteria	D_2__Gammaproteobacteria	D_3__Betaproteobacteriales	D_4__Burkholderiaceae	D_5__Massilia		5f8db894a571d35c9d2fa4f8df8581f9	92	0	0	0	0	0	0	0	0	0	0	0	0	0	0	0	0	0	0	0	0	0	0	0	0	0	0	0	30	0	0	0	0	0	0	0	0	0	0	0	0
ASV671	D_0__Bacteria	D_1__Proteobacteria	D_2__Gammaproteobacteria	D_3__Enterobacteriales	D_4__Enterobacteriaceae	D_5__endosymbionts3	D_6__Y-symbiont of Anomoneura mori	eae01a2539833b77a3fce78e79d5a04e	92	0	0	0	0	0	0	0	0	0	0	0	0	12	30	0	0	50	0	0	0	0	0	0	0	0	0	0	0	0	0	0	0	0	0	0	0	0	0	0	0
ASV672	D_0__Bacteria	D_1__Proteobacteria	D_2__Gammaproteobacteria	D_3__Xanthomonadales	D_4__Xanthomonadaceae			334b65ac7ccdcd0b8dab50433242314c	91	0	0	0	0	0	0	0	0	0	0	0	0	0	0	0	0	0	0	0	0	0	0	0	0	0	0	0	0	0	0	0	0	0	0	0	0	0	0	0	0
ASV673	D_0__Bacteria	D_1__Proteobacteria	D_2__Gammaproteobacteria	D_3__Betaproteobacteriales	D_4__Burkholderiaceae			655273c1c38e976754fa517fa9a40f4a	91	0	0	0	0	0	0	0	0	0	0	0	0	0	0	0	0	0	0	0	0	0	0	0	0	40	0	0	0	0	0	0	0	0	0	0	0	0	0	0	0
ASV674	D_0__Bacteria	D_1__Acidobacteria	D_2__Blastocatellia (Subgroup 4)	D_3__Blastocatellales	D_4__Blastocatellaceae			a85e920acc981ade8cc6288c4cc5ab1c	91	0	0	0	0	0	0	0	0	0	0	0	0	0	45	0	21	0	0	0	0	0	0	0	0	0	0	0	0	0	0	0	0	25	0	0	0	0	0	0	0
ASV675	D_0__Bacteria	D_1__Actinobacteria	D_2__Actinobacteria	D_3__Corynebacteriales	D_4__Corynebacteriaceae	D_5__Corynebacterium 1		685a1812a6e46f72d7cf1f4a060b8e96	91	0	0	0	0	0	0	0	0	0	0	0	0	0	0	0	0	0	68	0	0	0	0	0	0	0	0	0	0	0	0	0	0	0	0	0	23	0	0	0	0
ASV676	D_0__Bacteria	D_1__Proteobacteria	D_2__Gammaproteobacteria	D_3__Enterobacteriales	D_4__Enterobacteriaceae			0697533792974c410abe92b31253acbb	91	0	0	0	0	0	0	0	0	91	0	0	0	0	0	0	0	0	0	0	0	0	0	0	0	0	0	0	0	0	0	0	0	0	0	0	0	0	0	0	0
ASV677	D_0__Bacteria	D_1__Planctomycetes	D_2__Planctomycetacia	D_3__Pirellulales	D_4__Pirellulaceae	D_5__Pirellula		781465aed133c4377178e75576cd66a8	91	0	0	0	0	0	18	0	0	0	0	0	0	0	0	0	0	0	0	0	0	0	0	0	0	0	0	0	0	0	0	0	0	0	0	0	0	0	0	0	0
ASV678	D_0__Bacteria	D_1__Acidobacteria	D_2__Holophagae	D_3__Subgroup 7				2dc29ad61ec3560005bdb7bc416181f7	91	0	0	0	0	0	0	0	0	0	0	0	0	0	0	0	0	0	0	0	0	0	0	0	0	0	0	0	0	0	0	0	0	0	0	0	0	0	0	0	0
ASV679	D_0__Bacteria	D_1__Acidobacteria	D_2__Subgroup 6	D_3__uncultured microorganism	D_4__	D_5__	D_6__	21782792cd54a24c1a621f0e5548862b	91	0	0	0	0	0	0	0	0	0	0	0	0	0	0	0	0	0	0	0	0	0	0	0	12	0	0	0	0	0	0	0	0	0	0	0	0	0	0	0	0
ASV680	D_0__Bacteria	D_1__Chloroflexi	D_2__Anaerolineae	D_3__SBR1031	D_4__A4b	D_5__uncultured soil bacterium	D_6__	14ec48024cbe58b42baea067703d974c	90	0	0	0	0	0	0	0	0	0	0	0	0	0	0	0	0	0	0	0	0	0	0	0	0	0	57	0	33	0	0	0	0	0	0	0	0	0	0	0	0
ASV681	D_0__Bacteria	D_1__Actinobacteria	D_2__Acidimicrobiia					5aa5614c3b98c2b8abeda2760ee15d2f	90	26	0	0	0	0	19	0	0	0	0	0	0	0	0	0	0	0	0	0	0	0	0	0	11	0	0	0	0	0	0	0	0	0	0	0	0	0	0	13	0
ASV682	D_0__Bacteria	D_1__Acidobacteria	D_2__Acidobacteriia	D_3__Acidobacteriales	D_4__uncultured			2d609f4ca22f60c7e2261a03d6066fff	90	0	0	0	0	0	0	0	0	0	0	0	0	0	0	0	0	0	0	0	0	0	0	0	0	0	90	0	0	0	0	0	0	0	0	0	0	0	0	0	0
ASV683	D_0__Bacteria	D_1__Planctomycetes	D_2__Planctomycetacia	D_3__Planctomycetales	D_4__uncultured			69f38f9e79867a0a88b172de2543b59d	90	0	0	0	0	0	0	0	0	0	0	0	0	0	0	0	0	0	0	0	0	0	0	0	0	13	0	0	0	0	0	0	0	0	0	0	0	0	0	0	0
ASV684	D_0__Bacteria	D_1__Actinobacteria	D_2__Thermoleophilia	D_3__Solirubrobacterales	D_4__Solirubrobacteraceae	D_5__Conexibacter		9d3f73c7b41801940d248b6fc0ae44c5	90	0	0	0	0	0	0	0	0	0	0	0	0	0	0	0	0	0	0	0	0	0	0	0	0	0	0	0	0	0	0	0	0	0	0	0	0	0	0	0	0
ASV685	D_0__Bacteria	D_1__Proteobacteria	D_2__Alphaproteobacteria	D_3__Rhizobiales	D_4__Xanthobacteraceae	D_5__Pseudolabrys		19386012f47b4a8d83f8fa168376a505	89	0	0	0	0	0	0	0	0	0	0	0	0	0	0	0	0	0	0	0	0	0	0	0	0	0	0	0	0	0	0	0	0	5	0	0	0	0	0	0	0
ASV686	D_0__Bacteria	D_1__Proteobacteria	D_2__Alphaproteobacteria	D_3__Rhizobiales	D_4__Xanthobacteraceae			94e0c9a582d5b09bd2b747c1c549b75a	89	0	0	0	0	0	0	0	0	0	0	0	0	0	0	0	38	0	0	0	0	0	0	0	0	51	0	0	0	0	0	0	0	0	0	0	0	0	0	0	0
ASV687	D_0__Bacteria	D_1__Actinobacteria	D_2__Actinobacteria	D_3__Frankiales	D_4__Sporichthyaceae	D_5__uncultured		f0709f171b589606c85046e0d3d661c6	89	0	0	0	0	0	0	0	0	0	0	0	0	0	0	0	0	0	0	0	0	0	0	0	0	0	0	0	0	0	0	0	0	0	0	89	0	0	0	0	0
ASV688	D_0__Bacteria	D_1__Proteobacteria	D_2__Alphaproteobacteria	D_3__Sphingomonadales	D_4__Sphingomonadaceae	D_5__Sphingomonas		b8b7ad6f31ef295a3fe847500e8f015c	89	0	0	0	0	89	0	0	0	0	0	0	0	0	0	0	0	0	0	0	0	0	0	0	0	0	0	0	0	0	0	0	0	0	0	0	0	0	0	0	0
ASV689	D_0__Bacteria	D_1__Actinobacteria	D_2__Actinobacteria	D_3__Propionibacteriales	D_4__Nocardioidaceae			153c10820774273b40755b07af5bebfd	88	0	0	0	0	0	0	0	0	0	0	0	0	0	0	0	0	0	0	0	0	0	0	0	0	0	88	0	0	0	0	0	0	0	0	0	0	0	0	0	0
ASV690	D_0__Bacteria	D_1__Actinobacteria	D_2__Actinobacteria	D_3__Micrococcales	D_4__Intrasporangiaceae			225671ed33a06c9e372cb09428c37ff1	88	0	0	0	27	0	0	0	0	0	0	0	0	0	0	0	0	0	0	0	0	0	0	0	0	0	0	0	0	0	0	0	0	0	0	0	0	0	0	0	0
ASV691	D_0__Bacteria	D_1__Proteobacteria	D_2__Alphaproteobacteria	D_3__Caulobacterales	D_4__Caulobacteraceae	D_5__Asticcacaulis		94330155d455bcfa130cd18bd041bd39	88	0	0	0	0	0	0	0	0	0	0	0	0	0	0	0	0	0	0	0	0	0	0	0	0	0	0	0	0	0	0	0	0	0	0	0	0	0	0	0	0
ASV692	D_0__Bacteria	D_1__Proteobacteria	D_2__Gammaproteobacteria	D_3__Cellvibrionales	D_4__Cellvibrionaceae	D_5__Cellvibrio		8690fc7c407a5d6bd278bba093c63b06	88	0	0	0	0	0	0	0	0	0	0	0	0	0	0	0	0	0	0	0	0	0	0	0	0	0	0	0	0	0	0	0	0	0	0	0	0	0	0	0	0
ASV693	D_0__Bacteria	D_1__Bacteroidetes	D_2__Bacteroidia	D_3__Chitinophagales	D_4__Chitinophagaceae	D_5__Ferruginibacter		bf8b559711beea207ee3ab2f9df87604	88	0	0	0	0	0	19	0	0	0	0	0	0	0	0	0	0	0	0	0	0	0	0	0	0	0	0	69	0	0	0	0	0	0	0	0	0	0	0	0	0
ASV694	D_0__Bacteria	D_1__Bacteroidetes	D_2__Bacteroidia	D_3__Chitinophagales	D_4__Chitinophagaceae	D_5__uncultured		d5a5c8f530423b6fc84d830e90ac433b	88	0	0	0	0	0	0	0	0	0	0	0	0	0	0	0	0	0	0	0	0	0	0	0	0	0	88	0	0	0	0	0	0	0	0	0	0	0	0	0	0
ASV695	D_0__Bacteria	D_1__Actinobacteria	D_2__Thermoleophilia	D_3__Gaiellales	D_4__Gaiellaceae	D_5__Gaiella		dd836f10a84a311aec7b27d57a22239f	88	0	16	0	0	0	0	0	0	0	0	41	0	0	0	0	0	0	0	0	0	0	0	0	0	31	0	0	0	0	0	0	0	0	0	0	0	0	0	0	0
ASV696	D_0__Bacteria	D_1__Proteobacteria	D_2__Alphaproteobacteria	D_3__Rhizobiales	D_4__Rhizobiaceae			dfad8c8bd0537264e789e7f08664f69b	88	0	0	0	0	0	0	0	0	0	0	0	0	0	0	0	0	0	0	0	0	0	0	0	0	0	0	0	0	0	0	0	0	0	0	0	0	0	0	0	0
ASV697	D_0__Bacteria	D_1__Acidobacteria	D_2__Subgroup 6					43271bcaf74493ce0c73804ff7d61ae1	87	0	0	0	0	0	0	0	0	0	0	0	0	0	0	0	0	0	0	0	0	0	0	0	0	0	87	0	0	0	0	0	0	0	0	0	0	0	0	0	0
ASV698	D_0__Bacteria	D_1__Proteobacteria	D_2__Alphaproteobacteria	D_3__Rhizobiales	D_4__Beijerinckiaceae	D_5__Bosea		4473ac847f597164696bc96da74ca753	87	0	0	0	0	0	32	0	0	0	0	0	0	0	0	0	0	0	0	0	0	0	0	0	0	0	55	0	0	0	0	0	0	0	0	0	0	0	0	0	0
ASV699	D_0__Bacteria	D_1__Chloroflexi	D_2__Anaerolineae	D_3__Anaerolineales	D_4__Anaerolineaceae			9b29be53cbc60ab506641e7f3dbf7819	87	0	0	0	0	0	0	0	0	0	0	0	0	0	0	0	0	0	0	0	0	0	0	0	0	0	0	0	0	0	0	0	0	0	0	0	0	0	0	0	0
ASV700	D_0__Bacteria	D_1__Proteobacteria	D_2__Gammaproteobacteria	D_3__Betaproteobacteriales	D_4__Neisseriaceae	D_5__uncultured	D_6__uncultured bacterium	88ae6054e9c1690264a1cc187de41137	87	0	0	0	0	0	0	0	0	0	0	0	0	0	0	0	0	0	0	0	0	0	0	0	0	0	0	0	0	0	0	0	0	0	0	0	0	0	0	0	0
ASV701	D_0__Bacteria	D_1__Bacteroidetes	D_2__Bacteroidia	D_3__Chitinophagales	D_4__Chitinophagaceae			b47cccc769dfc2b8a01fafe9d7e1c489	87	0	0	0	0	0	0	0	0	0	0	0	0	0	0	0	0	0	0	0	0	0	0	0	0	0	87	0	0	0	0	0	0	0	0	0	0	0	0	0	0
ASV702	D_0__Bacteria	D_1__Proteobacteria	D_2__Alphaproteobacteria	D_3__Dongiales	D_4__Dongiaceae	D_5__Dongia		6afa5a7346c82bbb1ba23d7a308e76d9	87	0	44	0	0	0	0	0	0	0	0	0	0	0	0	0	0	0	0	0	43	0	0	0	0	0	0	0	0	0	0	0	0	0	0	0	0	0	0	0	0
ASV703	D_0__Bacteria	D_1__Proteobacteria	D_2__Alphaproteobacteria	D_3__Rhizobiales	D_4__Beijerinckiaceae	D_5__1174-901-12		90f44084459949dd4fd965e1fc355026	87	0	0	0	0	0	32	0	0	0	0	0	0	0	0	0	0	0	0	0	0	0	0	0	0	0	0	0	0	55	0	0	0	0	0	0	0	0	0	0	0
ASV704	D_0__Bacteria	D_1__Acidobacteria	D_2__Subgroup 6					2a1b95f280310734ee9a73f6e4fe75e7	87	0	0	0	0	0	0	0	0	0	0	0	0	0	0	0	0	0	0	0	0	0	0	0	0	0	0	0	0	64	0	0	0	0	0	0	0	0	0	23	0
ASV705	D_0__Bacteria	D_1__Planctomycetes	D_2__Planctomycetacia	D_3__Pirellulales	D_4__Pirellulaceae	D_5__Pir4 lineage		52252d68936fd46ff063796833ef1951	86	0	0	0	0	0	0	0	0	0	0	0	0	0	0	0	0	0	0	0	0	0	0	0	28	0	0	0	0	0	0	0	0	0	0	0	0	0	0	0	0
ASV706	D_0__Bacteria	D_1__Proteobacteria	D_2__Alphaproteobacteria	D_3__Rhizobiales	D_4__Devosiaceae	D_5__Devosia		a8d6ce731974a31e67e628f063b4449c	86	0	0	0	0	0	0	0	0	0	0	0	0	0	0	0	0	0	0	0	0	0	0	0	0	0	0	0	0	35	0	0	0	0	0	0	0	0	0	0	0
ASV707	D_0__Bacteria	D_1__Verrucomicrobia	D_2__Verrucomicrobiae	D_3__Verrucomicrobiales	D_4__Rubritaleaceae	D_5__Luteolibacter		52857899809861ec08207e91393180a7	86	0	0	0	0	0	0	0	0	0	0	0	0	0	0	0	0	0	0	0	0	0	0	0	0	86	0	0	0	0	0	0	0	0	0	0	0	0	0	0	0
ASV708	D_0__Bacteria	D_1__Actinobacteria	D_2__Actinobacteria	D_3__Corynebacteriales	D_4__Corynebacteriaceae	D_5__Corynebacterium 1		c5a42b28077f0d7e8aa24d98bd8d64ae	86	0	0	0	0	0	0	0	0	0	0	0	0	0	0	0	0	0	0	0	0	0	0	0	0	0	0	0	0	0	0	0	0	0	0	0	0	0	0	0	0
ASV709	D_0__Bacteria	D_1__Proteobacteria	D_2__Gammaproteobacteria	D_3__Enterobacteriales	D_4__Enterobacteriaceae			45e7ca1e8a62b16643e9d92950ec880b	86	0	0	0	0	0	0	0	0	0	0	0	0	0	0	0	0	0	0	0	0	0	0	0	0	0	0	0	0	0	0	0	0	0	0	0	0	0	0	0	0
ASV710	D_0__Bacteria	D_1__Bacteroidetes	D_2__Bacteroidia	D_3__Flavobacteriales	D_4__Crocinitomicaceae	D_5__Fluviicola	D_6__Fluviicola sp. YS 1.2.4	e4f5ce9ea417ee56ad6bf118849655d2	86	0	0	0	0	0	0	0	0	0	0	0	0	0	0	0	0	0	0	0	0	0	0	0	0	0	0	0	0	0	0	0	0	0	0	0	0	0	0	0	0
ASV711	D_0__Bacteria	D_1__Rokubacteria	D_2__NC10	D_3__Rokubacteriales				6571967f27f2fa6b370aa7e4ba7502d7	86	26	0	0	0	0	0	0	0	32	0	0	0	0	0	0	0	0	0	0	0	0	0	0	0	0	0	0	0	0	0	0	0	0	0	0	0	0	0	28	0
ASV712	D_0__Bacteria	D_1__Proteobacteria	D_2__Gammaproteobacteria	D_3__Steroidobacterales	D_4__Steroidobacteraceae	D_5__Steroidobacter		1df34c30e9eedf24021cc383aeec0f65	86	0	0	0	0	0	0	0	0	0	0	0	0	0	0	0	0	0	0	0	0	0	0	0	0	0	0	0	0	0	0	0	0	0	0	0	0	0	0	0	0
ASV713	D_0__Bacteria	D_1__Proteobacteria	D_2__Gammaproteobacteria	D_3__Betaproteobacteriales	D_4__Burkholderiaceae			6abc517aa40e9e7b9c652902fe04bb1a	85	0	0	46	0	0	0	0	0	0	0	0	0	0	0	0	0	0	0	0	0	0	0	0	0	0	0	0	0	39	0	0	0	0	0	0	0	0	0	0	0
ASV714	D_0__Bacteria	D_1__Bacteroidetes	D_2__Bacteroidia	D_3__Flavobacteriales	D_4__Flavobacteriaceae	D_5__Flavobacterium		3e03287fb19fc501f64c9f4b8fc22c92	85	0	0	0	0	0	0	0	0	0	0	0	0	0	0	0	0	0	0	0	0	0	85	0	0	0	0	0	0	0	0	0	0	0	0	0	0	0	0	0	0
ASV715	D_0__Bacteria	D_1__Firmicutes	D_2__Bacilli	D_3__Lactobacillales	D_4__Streptococcaceae	D_5__Streptococcus		56bde454092279f47b556883d5909620	85	0	0	0	0	0	28	0	0	0	0	0	0	0	0	0	0	0	0	0	0	0	0	0	0	0	0	57	0	0	0	0	0	0	0	0	0	0	0	0	0
ASV716	D_0__Bacteria	D_1__Actinobacteria	D_2__Actinobacteria	D_3__Micrococcales	D_4__Micrococcaceae	D_5__Rothia	D_6__uncultured bacterium	1739d8f19c1ac366a2138b64b03047a9	85	0	0	0	0	0	0	0	0	0	0	0	0	0	0	0	0	0	0	0	0	0	0	0	0	0	0	0	0	0	0	0	0	0	0	85	0	0	0	0	0
ASV717	D_0__Bacteria	D_1__Proteobacteria	D_2__Alphaproteobacteria	D_3__Rhizobiales	D_4__Rhizobiales Incertae Sedis	D_5__Nordella		860b11244363460108e1a96df96599a1	85	0	0	0	0	0	0	0	0	0	0	0	0	0	0	0	0	0	0	0	0	0	0	0	0	0	56	0	0	0	0	0	0	0	0	0	0	0	0	0	0
ASV718	D_0__Bacteria	D_1__Proteobacteria	D_2__Gammaproteobacteria	D_3__Betaproteobacteriales	D_4__Nitrosomonadaceae	D_5__IS-44		40fa96a2f7fc7b939f5eb0d52d7e5b3c	84	0	17	0	0	42	0	0	0	0	0	0	0	0	0	0	0	0	0	0	0	0	0	0	0	0	0	0	0	0	0	0	0	0	0	0	0	0	0	0	0
ASV719	D_0__Bacteria	D_1__Proteobacteria	D_2__Alphaproteobacteria	D_3__Dongiales	D_4__Dongiaceae	D_5__Dongia	D_6__metagenome	d46765c55b861a8eafe1d194a8fc7cea	84	0	0	0	0	0	0	0	0	0	0	0	0	0	0	0	0	0	0	0	0	0	0	0	0	41	0	0	33	0	0	0	0	0	0	0	0	0	0	10	0
ASV720	D_0__Bacteria	D_1__Bacteroidetes	D_2__Bacteroidia	D_3__Sphingobacteriales	D_4__Sphingobacteriaceae	D_5__Mucilaginibacter		b05f049660c92be68af1970c8b478d39	84	0	0	0	0	24	0	0	0	0	19	0	0	0	0	0	0	0	0	0	0	0	0	0	0	0	0	0	0	0	0	0	0	0	0	0	0	0	0	0	0
ASV721	D_0__Bacteria	D_1__Proteobacteria	D_2__Deltaproteobacteria	D_3__Myxococcales	D_4__BIrii41			034a14c131462e18418d39bc605b3585	84	0	0	0	0	0	0	0	0	0	0	0	0	0	0	0	0	0	0	0	0	0	0	0	0	0	0	0	0	0	0	0	0	0	0	0	0	0	0	0	0
ASV722	D_0__Bacteria	D_1__Proteobacteria	D_2__Alphaproteobacteria	D_3__Rhizobiales	D_4__Devosiaceae	D_5__Devosia		9afa37f2ab9bec30966ec9448fc602ef	84	0	0	0	0	0	0	0	0	0	0	0	0	0	0	0	0	0	0	0	0	0	0	0	0	84	0	0	0	0	0	0	0	0	0	0	0	0	0	0	0
ASV723	D_0__Bacteria	D_1__Actinobacteria	D_2__Thermoleophilia	D_3__Solirubrobacterales	D_4__67-14			daae3699c460e7d41ec585f2d1241c4f	84	0	0	0	0	0	0	0	0	0	0	0	0	0	0	0	0	0	0	0	0	0	0	0	0	0	0	0	0	0	0	0	0	0	0	0	0	0	0	0	0
ASV724	D_0__Bacteria	D_1__Chloroflexi	D_2__Ktedonobacteria	D_3__Ktedonobacterales	D_4__Ktedonobacteraceae	D_5__uncultured	D_6__uncultured Ktedonobacter sp.	14999b4ed77f2af165e4f46761fe21a6	83	0	0	0	0	0	0	0	0	0	0	28	0	0	0	0	0	0	0	0	0	0	0	0	0	0	55	0	0	0	0	0	0	0	0	0	0	0	0	0	0
ASV725	D_0__Bacteria	D_1__Actinobacteria	D_2__Actinobacteria	D_3__Streptomycetales	D_4__Streptomycetaceae	D_5__Streptomyces		1d77ad1253dcc40c2dcf3be4b6b9233d	83	0	0	32	0	0	0	0	0	0	0	0	0	0	0	0	0	0	0	0	0	0	0	0	0	0	0	0	0	0	0	0	0	0	0	0	0	0	0	51	0
ASV726	D_0__Bacteria	D_1__Acidobacteria	D_2__Subgroup 6					bd24b7966ce594d3534ff34d53c3e8da	83	0	0	0	0	0	0	0	0	0	0	0	0	0	0	0	0	0	0	0	0	0	0	0	34	0	0	0	0	23	0	0	0	0	0	0	0	0	0	0	0
ASV727	D_0__Bacteria	D_1__Chloroflexi	D_2__Anaerolineae	D_3__Caldilineales	D_4__Caldilineaceae	D_5__uncultured		5d5a1527c757600ec87cb2948d048764	83	0	0	0	0	0	0	0	0	0	0	0	0	0	0	0	0	0	0	0	0	0	0	0	32	41	0	0	0	0	0	0	0	0	0	0	0	0	0	0	0
ASV728	D_0__Bacteria	D_1__Proteobacteria	D_2__Gammaproteobacteria	D_3__Gammaproteobacteria Incertae Sedis	D_4__Unknown Family	D_5__Acidibacter		9baaa5530cd25c0b67c1d4902d57a89d	83	0	0	0	0	0	0	0	0	0	0	0	0	0	0	0	0	0	0	0	0	0	0	0	0	0	0	0	0	0	0	0	0	0	0	83	0	0	0	0	0
ASV729	D_0__Bacteria	D_1__Proteobacteria	D_2__Alphaproteobacteria	D_3__Rhodospirillales	D_4__uncultured			721740855178ffaf4de2ac4e015560d0	83	0	0	0	0	0	0	0	0	0	0	0	0	0	0	0	0	0	0	0	0	0	0	0	0	0	83	0	0	0	0	0	0	0	0	0	0	0	0	0	0
ASV730	D_0__Bacteria	D_1__Proteobacteria	D_2__Gammaproteobacteria	D_3__Betaproteobacteriales	D_4__Burkholderiaceae			537b8b3f2f6c7405af0cd0e94ad9b640	82	0	0	0	0	0	0	0	0	0	0	0	0	0	0	0	0	0	0	0	0	0	0	0	0	0	0	0	0	0	0	0	0	0	0	0	0	0	0	0	0
ASV731	D_0__Bacteria	D_1__Actinobacteria	D_2__Thermoleophilia	D_3__Solirubrobacterales	D_4__Solirubrobacteraceae	D_5__Patulibacter	D_6__actinobacterium T10	d3df483cbb13c7f8c70820fb7e1e6230	82	0	0	0	11	0	0	0	0	0	0	0	0	0	0	0	0	0	0	0	0	0	0	0	0	0	0	0	0	0	0	0	0	0	0	0	0	0	26	0	0
ASV732	D_0__Bacteria	D_1__Verrucomicrobia	D_2__Verrucomicrobiae	D_3__Chthoniobacterales	D_4__Chthoniobacteraceae	D_5__Candidatus Udaeobacter		8abdf967e5b46a4af2dc34923219a392	82	0	0	0	0	0	0	0	0	0	0	0	0	0	0	0	0	0	0	0	0	0	0	0	0	0	0	0	0	0	0	0	0	0	0	0	0	0	0	0	0
ASV733	D_0__Bacteria	D_1__Chloroflexi	D_2__Anaerolineae	D_3__SBR1031	D_4__A4b	D_5__metagenome	D_6__	f2c127d6c65894d57e7977bbfb94689b	82	0	0	0	24	0	0	0	0	0	0	0	0	0	0	0	0	0	0	0	0	0	0	0	12	0	0	0	0	0	0	0	0	0	0	0	0	0	0	0	0
ASV734	D_0__Bacteria	D_1__Proteobacteria	D_2__Gammaproteobacteria	D_3__JG36-TzT-191				cc8f6d0dfd545bcd51209f3575b04b15	82	0	0	0	0	0	0	0	0	0	0	0	0	0	0	0	0	0	0	0	0	0	0	0	0	0	0	0	0	0	0	0	0	0	0	0	0	0	0	0	0
ASV735	D_0__Bacteria	D_1__Patescibacteria	D_2__Parcubacteria					c4c4d3664d51aa274502416ca86f08cd	82	0	0	0	0	0	0	0	0	0	0	0	0	0	0	0	0	0	0	0	0	0	0	0	0	0	0	0	0	0	0	0	0	0	0	0	0	0	0	0	0
ASV736	D_0__Bacteria	D_1__Actinobacteria	D_2__Thermoleophilia	D_3__Gaiellales	D_4__uncultured			b088eadd4bffb1ce5f54d153a728687d	81	0	13	0	0	0	0	0	0	0	0	0	0	0	0	0	0	0	0	0	0	0	0	0	0	0	0	0	0	0	0	0	0	0	0	0	0	0	0	0	0
ASV737	D_0__Bacteria	D_1__Actinobacteria	D_2__Thermoleophilia	D_3__Gaiellales	D_4__uncultured			3c70a6836188aa560a2d934414dbde9c	81	0	0	0	0	0	0	0	0	0	0	0	0	0	0	0	0	0	0	0	0	0	0	0	0	0	0	0	0	36	0	0	0	0	0	0	0	0	0	0	0
ASV738	D_0__Bacteria	D_1__Actinobacteria	D_2__Actinobacteria	D_3__Micrococcales	D_4__Intrasporangiaceae			27fa10fa9d28d303d1d3b695f24e9076	81	0	0	0	0	0	0	0	0	0	0	0	0	0	0	0	0	0	0	0	0	0	0	0	0	0	0	0	14	35	0	0	0	0	0	0	0	0	0	0	0
ASV739	D_0__Bacteria	D_1__Proteobacteria	D_2__Alphaproteobacteria	D_3__Acetobacterales	D_4__Acetobacteraceae	D_5__Roseomonas	D_6__Roseomonas sp. tsz20	de3901260547a323762fba9b9dec22ca	81	0	0	0	0	0	0	0	0	0	0	0	0	0	0	0	0	0	0	0	0	0	0	0	11	70	0	0	0	0	0	0	0	0	0	0	0	0	0	0	0
ASV740	D_0__Bacteria	D_1__Actinobacteria	D_2__Thermoleophilia	D_3__Gaiellales	D_4__Gaiellaceae	D_5__Gaiella	D_6__metagenome	2e9d0c9c74649fd29ff7bda3beb21124	81	0	0	0	35	0	0	0	0	0	0	0	0	0	0	0	0	0	0	0	0	0	0	0	0	0	0	0	23	0	0	0	0	0	0	0	0	0	0	0	0
ASV741	D_0__Bacteria	D_1__Proteobacteria	D_2__Gammaproteobacteria	D_3__Legionellales	D_4__Legionellaceae	D_5__Legionella		4663c0e95c88c4baef19fff0651c0a93	81	0	0	0	0	0	0	0	0	0	0	0	0	0	0	0	0	0	0	0	0	0	0	0	0	0	0	0	0	0	0	0	0	0	0	0	0	0	0	0	0
ASV742	D_0__Bacteria	D_1__Actinobacteria	D_2__Actinobacteria	D_3__Micrococcales	D_4__Micrococcaceae			227253fef87fe5013141954fceea878d	81	0	0	0	0	0	0	0	0	0	0	0	0	0	49	0	0	0	0	0	0	0	0	32	0	0	0	0	0	0	0	0	0	0	0	0	0	0	0	0	0
ASV743	D_0__Bacteria	D_1__Proteobacteria	D_2__Alphaproteobacteria	D_3__Rhizobiales	D_4__Rhizobiaceae	D_5__Mesorhizobium		0cceab276ed0a08434258b081fa15a48	81	0	0	0	0	0	0	0	0	0	0	0	0	0	0	0	0	0	0	0	0	0	0	0	0	20	61	0	0	0	0	0	0	0	0	0	0	0	0	0	0
ASV744	D_0__Bacteria	D_1__Proteobacteria	D_2__Alphaproteobacteria	D_3__Sphingomonadales	D_4__Sphingomonadaceae	D_5__Sphingomonas		44349931377434a54bb432488ce41d8f	81	0	0	0	0	0	0	0	0	0	0	0	0	0	0	0	0	0	0	0	0	0	0	0	0	0	0	0	0	0	0	0	0	0	0	0	0	0	0	0	0
ASV745	D_0__Bacteria	D_1__Proteobacteria	D_2__Alphaproteobacteria	D_3__Rhizobiales	D_4__Hyphomicrobiaceae	D_5__Pedomicrobium		ed42c63e4a061ea5c9e3543bcadd1724	80	0	0	0	0	0	0	0	0	0	0	0	0	0	0	0	0	0	0	0	0	0	0	0	0	0	0	0	0	0	0	0	0	0	0	0	0	0	0	0	0
ASV746	D_0__Bacteria	D_1__Proteobacteria	D_2__Gammaproteobacteria	D_3__Betaproteobacteriales	D_4__Burkholderiaceae	D_5__Massilia		b2bb30b74779c4f4e86aed4a22ae2fe2	80	0	0	0	0	0	0	0	0	47	0	0	0	0	0	0	0	0	0	0	0	0	0	0	0	0	0	0	0	0	0	0	0	0	0	0	0	0	0	0	0
ASV747	D_0__Bacteria	D_1__Firmicutes	D_2__Clostridia	D_3__Clostridiales	D_4__Heliobacteriaceae	D_5__Hydrogenispora	D_6__uncultured bacterium	9a610549a49132816e69cac8e0c57df1	80	0	0	0	0	0	26	0	0	0	0	0	0	0	0	0	0	0	0	0	0	0	0	0	0	0	0	0	0	0	0	0	0	0	0	0	0	0	0	0	0
ASV748	D_0__Bacteria	D_1__Firmicutes	D_2__Clostridia	D_3__Clostridiales	D_4__Peptococcaceae	D_5__Desulfitibacter		247c6d9aaf523be021c69260fa3ca518	80	0	0	0	0	0	0	0	0	0	0	0	0	0	0	0	0	0	0	0	0	0	0	0	0	0	0	0	0	0	0	0	0	0	0	0	0	0	0	0	0
ASV749	D_0__Bacteria	D_1__Planctomycetes	D_2__Planctomycetacia	D_3__Gemmatales	D_4__Gemmataceae	D_5__uncultured		1574fcf58e5afa116f6d677b3a103645	80	0	0	0	0	0	24	0	0	0	0	0	0	0	0	0	0	0	0	0	0	0	0	0	0	0	0	0	0	0	0	0	0	0	0	0	0	0	27	0	0
ASV750	D_0__Bacteria	D_1__Proteobacteria	D_2__Gammaproteobacteria	D_3__Xanthomonadales	D_4__Xanthomonadaceae	D_5__Lysobacter	D_6__Lysobacter sp. RHLT3-4	1b94537f64287d18fb2164348c4039a5	80	0	0	34	0	0	0	0	0	0	0	0	0	0	0	0	0	0	0	0	0	0	0	0	0	0	0	0	0	0	0	0	0	0	0	0	0	0	0	0	0
ASV751	D_0__Bacteria	D_1__Proteobacteria						81a1027431d97c2de406fd8a79a57335	80	0	0	0	0	0	0	0	0	0	0	0	0	0	0	0	0	0	0	0	0	0	0	0	0	0	0	0	0	0	0	0	0	0	0	0	0	0	0	0	0
ASV752	D_0__Bacteria							99560c43b4ec0b970f9e21015effd0d9	80	0	0	0	0	0	0	0	0	0	0	0	0	0	0	0	0	0	0	0	0	0	0	0	0	0	0	0	0	0	0	0	0	0	0	0	0	0	80	0	0
ASV753	D_0__Bacteria							f31d0ab7a6769b39559af5bec8bd3821	80	0	0	0	0	80	0	0	0	0	0	0	0	0	0	0	0	0	0	0	0	0	0	0	0	0	0	0	0	0	0	0	0	0	0	0	0	0	0	0	0
ASV754	D_0__Bacteria	D_1__Proteobacteria	D_2__Alphaproteobacteria	D_3__Sphingomonadales	D_4__Sphingomonadaceae	D_5__Sphingomonas		391c94b85cd374ec9623a32e9f9b4a03	79	0	0	0	0	0	0	0	0	0	0	0	0	0	0	21	0	0	0	0	0	0	0	0	0	0	0	0	0	58	0	0	0	0	0	0	0	0	0	0	0
ASV755	D_0__Bacteria	D_1__Chloroflexi	D_2__KD4-96					7c7c7761ed1d350dd250d3bf1f131073	79	11	0	0	0	0	0	0	0	0	0	0	0	0	0	0	0	0	0	0	0	0	0	0	0	0	0	0	0	0	0	0	0	0	0	0	0	0	0	0	0
ASV756	D_0__Bacteria	D_1__Proteobacteria	D_2__Gammaproteobacteria	D_3__Betaproteobacteriales	D_4__Neisseriaceae	D_5__Neisseria		f1860fe716257bd5fd5c4c6a16cf3b95	79	0	0	0	0	0	0	0	0	0	0	0	0	0	0	0	0	0	0	0	0	0	0	0	0	0	0	0	0	0	0	0	0	0	0	0	0	0	0	0	0
ASV757	D_0__Bacteria	D_1__Acidobacteria	D_2__Acidobacteriia	D_3__Acidobacteriales	D_4__Acidobacteriaceae (Subgroup 1)	D_5__Granulicella		1bcc1a211d6c3272f7f3ac10a3620bae	79	0	0	0	0	0	0	0	0	0	0	0	0	0	0	0	0	0	0	0	0	0	0	0	0	79	0	0	0	0	0	0	0	0	0	0	0	0	0	0	0
ASV758	D_0__Bacteria	D_1__Bacteroidetes	D_2__Bacteroidia	D_3__Flavobacteriales	D_4__Flavobacteriaceae	D_5__Flavobacterium		fca1ed7792b0c80cd00c60203ba400e8	79	0	0	0	0	79	0	0	0	0	0	0	0	0	0	0	0	0	0	0	0	0	0	0	0	0	0	0	0	0	0	0	0	0	0	0	0	0	0	0	0
ASV759	D_0__Bacteria	D_1__Planctomycetes	D_2__Planctomycetacia	D_3__Gemmatales	D_4__Gemmataceae	D_5__Gemmata	D_6__metagenome	667a6b9e6dbdaa9465c6abcef7524741	79	0	0	0	0	0	0	0	0	0	0	0	0	0	0	0	0	0	0	0	0	0	0	0	0	79	0	0	0	0	0	0	0	0	0	0	0	0	0	0	0
ASV760	D_0__Bacteria	D_1__Planctomycetes	D_2__Planctomycetacia	D_3__Pirellulales	D_4__Pirellulaceae	D_5__Pirellula		c82c534919ca351559e2b4117035a2ea	79	0	0	0	0	0	0	0	0	0	0	0	0	0	0	0	0	0	0	0	0	0	0	0	0	0	0	0	0	0	0	0	0	0	0	0	0	0	0	0	0
ASV761	D_0__Bacteria	D_1__Proteobacteria	D_2__Alphaproteobacteria	D_3__SAR11 clade	D_4__Clade II	D_5__unidentified marine bacterioplankton	D_6__	aac3fed77594bf011ae74840d1c7d22c	79	0	37	0	0	0	0	0	0	0	0	0	0	0	0	0	0	0	0	0	0	0	0	0	0	0	0	0	0	0	0	0	0	0	0	0	42	0	0	0	0
ASV762	D_0__Bacteria	D_1__Bacteroidetes	D_2__Bacteroidia	D_3__Sphingobacteriales	D_4__S15A-MN91	D_5__uncultured bacterium	D_6__	4176539efaa305ac76256b1e4f9a4e71	79	0	0	0	0	0	0	0	0	0	0	0	0	0	0	0	0	0	0	0	0	0	0	0	0	0	0	0	0	0	0	0	0	0	0	0	0	0	0	0	0
ASV763	D_0__Bacteria	D_1__Bacteroidetes	D_2__Bacteroidia	D_3__Sphingobacteriales	D_4__Sphingobacteriaceae	D_5__Mucilaginibacter		d19db9a740e8849784471cb2c35f03d1	79	0	0	0	0	0	0	0	0	0	0	0	0	0	0	0	0	0	0	0	0	0	0	0	0	0	0	0	0	0	0	0	0	0	0	0	0	0	0	0	0
ASV764	D_0__Bacteria	D_1__Proteobacteria	D_2__Gammaproteobacteria	D_3__Orbales	D_4__Orbaceae	D_5__Gilliamella	D_6__uncultured gamma proteobacterium	36aed5b1dc9b5c1a2844e58f2d34b1f5	78	0	0	0	0	0	0	0	0	0	0	0	0	0	0	0	0	0	0	0	0	0	0	0	0	0	0	0	11	16	0	0	0	0	0	0	0	0	0	0	0
ASV765	D_0__Bacteria	D_1__Proteobacteria	D_2__Gammaproteobacteria	D_3__Betaproteobacteriales	D_4__Nitrosomonadaceae	D_5__mle1-7	D_6__uncultured Rhodocyclaceae bacterium	1c878ff10faac242ac3b12d28c71bfb3	78	0	0	0	0	0	0	0	0	0	0	0	0	0	0	0	0	0	0	0	0	0	0	0	0	0	0	0	16	0	0	0	0	0	0	0	0	0	0	0	0
ASV766	D_0__Bacteria	D_1__Acidobacteria	D_2__Subgroup 6					9dc1c66e5ca9abdbbbf47f6e9437a485	78	0	0	0	0	0	0	0	0	0	0	0	0	0	0	0	0	0	0	0	0	0	0	0	0	0	78	0	0	0	0	0	0	0	0	0	0	0	0	0	0
ASV767	D_0__Bacteria	D_1__Bacteroidetes	D_2__Bacteroidia	D_3__Sphingobacteriales	D_4__Sphingobacteriaceae	D_5__Pedobacter		8553bd0dbb73c5fa6fe8f4481fa62bbb	78	0	0	0	0	0	0	0	0	0	0	0	0	0	0	0	0	0	0	0	0	0	0	36	0	0	0	0	0	0	0	0	0	0	0	0	0	0	0	0	0
ASV768	D_0__Bacteria	D_1__Bacteroidetes	D_2__Bacteroidia	D_3__Chitinophagales	D_4__Chitinophagaceae	D_5__Ferruginibacter		9041166ce31053d58c3df9ec9ae26229	78	0	0	0	0	0	0	0	0	0	0	0	0	0	0	0	0	0	0	0	0	0	0	0	0	0	0	0	0	0	0	0	0	0	0	0	0	0	0	0	0
ASV769	D_0__Bacteria	D_1__Chloroflexi	D_2__KD4-96					3ab93a8cca754029d5356c4e88703e77	78	0	0	0	0	0	0	0	0	0	0	0	0	0	0	0	0	0	0	0	0	0	0	0	0	0	50	0	0	0	0	0	0	0	0	0	0	0	0	0	0
ASV770	D_0__Bacteria	D_1__Chloroflexi	D_2__Gitt-GS-136	Ambiguous_taxa	D_4__	D_5__	D_6__	7ca891e161fee9bec2097438eb4ad724	78	0	0	0	0	0	0	0	0	0	0	0	0	0	0	0	0	0	0	0	0	0	0	0	0	0	78	0	0	0	0	0	0	0	0	0	0	0	0	0	0
ASV771	D_0__Bacteria	D_1__Proteobacteria	D_2__Gammaproteobacteria	D_3__Enterobacteriales	D_4__Enterobacteriaceae	D_5__Pectobacterium		5d1c9a78e3cea0d52ff7acc1aa12453e	78	0	0	0	0	0	0	0	0	0	0	0	0	0	0	0	0	0	0	0	0	0	0	0	0	0	0	0	0	0	0	0	0	0	0	0	0	0	0	0	0
ASV772	D_0__Bacteria	D_1__Verrucomicrobia	D_2__Verrucomicrobiae	D_3__Pedosphaerales	D_4__Pedosphaeraceae			e5a30f77b741d77b952506d34ded3ae1	78	0	0	0	0	0	0	0	0	0	0	0	0	0	0	0	0	0	0	0	0	0	0	0	0	78	0	0	0	0	0	0	0	0	0	0	0	0	0	0	0
ASV773	D_0__Bacteria	D_1__Proteobacteria	D_2__Alphaproteobacteria	D_3__Rhizobiales	D_4__Rhizobiaceae	D_5__Allorhizobium-Neorhizobium-Pararhizobium-Rhizobium		acf930c46ce4cddf73455218152af478	78	0	0	0	0	78	0	0	0	0	0	0	0	0	0	0	0	0	0	0	0	0	0	0	0	0	0	0	0	0	0	0	0	0	0	0	0	0	0	0	0
ASV774	D_0__Bacteria	D_1__Bacteroidetes	D_2__Bacteroidia	D_3__Sphingobacteriales	D_4__Sphingobacteriaceae	D_5__Solitalea		0c135975f4d8a0e879a0c4ca237fbab7	78	0	0	0	0	0	0	0	0	0	0	0	0	0	0	0	0	0	0	0	0	0	0	0	0	0	0	0	0	0	0	0	0	0	0	0	0	0	0	0	0
ASV775	D_0__Bacteria	D_1__Proteobacteria	D_2__Alphaproteobacteria	D_3__Sphingomonadales	D_4__Sphingomonadaceae	D_5__Sphingomonas		227b7a4c194ea39cf3686d285a93541a	78	0	0	0	0	0	0	0	0	0	0	0	0	0	0	0	0	0	0	0	0	0	0	0	0	0	0	0	0	0	0	0	0	0	0	0	0	0	0	0	0
ASV776	D_0__Bacteria	D_1__Bacteroidetes	D_2__Bacteroidia	D_3__Cytophagales	D_4__Spirosomaceae	D_5__Emticicia		ecdf0200cd32e230808ab657134fbfb3	77	15	0	0	0	0	0	0	0	0	0	0	0	0	0	0	0	0	0	0	0	0	0	0	0	0	0	32	0	0	0	0	0	0	0	0	0	0	0	0	0
ASV777	D_0__Bacteria	D_1__Proteobacteria	D_2__Gammaproteobacteria	D_3__PLTA13				5bc2d5bea3cb6de680da2fe29cce055c	77	0	0	0	0	30	0	0	0	0	0	0	0	0	0	0	0	0	0	0	0	0	0	0	0	0	0	0	0	40	0	0	0	0	0	0	0	0	7	0	0
ASV778	D_0__Bacteria	D_1__Actinobacteria	D_2__Actinobacteria	D_3__Actinomycetales	D_4__Actinomycetaceae	D_5__Actinomyces		a0613c93fede4337e46cd792ed740716	77	0	0	0	0	0	0	0	0	0	0	0	0	0	0	0	0	0	0	0	0	0	0	0	0	0	0	0	0	0	0	0	0	0	0	0	0	0	0	0	0
ASV779	D_0__Bacteria	D_1__Bacteroidetes	D_2__Bacteroidia	D_3__Flavobacteriales	D_4__Flavobacteriaceae	D_5__Flavobacterium		22189489da3a78f352d4d3b4ec9e603f	77	0	0	0	0	0	0	0	0	0	0	0	0	0	0	0	0	0	0	0	0	0	0	0	0	0	0	0	0	0	0	0	0	0	0	0	0	0	0	0	0
ASV780	D_0__Bacteria	D_1__Proteobacteria	D_2__Deltaproteobacteria	D_3__Myxococcales	D_4__Archangiaceae			a0b84d1e743c5c63fa472ebb0e5f920e	77	0	0	77	0	0	0	0	0	0	0	0	0	0	0	0	0	0	0	0	0	0	0	0	0	0	0	0	0	0	0	0	0	0	0	0	0	0	0	0	0
ASV781	D_0__Bacteria	D_1__Bacteroidetes	D_2__Ignavibacteria	D_3__OPB56	D_4__uncultured bacterium KF-JG30-B11	D_5__	D_6__	d7f9c2703a7cefbf146ef9694a15e62b	77	0	0	0	0	0	0	0	0	0	0	0	0	0	0	0	0	0	0	0	0	0	0	0	0	0	0	0	0	0	0	0	0	0	0	0	0	0	0	0	0
ASV782	D_0__Bacteria	D_1__Proteobacteria	D_2__Alphaproteobacteria	D_3__Rhizobiales	D_4__uncultured			8fa39047c917141ed4966b56c232ec74	77	0	0	0	0	0	23	0	0	0	0	0	0	0	0	0	0	0	0	0	0	0	0	0	0	0	0	0	0	0	0	0	0	0	0	0	0	0	0	0	0
ASV783	D_0__Bacteria	D_1__Proteobacteria	D_2__Alphaproteobacteria	D_3__Rhizobiales	D_4__Xanthobacteraceae	D_5__Bradyrhizobium		c5fd3447104e92ced7c8e417ab1dbede	77	0	0	0	0	0	0	0	0	0	0	0	0	0	0	0	0	0	0	0	0	0	0	0	0	0	0	0	0	0	0	0	0	0	0	0	0	0	0	0	0
ASV784	D_0__Bacteria	D_1__Acidobacteria	D_2__Subgroup 6					80d14e7271265765ba657c10a59c4692	77	0	0	0	0	0	0	0	0	0	0	0	0	0	0	0	0	0	0	0	0	0	0	0	0	0	0	0	0	0	0	0	0	0	0	0	0	0	0	0	0
ASV785	D_0__Bacteria	D_1__Proteobacteria	D_2__Alphaproteobacteria	D_3__Acetobacterales	D_4__Acetobacteraceae			fd3b35179578688ec0f77b52bab1f7eb	76	0	0	0	0	0	76	0	0	0	0	0	0	0	0	0	0	0	0	0	0	0	0	0	0	0	0	0	0	0	0	0	0	0	0	0	0	0	0	0	0
ASV786	D_0__Bacteria	D_1__Planctomycetes	D_2__Planctomycetacia	D_3__Gemmatales	D_4__Gemmataceae	D_5__Fimbriiglobus	Ambiguous_taxa	035cc171672d5f840ef23ae3c553acb6	76	0	0	22	0	0	32	0	0	0	0	0	0	0	0	0	0	0	0	0	0	0	0	0	0	0	0	0	0	0	0	0	0	0	0	0	0	0	0	0	0
ASV787	D_0__Bacteria	D_1__Actinobacteria	D_2__Thermoleophilia	D_3__Gaiellales	D_4__uncultured	D_5__uncultured Rubrobacteria bacterium	D_6__	964794f6e0519cc1d96d1a245b8d4431	76	0	0	0	0	0	0	0	0	0	0	0	0	0	0	0	0	0	0	0	0	0	0	0	0	0	0	0	0	0	0	0	0	0	0	0	0	0	0	0	0
ASV788	D_0__Bacteria	D_1__Bacteroidetes	D_2__Bacteroidia	D_3__Cytophagales	D_4__Hymenobacteraceae	D_5__Hymenobacter		3c6b41d056bbcad88f3b5a14e2c10023	76	0	0	0	0	0	0	0	0	0	0	0	0	0	0	0	0	0	0	0	0	0	0	0	0	0	0	0	0	0	0	0	0	0	0	0	0	0	67	0	0
ASV789	D_0__Bacteria	D_1__Acidobacteria	D_2__Subgroup 25					e2c46de2851826d706ab11ffc9a1ae31	76	0	0	0	0	0	0	0	0	0	0	0	0	0	0	0	0	0	0	0	0	0	0	0	0	37	0	0	0	0	0	0	0	0	0	0	0	0	0	0	0
ASV790	D_0__Bacteria	D_1__Proteobacteria	D_2__Gammaproteobacteria	D_3__Betaproteobacteriales	D_4__Neisseriaceae	D_5__Snodgrassella		ed85c97136a45f0b75e19bb7f75aeaf2	75	0	0	0	0	0	0	0	0	0	0	0	0	0	0	0	0	0	0	0	0	0	0	0	0	0	0	0	0	0	0	0	0	0	0	25	0	0	0	0	0
ASV791	D_0__Bacteria	D_1__Verrucomicrobia	D_2__Verrucomicrobiae	D_3__Chthoniobacterales	D_4__Chthoniobacteraceae	D_5__Candidatus Udaeobacter		a08a235e69d9256d79655ee14d8720a8	75	0	0	0	0	0	0	0	0	0	0	0	0	0	0	0	0	0	0	0	0	0	0	0	0	0	0	0	0	0	0	0	0	0	0	0	0	0	0	0	0
ASV792	D_0__Bacteria	D_1__Actinobacteria	D_2__Actinobacteria	D_3__Micromonosporales	D_4__Micromonosporaceae			edc3ca4e35963b16deff83d099e5280a	75	0	0	0	0	0	0	0	0	0	0	0	0	0	0	0	0	0	0	0	0	0	0	0	0	75	0	0	0	0	0	0	0	0	0	0	0	0	0	0	0
ASV793	D_0__Bacteria	D_1__Acidobacteria	D_2__Acidobacteriia	D_3__Solibacterales	D_4__Solibacteraceae (Subgroup 3)	D_5__Bryobacter		8e1769fbe8e92801cf3ccf5c9297ca66	75	0	0	0	0	0	0	0	0	0	0	0	0	0	0	0	0	0	0	0	0	0	0	0	0	0	0	0	0	0	0	0	0	0	0	0	0	0	0	0	0
ASV794	D_0__Bacteria	D_1__Bacteroidetes	D_2__Bacteroidia	D_3__Sphingobacteriales	D_4__Sphingobacteriaceae			c76d6204c7682ca9d9a4a93a6ddfdd9a	75	0	0	0	0	0	0	0	0	0	0	0	0	0	0	0	0	0	0	0	0	0	0	0	0	0	75	0	0	0	0	0	0	0	0	0	0	0	0	0	0
ASV795	D_0__Bacteria	D_1__Acidobacteria	D_2__Subgroup 6					28c5037a2188505b8ff92bfe42aae505	75	0	0	0	0	0	0	0	0	0	0	0	0	0	0	0	0	0	0	0	0	0	0	0	0	0	0	0	0	0	0	0	0	0	0	0	0	0	0	0	0
ASV796	D_0__Bacteria	D_1__Halanaerobiaeota	D_2__Halanaerobiia	D_3__Halanaerobiales	D_4__Halanaerobiaceae	D_5__Halocella	D_6__uncultured bacterium	e5a88e5608e9cf23588ccbb4d3bccfac	74	0	0	0	0	0	0	0	0	0	0	0	0	0	0	0	0	0	0	0	0	0	0	0	0	0	0	0	0	0	0	0	0	0	0	0	0	0	0	0	0
ASV797	D_0__Bacteria	D_1__Planctomycetes	D_2__Planctomycetacia	D_3__Isosphaerales	D_4__Isosphaeraceae			109a7e7206443d22552382f17fa5cad6	74	0	0	0	0	0	0	0	0	0	0	0	0	0	0	0	0	0	0	0	0	0	0	0	0	0	74	0	0	0	0	0	0	0	0	0	0	0	0	0	0
ASV798	D_0__Bacteria	D_1__Planctomycetes	D_2__Planctomycetacia	D_3__Pirellulales	D_4__Pirellulaceae	D_5__Pir4 lineage	D_6__Planctomycetaceae bacterium LX124	486438a7f14038f17c5af1018b50fded	74	0	0	0	0	0	0	0	0	0	0	0	0	0	0	0	0	0	0	0	0	0	0	0	0	0	0	0	0	0	0	0	0	0	0	0	0	0	0	0	0
ASV799	D_0__Bacteria	D_1__Planctomycetes	D_2__Planctomycetacia	D_3__Planctomycetales	D_4__uncultured	Ambiguous_taxa	D_6__	44874e4cee4ca7e72a7053ae59b7c55c	74	0	0	0	0	0	0	0	0	0	0	0	0	0	0	0	0	0	0	0	0	0	28	0	0	46	0	0	0	0	0	0	0	0	0	0	0	0	0	0	0
ASV800	D_0__Bacteria	D_1__Proteobacteria	D_2__Alphaproteobacteria	D_3__Rhizobiales	D_4__Rhizobiaceae	D_5__Allorhizobium-Neorhizobium-Pararhizobium-Rhizobium		7ef845681482a7e85f0b7b8c126d9269	74	0	0	0	0	0	0	0	0	0	0	0	0	0	0	0	0	0	0	0	0	0	0	0	0	0	0	0	0	0	0	0	0	0	0	0	0	0	0	0	0
ASV801	D_0__Bacteria	D_1__Acidobacteria	D_2__Acidobacteriia	D_3__Solibacterales	D_4__Solibacteraceae (Subgroup 3)	D_5__Bryobacter		d3f2aea09981b98b72e0984fd1d6540a	74	0	0	0	0	24	0	0	0	0	0	0	0	0	0	0	0	0	0	0	0	0	0	0	0	0	0	0	0	0	0	0	0	0	0	0	0	0	0	0	0
ASV802	D_0__Bacteria	D_1__Bacteroidetes	D_2__Bacteroidia	D_3__Sphingobacteriales	D_4__Sphingobacteriaceae	D_5__Mucilaginibacter		8542857817181052b42b9b4a4fb683c8	74	0	0	0	0	0	0	0	0	0	0	0	0	0	0	0	0	0	0	0	0	0	0	16	0	0	0	0	0	0	0	0	0	0	0	0	0	0	0	0	0
ASV803	D_0__Bacteria	D_1__Planctomycetes	D_2__Phycisphaerae	D_3__Tepidisphaerales	D_4__WD2101 soil group	D_5__uncultured bacterium	D_6__	44ca1dc28a08298c6494c02b135cfce0	74	0	0	0	0	0	0	0	0	0	0	0	0	0	0	0	0	0	0	0	0	0	0	0	0	0	0	0	0	0	0	0	0	0	0	0	0	0	0	0	0
ASV804	D_0__Bacteria	D_1__Firmicutes	D_2__Bacilli	D_3__Bacillales	D_4__Planococcaceae	D_5__Psychrobacillus		9170143295e4485d2e413fc0f0116f77	73	0	0	0	0	0	0	0	0	0	0	0	0	0	0	0	0	0	0	0	0	0	0	0	0	0	0	27	0	0	0	0	0	0	0	0	0	0	0	0	0
ASV805	D_0__Bacteria	D_1__Bacteroidetes	D_2__Bacteroidia	D_3__Flavobacteriales	D_4__Flavobacteriaceae	D_5__Flavobacterium		974b402025d6e6647325b718dcf31efa	73	0	0	0	0	0	0	0	0	0	0	0	0	0	0	0	0	0	0	0	0	0	0	0	0	0	0	0	0	0	0	0	0	0	0	0	0	0	0	0	0
ASV806	D_0__Bacteria	D_1__Proteobacteria	D_2__Gammaproteobacteria	D_3__Gammaproteobacteria Incertae Sedis	D_4__Unknown Family	D_5__Candidatus Carsonella		07eeeed01580facfdac14c42e0f3cdf5	73	0	0	0	0	0	0	0	0	0	0	0	0	0	0	0	0	0	0	0	0	0	0	0	0	0	0	0	0	0	0	0	0	0	0	0	0	0	0	0	0
ASV807	D_0__Bacteria	D_1__Bacteroidetes	D_2__Bacteroidia	D_3__Sphingobacteriales	D_4__Sphingobacteriaceae	D_5__Mucilaginibacter		2f5b86a94de2806fda626731d36f6886	73	0	73	0	0	0	0	0	0	0	0	0	0	0	0	0	0	0	0	0	0	0	0	0	0	0	0	0	0	0	0	0	0	0	0	0	0	0	0	0	0
ASV808	D_0__Bacteria	D_1__Proteobacteria	D_2__Alphaproteobacteria	D_3__Sphingomonadales	D_4__Sphingomonadaceae	D_5__Sphingomonas		7f2f606bf217d195dc273d4481e8c22c	73	0	0	0	0	0	0	0	0	0	0	0	0	0	0	0	0	0	0	0	0	0	0	0	0	0	0	0	0	0	0	0	0	0	0	0	0	0	0	0	0
ASV809	D_0__Bacteria	D_1__Proteobacteria	D_2__Alphaproteobacteria	D_3__Micropepsales	D_4__Micropepsaceae	D_5__uncultured		96dccb53652b1339d3b3642a5876d8f1	72	0	0	0	0	0	0	0	0	0	0	0	0	0	0	0	0	0	0	0	0	0	0	0	0	0	72	0	0	0	0	0	0	0	0	0	0	0	0	0	0
ASV810	D_0__Bacteria	D_1__Planctomycetes	D_2__Phycisphaerae	D_3__Tepidisphaerales	D_4__WD2101 soil group			d19e83a3fe31e4e73be63d33b218d78c	72	0	0	0	0	0	18	0	0	0	0	0	0	0	15	0	0	0	0	0	0	0	0	0	0	0	39	0	0	0	0	0	0	0	0	0	0	0	0	0	0
ASV811	D_0__Bacteria	D_1__Planctomycetes	D_2__Planctomycetacia	D_3__Planctomycetales	D_4__uncultured			be6f39a4cbd987f7d88dbddb30652c4a	72	0	0	0	0	0	0	0	0	0	0	0	0	0	0	0	0	0	0	0	0	0	0	0	0	0	0	35	0	0	0	0	0	0	0	0	0	0	0	0	0
ASV812	D_0__Bacteria	D_1__Acidobacteria	D_2__Blastocatellia (Subgroup 4)	D_3__Blastocatellales	D_4__Blastocatellaceae			1547e1c203c67b773f73c1fef1072566	72	0	0	0	0	0	34	0	0	0	0	0	0	0	0	0	0	0	0	0	0	0	0	0	0	0	0	0	0	0	0	0	0	0	0	0	0	0	38	0	0
ASV813	D_0__Bacteria	D_1__Actinobacteria	D_2__Actinobacteria	D_3__Frankiales	D_4__Geodermatophilaceae	D_5__Blastococcus		b8c4ed03d7d91546b9f6ad80b80135a3	72	0	0	0	0	0	0	0	0	28	0	0	0	0	0	0	0	0	0	0	0	0	0	0	0	0	10	0	0	0	0	0	34	0	0	0	0	0	0	0	0
ASV814	D_0__Bacteria	D_1__Proteobacteria	D_2__Gammaproteobacteria	D_3__Betaproteobacteriales	D_4__Burkholderiaceae			c75efd804212b3c75dc51d995b254da7	72	0	0	0	0	0	0	0	0	0	0	50	0	0	0	0	0	0	0	0	0	0	0	0	0	0	0	0	0	0	0	0	0	0	0	0	0	0	0	0	0
ASV815	D_0__Bacteria	D_1__Bacteroidetes	D_2__Bacteroidia	D_3__Chitinophagales	D_4__Chitinophagaceae			7a9f0e9f8b6c52d1ba88fc7a3ed89a2d	72	0	0	0	0	0	0	0	0	0	0	0	0	0	0	0	0	0	0	0	0	0	0	0	0	0	72	0	0	0	0	0	0	0	0	0	0	0	0	0	0
ASV816	D_0__Bacteria	D_1__Actinobacteria	D_2__Actinobacteria	D_3__Corynebacteriales	D_4__Nocardiaceae	D_5__Gordonia		06ca8a0f60b4b28d67a9be2613fb7b07	72	0	0	0	0	0	0	0	0	0	0	0	0	0	0	0	0	0	0	0	0	0	62	0	0	0	0	0	0	0	0	0	0	0	0	0	0	0	0	0	0
ASV817	D_0__Bacteria	D_1__Bacteroidetes	D_2__Bacteroidia	D_3__Cytophagales	D_4__Spirosomaceae	D_5__Dyadobacter		f405200b6ab84ecf5bba45b0fbc9f21c	72	0	0	0	0	0	0	0	0	0	0	0	0	0	0	0	0	0	0	0	0	0	0	0	0	0	0	0	0	0	0	0	0	0	0	0	0	0	0	0	0
ASV818	D_0__Bacteria	D_1__Actinobacteria	D_2__Thermoleophilia	D_3__Gaiellales	D_4__uncultured			d1e99130aca74f245571ccba3dc5cd26	72	0	0	0	0	0	0	0	0	0	0	0	0	0	0	0	0	0	0	0	0	0	0	0	0	0	0	0	0	0	0	0	0	0	0	0	0	0	0	0	0
ASV819	D_0__Bacteria	D_1__Proteobacteria	D_2__Alphaproteobacteria	D_3__Rhizobiales	D_4__Hyphomicrobiaceae	D_5__Pedomicrobium		0d17941eb3b4281ee4da2a92a17f0623	72	0	72	0	0	0	0	0	0	0	0	0	0	0	0	0	0	0	0	0	0	0	0	0	0	0	0	0	0	0	0	0	0	0	0	0	0	0	0	0	0
ASV820	D_0__Bacteria	D_1__Actinobacteria	D_2__MB-A2-108					62a8e1b3e5bc78c9552474f65dc12285	72	0	0	0	0	0	0	0	0	0	0	0	0	0	0	0	0	0	0	0	0	0	0	0	0	0	0	0	0	0	0	0	0	0	0	0	0	0	0	0	0
ASV821	D_0__Bacteria	D_1__Acidobacteria	D_2__Subgroup 6					8599524cec26e00cc7df72e7ecc01220	72	0	0	0	0	0	0	0	0	0	0	0	0	0	0	0	0	0	0	0	0	0	0	0	0	38	0	0	0	0	0	0	0	0	0	0	0	0	0	0	0
ASV822	D_0__Bacteria	D_1__Bacteroidetes	D_2__Bacteroidia	D_3__Flavobacteriales	D_4__Flavobacteriaceae	D_5__Flavobacterium	D_6__Flavobacterium sp. F4	a9189695f2b7257a086a46c61804ba7f	71	0	0	0	0	0	0	0	0	0	0	0	0	0	0	0	0	0	0	0	0	0	0	0	0	0	0	0	0	0	0	0	0	0	0	0	0	0	0	0	0
ASV823	D_0__Bacteria	D_1__Planctomycetes	D_2__Planctomycetacia	D_3__Isosphaerales	D_4__Isosphaeraceae	D_5__uncultured		a0f859bad252ba1795b76db842b4573c	71	0	20	0	0	0	16	0	0	19	0	0	0	0	0	0	0	0	0	0	0	0	0	0	0	0	0	0	0	0	0	0	0	0	0	0	0	0	0	0	0
ASV824	D_0__Bacteria	D_1__Planctomycetes	D_2__Planctomycetacia	D_3__Pirellulales	D_4__Pirellulaceae	D_5__Pir4 lineage		a7fbb38e39f1c3e9a95fdb94ec8bd757	71	0	0	0	0	0	0	0	0	0	0	0	0	0	0	0	0	0	0	0	0	0	0	0	0	0	71	0	0	0	0	0	0	0	0	0	0	0	0	0	0
ASV825	D_0__Bacteria	D_1__Actinobacteria	D_2__Actinobacteria	D_3__Propionibacteriales	D_4__Nocardioidaceae	D_5__Nocardioides		8dbc7a78a606f5f7a8173e12ce6d3664	71	0	0	0	0	0	0	0	0	0	0	0	0	0	0	0	0	0	0	0	0	0	0	0	61	0	0	0	0	0	0	0	0	0	0	0	0	0	0	0	0
ASV826	D_0__Bacteria	D_1__Bacteroidetes	D_2__Bacteroidia	D_3__Sphingobacteriales	D_4__Sphingobacteriaceae	D_5__Pedobacter		3645ed3fae5d3abf93f5196ed190226e	71	0	0	0	0	0	0	0	0	0	0	0	0	0	0	0	0	0	0	0	0	0	0	0	0	0	0	0	0	71	0	0	0	0	0	0	0	0	0	0	0
ASV827	D_0__Bacteria	D_1__Planctomycetes	D_2__Phycisphaerae	D_3__Tepidisphaerales	D_4__WD2101 soil group			b3bd3bad7f3acbc0de31a441c17ada63	71	0	43	0	0	0	0	0	0	0	0	0	0	0	0	0	0	0	0	0	0	0	28	0	0	0	0	0	0	0	0	0	0	0	0	0	0	0	0	0	0
ASV828	D_0__Bacteria	D_1__Acidobacteria	D_2__Subgroup 6					ae99394607e979c6d05b156fe45bd95f	71	0	0	0	0	0	0	0	0	0	0	0	0	0	0	0	0	0	0	0	0	0	0	0	0	0	0	0	0	0	0	0	0	0	0	0	0	0	0	0	0
ASV829	D_0__Bacteria	D_1__Chloroflexi	D_2__KD4-96					c31a8652dd26b703c53b5e11ccaadc27	71	0	0	0	0	0	0	0	12	0	0	0	0	0	0	0	0	0	0	0	0	0	0	0	0	0	0	0	0	0	0	0	0	0	0	0	0	0	0	0	0
ASV830	D_0__Bacteria							d7ce3d51b6351760383b15dd61700927	71	0	0	0	0	0	0	0	0	0	0	0	0	0	0	0	0	0	0	0	0	0	0	0	0	0	0	0	0	0	0	0	0	0	0	0	0	0	0	0	0
ASV831	D_0__Bacteria	D_1__Proteobacteria	D_2__Deltaproteobacteria	D_3__Myxococcales	D_4__bacteriap25			324792d80a7bdee8e81e5887b4504842	70	0	0	0	23	0	0	0	0	47	0	0	0	0	0	0	0	0	0	0	0	0	0	0	0	0	0	0	0	0	0	0	0	0	0	0	0	0	0	0	0
ASV832	D_0__Bacteria	D_1__Planctomycetes	D_2__Planctomycetacia	D_3__Pirellulales	D_4__Pirellulaceae	D_5__Pir4 lineage	D_6__wastewater metagenome	14c83fce73d0fafcae9c0083afa24357	70	0	0	0	0	0	0	0	0	0	0	0	0	0	0	0	0	0	0	0	0	0	0	0	0	0	0	0	0	0	0	0	0	0	0	0	0	0	0	0	0
ASV833	D_0__Bacteria	D_1__Bacteroidetes	D_2__Bacteroidia	D_3__Cytophagales	D_4__Microscillaceae	D_5__uncultured		3125694452d98013214919bea3df321d	70	0	0	0	0	0	0	0	0	0	0	0	0	0	0	0	0	0	6	0	0	0	0	0	0	0	0	0	0	0	0	0	0	0	0	0	0	0	0	0	0
ASV834	D_0__Bacteria	D_1__Proteobacteria	D_2__Gammaproteobacteria	D_3__Xanthomonadales	D_4__Xanthomonadaceae	D_5__Luteimonas		583275d7ded8324d0bcfdadcae0e9744	70	0	0	0	0	0	0	0	0	0	0	0	0	0	0	0	0	0	0	0	0	0	0	0	0	0	0	0	0	0	25	0	0	0	0	0	0	0	0	0	0
ASV835	D_0__Bacteria	D_1__Proteobacteria	D_2__Gammaproteobacteria	D_3__PLTA13				def8339f22670d09a6e7d9d629d1e13b	70	0	0	0	0	0	0	0	0	70	0	0	0	0	0	0	0	0	0	0	0	0	0	0	0	0	0	0	0	0	0	0	0	0	0	0	0	0	0	0	0
ASV836	D_0__Bacteria	D_1__Bacteroidetes	D_2__Bacteroidia	D_3__Chitinophagales	D_4__Chitinophagaceae	D_5__uncultured	D_6__Chitinophaga sp. BN130233	3a758cedcbcb5028e7efd526979c38d1	70	0	0	0	0	0	0	0	0	0	0	0	0	0	0	0	0	0	0	0	0	0	0	0	0	0	0	0	0	0	0	0	0	0	0	0	0	0	0	0	0
ASV837	D_0__Bacteria	D_1__Firmicutes	D_2__Clostridia	D_3__Clostridiales	D_4__Peptostreptococcaceae	D_5__Paraclostridium		ef6210f9cbec27ef76e5f08bcff84e48	70	0	0	0	0	0	0	0	0	0	0	0	0	0	0	0	0	0	0	0	0	0	0	0	0	34	0	36	0	0	0	0	0	0	0	0	0	0	0	0	0
ASV838	D_0__Bacteria	D_1__Bacteroidetes	D_2__Bacteroidia	D_3__Flavobacteriales	D_4__Crocinitomicaceae	D_5__Crocinitomix	D_6__metagenome	4ae0c2fad4c29c6ac0adaac342e6295c	70	0	0	0	0	0	0	0	0	0	0	0	0	0	0	0	0	0	0	0	0	0	0	0	0	70	0	0	0	0	0	0	0	0	0	0	0	0	0	0	0
ASV839	D_0__Bacteria	D_1__Bacteroidetes	D_2__Bacteroidia	D_3__Flavobacteriales	D_4__Flavobacteriaceae	D_5__Flavobacterium		f90988f053168fd3cbff9a3a3d15ed61	70	0	0	0	0	0	0	0	0	0	0	0	0	0	0	0	0	0	0	0	0	0	0	0	0	0	70	0	0	0	0	0	0	0	0	0	0	0	0	0	0
ASV840	D_0__Bacteria	D_1__Actinobacteria	D_2__Actinobacteria	D_3__Frankiales	D_4__Geodermatophilaceae	D_5__Blastococcus		1eba1d7cbcab406f1efeae94bd96798a	70	0	0	0	0	0	0	0	0	0	0	0	0	0	0	0	0	0	0	0	0	0	0	0	0	0	0	0	0	0	0	0	0	0	0	0	0	0	0	0	0
ASV841	D_0__Bacteria	D_1__Firmicutes	D_2__Bacilli	D_3__Lactobacillales	D_4__Lactobacillaceae	D_5__Lactobacillus		15450f0b13f412cc912ba1488cc5f86a	70	0	0	0	0	0	0	0	0	0	0	0	0	0	0	0	0	0	0	0	0	0	0	0	0	0	0	0	0	0	0	0	0	0	0	70	0	0	0	0	0
ASV842	D_0__Bacteria	D_1__Actinobacteria	D_2__Actinobacteria	D_3__Micrococcales	D_4__Microbacteriaceae			7c9260cb39c10fef45b09ad77d5adb8f	70	0	0	0	21	0	0	0	0	0	0	0	0	0	0	0	0	0	0	0	0	0	0	0	0	0	0	0	49	0	0	0	0	0	0	0	0	0	0	0	0
ASV843	D_0__Bacteria	D_1__Acidobacteria	D_2__Thermoanaerobaculia	D_3__Thermoanaerobaculales	D_4__Thermoanaerobaculaceae	D_5__Subgroup 10	D_6__metagenome	0a2a2f2a4a7630620a3db052275ea388	70	0	0	0	28	0	0	0	0	0	0	0	0	0	0	0	0	0	0	0	0	0	0	0	0	0	0	0	0	0	0	0	0	0	0	0	0	0	0	0	0
ASV844	D_0__Bacteria	D_1__Acidobacteria	D_2__Thermoanaerobaculia	D_3__Thermoanaerobaculales	D_4__Thermoanaerobaculaceae	D_5__Subgroup 10		1bb985925a7363f9d1bc4260f6553897	70	0	0	0	0	0	0	0	0	0	0	0	0	0	0	0	0	0	0	0	0	0	0	0	0	30	0	40	0	0	0	0	0	0	0	0	0	0	0	0	0
ASV845	D_0__Bacteria	D_1__Acidobacteria	D_2__Subgroup 6					78618372301d54643a16afcc2ff4a2c1	69	33	0	0	0	0	0	0	0	0	0	0	0	0	0	0	0	0	0	0	0	0	0	0	0	0	36	0	0	0	0	0	0	0	0	0	0	0	0	0	0
ASV846	D_0__Bacteria	D_1__Proteobacteria	D_2__Alphaproteobacteria	D_3__Sphingomonadales	D_4__Sphingomonadaceae	D_5__Sphingomonas		909ad862725b9ce4b577069fb9273cf7	69	0	0	0	0	0	0	0	0	0	0	0	0	0	0	0	0	0	0	0	0	0	0	0	0	0	0	0	0	0	0	0	0	0	0	0	0	0	0	0	0
ASV847	D_0__Bacteria	D_1__Patescibacteria	D_2__Parcubacteria	D_3__Candidatus Nomurabacteria	D_4__uncultured bacterium	D_5__	D_6__	7dcc6a56f503f2ef00ff1bf37530b6fe	69	0	0	0	0	0	0	0	0	0	0	0	0	0	0	0	0	0	0	0	0	0	0	0	0	0	0	0	0	0	0	0	0	0	0	0	0	0	0	0	0
ASV848	D_0__Bacteria	D_1__Bacteroidetes	D_2__Bacteroidia	D_3__Chitinophagales	D_4__Chitinophagaceae	D_5__Ferruginibacter		66d85081762df8480dd58e46cd8cb62e	69	0	0	0	0	0	0	0	0	0	0	0	0	0	0	0	0	0	0	0	0	0	0	0	0	0	0	0	0	0	0	0	0	0	0	0	0	0	0	0	0
ASV849	D_0__Bacteria	D_1__Verrucomicrobia	D_2__Verrucomicrobiae	D_3__Chthoniobacterales	D_4__Chthoniobacteraceae	D_5__LD29	D_6__uncultured bacterium	34195645cef1908c492e470c5d9dc211	69	0	0	0	0	0	0	0	0	0	0	0	0	0	0	0	0	0	0	0	0	0	0	0	0	0	0	0	0	0	0	0	0	0	0	0	0	0	0	0	0
ASV850	D_0__Bacteria	D_1__Actinobacteria	D_2__Actinobacteria	D_3__Corynebacteriales	D_4__Corynebacteriaceae	D_5__Corynebacterium 1		df8467727566c11209b2e352222be009	69	0	0	0	0	0	0	0	0	0	0	0	0	0	0	0	0	0	0	0	0	0	0	0	0	0	0	0	0	0	0	0	0	0	0	69	0	0	0	0	0
ASV851	D_0__Bacteria	D_1__Proteobacteria	D_2__Deltaproteobacteria	D_3__Oligoflexales	D_4__0319-6G20	D_5__uncultured gamma proteobacterium	D_6__	4b90dfca1ca564a58de18448a0016842	69	0	0	0	0	0	0	0	0	0	0	0	0	0	0	0	0	0	0	0	0	0	0	0	0	0	69	0	0	0	0	0	0	0	0	0	0	0	0	0	0
ASV852	D_0__Bacteria	D_1__Proteobacteria	D_2__Gammaproteobacteria	D_3__Pseudomonadales	D_4__Moraxellaceae	D_5__Acinetobacter		41f5f7445fa53967ba3504329e63f83f	69	0	0	0	0	0	0	0	0	0	0	0	0	0	0	0	0	0	0	0	0	0	0	0	0	0	0	69	0	0	0	0	0	0	0	0	0	0	0	0	0
ASV853	D_0__Bacteria	D_1__Proteobacteria	D_2__Gammaproteobacteria	D_3__Steroidobacterales	D_4__Steroidobacteraceae	D_5__uncultured		2dbc1777a3d602a5d81f1a8df3da37f7	69	0	0	0	0	0	0	0	0	0	0	0	0	0	0	0	0	0	0	0	0	0	0	0	0	0	0	0	0	0	0	0	0	0	0	0	0	0	0	0	0
ASV854	D_0__Bacteria	D_1__Verrucomicrobia	D_2__Verrucomicrobiae	D_3__UA11	D_4__uncultured bacterium	D_5__	D_6__	275506a7a6a15ed4526a9ba6ad073047	69	0	0	0	0	0	0	0	0	0	0	0	0	0	0	0	0	0	0	0	0	0	0	0	0	0	0	0	0	0	0	0	0	0	0	0	0	0	0	0	0
ASV855	D_0__Bacteria	D_1__Actinobacteria	D_2__MB-A2-108					f187920bc2ae55bfde78077581bc6163	69	0	0	0	0	0	0	0	0	0	0	0	0	0	0	0	0	0	0	0	0	0	0	0	0	0	0	0	0	0	0	0	0	0	0	0	0	0	0	28	0
ASV856	D_0__Bacteria	D_1__Bacteroidetes	D_2__Bacteroidia	D_3__Chitinophagales	D_4__Chitinophagaceae	D_5__Pseudoflavitalea		a056ba54ca6e08cbf9c7184675f61a43	68	0	0	0	0	0	0	0	0	0	0	0	0	0	0	0	0	0	0	0	0	0	0	0	0	0	0	0	0	0	0	0	0	0	0	0	0	0	0	0	0
ASV857	D_0__Bacteria	D_1__Acidobacteria	D_2__Subgroup 6					94ee4b5af727c67e8cca33272729569a	68	0	39	0	0	0	0	0	0	0	0	0	0	0	0	0	29	0	0	0	0	0	0	0	0	0	0	0	0	0	0	0	0	0	0	0	0	0	0	0	0
ASV858	D_0__Bacteria	D_1__Chloroflexi	D_2__KD4-96					bffd6e7320d0aa746feb22974f1388eb	68	0	0	0	0	0	0	0	0	0	0	0	0	0	0	0	0	0	0	0	0	0	0	0	0	0	68	0	0	0	0	0	0	0	0	0	0	0	0	0	0
ASV859	D_0__Bacteria	D_1__Actinobacteria	D_2__Actinobacteria	D_3__Actinomycetales	D_4__Actinomycetaceae	D_5__Actinomyces		0ed3a6836e138f14044f6950ad7280d2	68	0	0	0	0	0	0	0	0	0	0	0	0	13	0	0	0	0	0	0	0	0	0	0	0	0	0	0	0	0	0	0	0	0	0	0	0	0	0	0	0
ASV860	D_0__Bacteria	D_1__Proteobacteria	D_2__Gammaproteobacteria	D_3__Betaproteobacteriales	D_4__Burkholderiaceae			34f2b72d235b0a1d176684bf3d527949	68	0	0	0	0	0	0	0	0	0	0	0	0	0	0	0	0	0	0	0	68	0	0	0	0	0	0	0	0	0	0	0	0	0	0	0	0	0	0	0	0
ASV861	D_0__Bacteria	D_1__Proteobacteria	D_2__Gammaproteobacteria	D_3__Betaproteobacteriales	D_4__Burkholderiaceae	D_5__Massilia		f721d83108dd078d9769b367dfa3c1d9	68	0	0	0	0	0	0	0	0	0	0	0	0	0	0	0	0	0	0	0	0	0	0	0	0	0	0	0	0	0	0	0	0	0	0	0	0	0	0	0	0
ASV862	D_0__Bacteria	D_1__Proteobacteria	D_2__Gammaproteobacteria	D_3__Betaproteobacteriales	D_4__Rhodocyclaceae			9a9449bec0c46ccc1eab73ae2ff0b6fe	68	0	0	0	0	0	0	0	0	0	0	0	0	0	0	0	0	0	0	0	0	0	0	0	0	0	0	0	0	0	0	0	0	0	0	0	0	0	0	0	0
ASV863	D_0__Bacteria	D_1__Patescibacteria	D_2__ABY1	D_3__Candidatus Magasanikbacteria	D_4__Candidatus Magasanikbacteria bacterium RIFOXYD12_FULL_33_17	D_5__	D_6__	f205129a2b0d6b49a8bd5b31481863ac	68	0	0	0	0	0	0	0	0	0	0	0	0	0	0	0	0	0	0	0	0	0	0	0	0	0	0	0	0	0	0	0	0	0	0	0	0	0	0	0	0
ASV864	D_0__Bacteria	D_1__Bacteroidetes	D_2__Bacteroidia	D_3__Chitinophagales	D_4__Chitinophagaceae	D_5__Vibrionimonas		35965d348de48352e4a3415c6b25a656	68	0	0	0	0	0	0	0	0	0	0	0	0	0	0	0	0	0	0	0	0	0	0	0	0	0	0	0	0	0	0	0	0	0	0	0	0	0	0	0	0
ASV865	D_0__Bacteria	D_1__Verrucomicrobia	D_2__Verrucomicrobiae	D_3__Chthoniobacterales	D_4__Chthoniobacteraceae	D_5__Candidatus Udaeobacter		cdb940501e85262ca6283f0174638308	68	0	0	0	0	0	0	0	0	0	0	0	0	0	0	0	0	0	0	0	0	0	0	0	0	0	0	0	0	0	0	0	0	0	0	0	0	0	0	0	0
ASV866	D_0__Bacteria	D_1__Proteobacteria	D_2__Gammaproteobacteria	D_3__Coxiellales	D_4__Coxiellaceae	D_5__Coxiella		8f2ae6fe049191d3a5d85f191237e83f	68	0	0	0	0	0	0	0	0	0	0	0	0	0	0	0	0	0	0	0	0	0	0	0	0	0	68	0	0	0	0	0	0	0	0	0	0	0	0	0	0
ASV867	D_0__Bacteria	D_1__Actinobacteria	D_2__Actinobacteria	D_3__Frankiales	D_4__Frankiaceae	D_5__Jatrophihabitans		f913b00f8ea43c5a7a065fee4f6264db	68	0	0	0	0	0	0	0	0	0	0	0	0	0	0	0	0	0	0	0	0	0	0	0	0	0	0	0	0	0	0	0	0	0	0	0	0	0	0	0	0
ASV868	D_0__Bacteria	D_1__Planctomycetes	D_2__Planctomycetacia	D_3__Pirellulales	D_4__Pirellulaceae	D_5__Pir4 lineage		1429e84359e2745f5cb3d9dc8198cb18	68	0	0	0	0	0	0	0	0	0	0	0	0	0	0	0	0	0	0	0	0	0	0	0	0	0	0	0	0	0	0	0	0	0	0	0	37	0	0	0	0
ASV869	D_0__Bacteria	D_1__Bacteroidetes	D_2__Bacteroidia	D_3__Sphingobacteriales	D_4__Sphingobacteriaceae	D_5__Mucilaginibacter		c25ce3876fa78fa5e15be538890fb430	68	0	29	0	0	0	0	0	0	0	0	0	0	0	0	0	0	0	0	0	0	0	0	0	0	0	0	0	0	0	0	0	0	0	0	0	0	0	0	0	0
ASV870	D_0__Bacteria							cb5b907a9f6e1db3055f3de9e1e8d1da	68	0	0	0	0	0	0	0	0	0	0	0	0	0	0	0	0	0	0	0	0	0	0	0	0	0	0	0	0	0	0	0	0	0	0	0	0	0	0	0	0
ASV871	D_0__Bacteria	D_1__Actinobacteria	D_2__Actinobacteria	D_3__Propionibacteriales	D_4__Nocardioidaceae	D_5__Nocardioides		50fb93dad525b440dc193bc631872eba	67	0	0	0	0	33	0	0	0	0	0	0	0	0	0	0	0	0	0	0	0	0	0	0	0	0	0	0	0	0	0	0	0	0	0	0	0	0	0	34	0
ASV872	D_0__Bacteria	D_1__FBP	D_2__uncultured actinobacterium	D_3__	D_4__	D_5__	D_6__	72b6f13cb24dfc300cf36c6c16edac3a	67	0	0	0	0	0	0	0	0	0	0	0	0	0	0	0	0	0	0	0	0	0	0	0	0	0	0	0	0	0	0	0	0	0	0	0	0	0	0	0	0
ASV873	D_0__Bacteria	D_1__Proteobacteria	D_2__Gammaproteobacteria	D_3__Betaproteobacteriales	D_4__Burkholderiaceae	D_5__Burkholderia-Caballeronia-Paraburkholderia		86f1248ee4ea85afd8c5b67cc1b04d4c	67	0	0	0	0	0	32	0	0	0	0	0	0	0	0	0	0	0	0	0	0	0	0	0	0	0	0	0	0	0	0	0	0	0	0	0	0	0	0	0	0
ASV874	D_0__Bacteria	D_1__Proteobacteria	D_2__Gammaproteobacteria	D_3__Gammaproteobacteria Incertae Sedis	D_4__Unknown Family	D_5__Acidibacter		851a8bebceefc613bc70785566ad4fb6	67	0	0	0	0	0	0	0	0	0	0	0	0	0	0	0	0	0	0	0	0	0	0	0	0	0	0	0	0	0	0	0	0	0	0	0	0	0	0	0	0
ASV875	D_0__Bacteria	D_1__Proteobacteria	D_2__Gammaproteobacteria	D_3__Gammaproteobacteria Incertae Sedis	D_4__Unknown Family	D_5__Candidatus Ovatusbacter	D_6__uncultured proteobacterium	d566ac9e107bce4b9dd584fc716cd332	67	0	0	0	0	0	0	0	0	0	0	0	0	0	0	0	0	0	0	0	0	0	0	0	0	0	0	0	0	0	0	0	0	0	0	0	0	0	0	0	0
ASV876	D_0__Bacteria	D_1__Planctomycetes	D_2__Planctomycetacia	D_3__Gemmatales	D_4__Gemmataceae	D_5__uncultured		663504ebf1531484ed5d48e75f09124c	67	0	0	0	0	33	34	0	0	0	0	0	0	0	0	0	0	0	0	0	0	0	0	0	0	0	0	0	0	0	0	0	0	0	0	0	0	0	0	0	0
ASV877	D_0__Bacteria	D_1__Actinobacteria	D_2__Actinobacteria	D_3__Micrococcales	D_4__Microbacteriaceae			778130092e31bb296a69e8738b4a07fc	67	0	0	0	0	0	0	0	0	0	0	0	0	0	0	0	0	0	0	0	0	0	0	0	0	67	0	0	0	0	0	0	0	0	0	0	0	0	0	0	0
ASV878	D_0__Bacteria	D_1__Proteobacteria	D_2__Alphaproteobacteria	D_3__Rhizobiales	D_4__D05-2			f2625aaced408b92192c51c733053d8a	67	0	0	0	0	0	0	0	0	0	0	0	0	0	0	0	0	0	0	0	0	0	0	0	0	0	0	0	0	0	0	67	0	0	0	0	0	0	0	0	0
ASV879	D_0__Bacteria	D_1__Proteobacteria	D_2__Alphaproteobacteria	D_3__Rickettsiales	D_4__Anaplasmataceae	D_5__Wolbachia		76b9bcae8d6a358c4cce4b192c2852b9	67	0	0	0	0	0	0	0	0	0	0	0	0	0	0	0	0	0	0	0	0	0	0	0	0	67	0	0	0	0	0	0	0	0	0	0	0	0	0	0	0
ASV880	D_0__Bacteria	D_1__Proteobacteria	D_2__Alphaproteobacteria	D_3__Sphingomonadales	D_4__Sphingomonadaceae	D_5__Sphingomonas		c804f5daa267eac1fc7d25162f17fd3c	67	0	0	0	0	0	67	0	0	0	0	0	0	0	0	0	0	0	0	0	0	0	0	0	0	0	0	0	0	0	0	0	0	0	0	0	0	0	0	0	0
ASV881	D_0__Bacteria	D_1__Chloroflexi	D_2__OLB14	D_3__uncultured bacterium	D_4__	D_5__	D_6__	71a5753d4ed729be6a99181a1a8b2af3	67	0	0	0	0	0	0	0	0	0	0	0	0	0	0	0	0	0	0	0	0	0	0	0	0	0	0	0	0	0	0	0	0	0	0	0	0	0	0	0	0
ASV882	D_0__Bacteria	D_1__Acidobacteria	D_2__Subgroup 6					9aedf1d3e29660d8fc784fe1ca69b6fc	67	0	0	0	0	0	0	0	0	0	0	0	0	0	0	0	0	0	0	0	0	0	0	0	0	0	67	0	0	0	0	0	0	0	0	0	0	0	0	0	0
ASV883	D_0__Bacteria	D_1__Proteobacteria	D_2__Alphaproteobacteria	D_3__Acetobacterales	D_4__Acetobacteraceae	D_5__Acidiphilium		1d6e9e69be877bdf82df9784760954b2	66	0	0	0	0	0	0	0	0	0	0	0	0	0	0	0	0	0	0	0	0	0	0	0	0	0	0	0	0	0	0	66	0	0	0	0	0	0	0	0	0
ASV884	D_0__Bacteria	D_1__Bacteroidetes	D_2__Bacteroidia	D_3__Chitinophagales	D_4__Chitinophagaceae	D_5__Niastella		201d41c01552e2be25d4680b674f7f38	66	0	0	0	0	0	0	0	0	0	0	0	0	0	0	0	0	0	0	0	0	0	0	0	0	0	66	0	0	0	0	0	0	0	0	0	0	0	0	0	0
ASV885	D_0__Bacteria	D_1__Proteobacteria	D_2__Alphaproteobacteria	D_3__Micavibrionales	D_4__uncultured			1d9e923e8ab27f9a34b877a93065ed0f	66	0	0	0	0	0	0	0	0	0	0	0	0	0	0	0	0	0	0	0	0	0	0	0	0	0	0	0	0	0	0	0	0	0	0	0	0	0	0	0	0
ASV886	D_0__Bacteria	D_1__Proteobacteria	D_2__Deltaproteobacteria	D_3__Myxococcales	D_4__P3OB-42	D_5__uncultured bacterium	D_6__	f5702ef15d2ff52a7e0b3566ed4f1ea7	66	0	0	0	0	0	0	0	0	0	0	0	0	0	0	0	0	0	0	0	0	0	0	0	0	0	0	0	66	0	0	0	0	0	0	0	0	0	0	0	0
ASV887	D_0__Bacteria	D_1__Planctomycetes	D_2__Planctomycetacia	D_3__Planctomycetales	D_4__Gimesiaceae	D_5__uncultured	D_6__uncultured bacterium	da1756d6b8412bfafcfe12d4d63b963d	66	0	0	0	0	0	0	0	0	0	0	0	0	0	0	0	0	0	0	0	0	0	0	0	0	0	66	0	0	0	0	0	0	0	0	0	0	0	0	0	0
ASV888	D_0__Bacteria	D_1__Proteobacteria	D_2__Alphaproteobacteria	D_3__Rhizobiales	D_4__Xanthobacteraceae			00f22fe0aa7d9b976a6a884f493a1b75	66	0	0	0	0	0	0	0	0	0	0	0	0	0	0	0	0	0	0	0	0	0	0	0	0	0	0	0	0	0	0	0	0	0	0	0	0	0	0	24	0
ASV889	D_0__Bacteria	D_1__Proteobacteria	D_2__Alphaproteobacteria	D_3__Rickettsiales	D_4__Rickettsiaceae	D_5__uncultured	D_6__uncultured soil bacterium	5dd96a869318ae52c6718747a25710f6	66	0	0	0	0	0	0	0	0	0	0	0	0	0	0	0	0	0	0	0	0	0	0	0	0	0	0	0	0	0	0	0	0	0	0	0	0	0	0	0	0
ASV890	D_0__Bacteria	D_1__Acidobacteria	D_2__Subgroup 6					094ac35169450dbf1c0cbc18f1b1d9b9	66	0	0	0	0	0	0	0	0	0	0	66	0	0	0	0	0	0	0	0	0	0	0	0	0	0	0	0	0	0	0	0	0	0	0	0	0	0	0	0	0
ASV891	D_0__Bacteria	D_1__Chloroflexi	D_2__Gitt-GS-136	Ambiguous_taxa	D_4__	D_5__	D_6__	1845147963cd510356415ead4dd51a54	65	0	0	0	0	0	0	0	0	0	0	0	0	0	0	0	30	0	0	0	0	0	0	0	0	0	0	0	0	0	0	0	0	0	0	0	0	0	0	0	0
ASV892	D_0__Bacteria	D_1__Proteobacteria	D_2__Deltaproteobacteria	D_3__Bdellovibrionales	D_4__Bacteriovoracaceae	D_5__Peredibacter	D_6__Bacteriovorax sp. EPC3	279ec18ace7a45fb812a87c1452ae4c7	65	0	0	0	0	27	0	0	0	0	0	0	0	0	0	0	0	0	0	0	0	0	0	0	0	0	0	0	0	0	0	0	0	0	0	0	38	0	0	0	0
ASV893	D_0__Bacteria	D_1__Proteobacteria	D_2__Gammaproteobacteria	D_3__Betaproteobacteriales	D_4__Burkholderiaceae	D_5__Burkholderia-Caballeronia-Paraburkholderia		3b08727e0a050972e89b3fa9b3c58b0f	65	0	0	0	0	0	0	0	0	0	0	0	0	0	0	0	0	0	0	0	0	0	0	22	0	0	0	0	0	0	0	0	0	0	0	0	0	0	0	0	0
ASV894	D_0__Bacteria	D_1__Proteobacteria	D_2__Gammaproteobacteria	D_3__Betaproteobacteriales	D_4__Burkholderiaceae			4c4a68d0d9e3567d61fd609a061ffa6a	65	22	0	0	0	0	0	0	0	0	0	0	0	0	0	0	0	0	0	0	0	0	0	0	0	0	0	0	0	0	0	0	0	0	0	0	0	0	0	0	0
ASV895	D_0__Bacteria	D_1__Acidobacteria	D_2__Blastocatellia (Subgroup 4)	D_3__Blastocatellales	D_4__Blastocatellaceae	D_5__Blastocatella		2308b53c0d1c7958976087932aacbc13	65	0	0	0	0	0	0	0	0	0	0	0	0	0	0	0	0	0	0	0	0	0	0	0	0	0	0	0	0	0	0	0	0	0	0	0	0	0	34	0	0
ASV896	D_0__Bacteria	D_1__Bacteroidetes	D_2__Bacteroidia	D_3__Chitinophagales	D_4__Chitinophagaceae	D_5__Pseudoflavitalea	D_6__uncultured bacterium	0341489373a9e7d714085ae12c56b3c4	65	0	0	0	0	0	65	0	0	0	0	0	0	0	0	0	0	0	0	0	0	0	0	0	0	0	0	0	0	0	0	0	0	0	0	0	0	0	0	0	0
ASV897	D_0__Bacteria	D_1__Verrucomicrobia	D_2__Verrucomicrobiae	D_3__Chthoniobacterales	D_4__Chthoniobacteraceae	D_5__Chthoniobacter	D_6__bacterium Ellin507	7f2f34bec0d2d2e311b0ab21ae118ab1	65	0	0	0	0	0	0	0	0	35	0	0	0	0	0	0	0	0	0	0	0	0	0	0	0	0	0	0	0	0	0	0	0	0	0	0	0	0	0	0	0
ASV898	D_0__Bacteria	D_1__Firmicutes	D_2__Clostridia	D_3__Clostridiales	D_4__Peptococcaceae	D_5__Peptococcus	D_6__uncultured bacterium	c4f0710eb90cbedb839c238b591f4bb9	65	0	0	0	0	0	0	0	0	0	0	0	0	0	0	0	0	0	0	0	0	0	0	0	0	0	0	0	0	0	0	0	0	0	0	65	0	0	0	0	0
ASV899	D_0__Bacteria	D_1__Bacteroidetes	D_2__Bacteroidia	D_3__Cytophagales	D_4__Hymenobacteraceae	D_5__Hymenobacter	D_6__Amia calva (bowfin)	413fc377a1bd248f89f5d50514e9b63b	65	0	0	36	0	0	0	0	0	0	0	0	0	0	0	0	0	0	0	0	0	0	0	0	0	0	0	0	0	0	0	0	0	0	0	0	0	0	0	0	0
ASV900	D_0__Bacteria	D_1__Armatimonadetes	D_2__Fimbriimonadia	D_3__Fimbriimonadales	D_4__Fimbriimonadaceae	D_5__uncultured Fimbriimonas sp.	D_6__	72a3ac4664cc37b35dc7bde407fcb4a6	65	0	0	0	0	0	0	0	0	0	0	0	0	0	0	0	0	0	0	0	0	0	0	0	0	0	0	0	0	0	0	0	0	0	0	0	0	0	0	0	0
ASV901	D_0__Bacteria	D_1__Fusobacteria	D_2__Fusobacteriia	D_3__Fusobacteriales	D_4__Fusobacteriaceae	D_5__Fusobacterium		e502ebea2a54a6f839d310d6d57e7d47	65	0	0	0	0	0	0	0	0	0	0	0	0	0	0	0	0	0	0	0	0	0	0	0	0	0	0	0	0	0	0	0	0	0	0	0	0	0	0	0	0
ASV902	D_0__Bacteria	D_1__Planctomycetes	D_2__Planctomycetacia	D_3__Gemmatales	D_4__Gemmataceae	D_5__Fimbriiglobus		96d47e0d42c19b685db398c4322d9073	65	0	0	0	0	0	0	0	0	0	0	0	0	0	0	0	0	0	0	0	0	0	0	0	0	65	0	0	0	0	0	0	0	0	0	0	0	0	0	0	0
ASV903	D_0__Bacteria	D_1__Proteobacteria	D_2__Alphaproteobacteria	D_3__Rhizobiales	D_4__Xanthobacteraceae			d88b54c7a9b6580a899f28d7ccdf5f23	65	0	0	0	0	0	0	0	0	0	0	0	0	0	0	0	0	0	0	0	0	0	0	0	0	0	0	0	0	65	0	0	0	0	0	0	0	0	0	0	0
ASV904	D_0__Bacteria	D_1__Rokubacteria	D_2__NC10	D_3__Rokubacteriales	Ambiguous_taxa	D_5__	D_6__	d554f717d25d5f90590ec252d3c67d0d	65	0	0	0	0	0	0	0	0	0	0	0	0	0	0	0	0	0	0	0	36	0	0	0	0	0	0	0	0	0	0	0	0	0	0	0	0	0	0	0	0
ASV905	D_0__Bacteria	D_1__Bacteroidetes	D_2__Bacteroidia	D_3__Sphingobacteriales	D_4__KD3-93	D_5__uncultured Bacteroidetes bacterium	D_6__	21523df8b93c76d70736e0708b4b19da	65	0	0	0	0	0	0	0	0	0	0	0	0	0	0	0	0	0	0	0	0	0	0	0	0	0	0	0	0	0	0	0	0	0	0	0	0	0	0	0	0
ASV906	D_0__Bacteria	D_1__Bacteroidetes	D_2__Bacteroidia	D_3__Sphingobacteriales	D_4__Sphingobacteriaceae	D_5__Pedobacter		1a65384f959c03602569db9ef7820161	65	0	0	0	0	0	0	0	0	0	0	0	0	0	0	0	0	0	0	0	0	0	0	0	0	0	0	0	0	0	0	0	0	0	0	0	0	0	0	0	0
ASV907	D_0__Bacteria	D_1__Bacteroidetes	D_2__Bacteroidia	D_3__Sphingobacteriales	D_4__Sphingobacteriaceae	D_5__Mucilaginibacter		f1d48c7d8aff1400308cc94df33b9ec5	65	0	0	0	0	0	0	0	0	0	0	0	0	0	0	0	0	0	0	0	0	0	0	0	0	0	0	0	0	0	0	0	0	0	0	0	0	0	0	65	0
ASV908	D_0__Bacteria	D_1__Acidobacteria	D_2__Subgroup 6					17b8b8d1e6fa6bd9fa84df503587a626	65	29	0	0	0	0	0	0	0	0	0	0	0	0	0	0	0	0	0	0	0	0	0	0	0	0	0	0	0	0	0	0	0	0	0	0	0	0	0	0	0
ASV909	D_0__Bacteria	D_1__Actinobacteria	D_2__Actinobacteria	D_3__Corynebacteriales	D_4__Mycobacteriaceae	D_5__Mycobacterium		c8e98e2c223d3900eefaf1f51b5cd5f9	64	0	0	0	0	0	0	0	0	0	0	0	0	0	0	0	0	0	0	0	0	0	0	0	0	0	0	0	0	0	0	0	0	0	0	0	0	0	0	0	0
ASV910	D_0__Bacteria	D_1__Chloroflexi	D_2__Anaerolineae	D_3__Ardenticatenales	D_4__Ardenticatenaceae	D_5__uncultured	D_6__uncultured bacterium	436256ceee48dad0e2f6c14f4a12c7a5	64	0	0	0	0	0	0	0	0	64	0	0	0	0	0	0	0	0	0	0	0	0	0	0	0	0	0	0	0	0	0	0	0	0	0	0	0	0	0	0	0
ASV911	D_0__Bacteria	D_1__Actinobacteria	D_2__Coriobacteriia	D_3__Coriobacteriales	D_4__Coriobacteriaceae	D_5__Collinsella		35cbb315e019e0a8768d4b73862df415	64	0	0	0	0	0	0	0	0	0	0	0	0	0	0	0	0	0	0	0	0	0	0	0	0	0	0	0	0	0	0	0	0	0	0	0	0	0	0	0	0
ASV912	D_0__Bacteria	D_1__Actinobacteria	D_2__Actinobacteria	D_3__Corynebacteriales	D_4__Corynebacteriaceae	D_5__Turicella	D_6__uncultured bacterium	9f35dc3c23e0de521701903d3820fda1	64	0	0	0	0	0	0	0	0	0	0	0	0	0	0	0	0	0	0	0	0	0	0	0	0	0	0	0	0	0	0	0	0	0	0	0	0	0	0	0	0
ASV913	D_0__Bacteria	D_1__Actinobacteria	D_2__Actinobacteria	D_3__Frankiales	D_4__Geodermatophilaceae	D_5__Blastococcus		dc6a206b395d5ee60b6a23ac96d376d9	64	0	0	0	0	0	0	0	0	0	0	0	0	0	0	0	0	0	0	0	0	0	0	0	0	0	0	0	0	0	0	0	0	0	0	0	0	0	0	0	0
ASV914	D_0__Bacteria	D_1__Actinobacteria	D_2__Actinobacteria	D_3__Kineosporiales	D_4__Kineosporiaceae			5c0909498baf93f1f49b9d9a489ee90f	64	0	0	0	0	0	0	0	0	0	0	0	0	0	0	0	0	0	0	0	0	0	0	0	0	0	0	0	0	0	0	10	0	0	0	0	0	0	0	0	0
ASV915	D_0__Bacteria	D_1__Verrucomicrobia	D_2__Verrucomicrobiae	D_3__Pedosphaerales	D_4__Pedosphaeraceae	D_5__uncultured Prosthecobacter sp.	D_6__	f766036dddd9da9bc8208f13a0d7b403	64	0	0	0	0	0	0	0	0	0	0	0	0	0	0	0	0	0	0	0	0	0	0	0	0	0	0	0	0	0	0	0	0	0	0	0	0	0	0	0	0
ASV916	D_0__Bacteria	D_1__Acidobacteria	D_2__Subgroup 6					317865ea6c50e83c72a4d779d02d8b58	63	0	0	0	0	0	0	0	0	0	0	0	0	0	0	0	0	0	0	0	0	0	0	0	0	0	0	0	0	0	0	0	0	0	0	0	0	0	0	0	0
ASV917	D_0__Bacteria	D_1__Verrucomicrobia	D_2__Verrucomicrobiae	D_3__UA11	D_4__uncultured bacterium	D_5__	D_6__	10addb959b7358082ebfaf39922c8c4c	63	0	0	0	0	0	0	0	0	0	0	0	0	0	0	0	0	0	0	0	0	0	0	0	0	0	63	0	0	0	0	0	0	0	0	0	0	0	0	0	0
ASV918	D_0__Bacteria	D_1__Proteobacteria	D_2__Gammaproteobacteria	D_3__Betaproteobacteriales	D_4__A21b	D_5__uncultured bacterium	D_6__	76ce8a4b509e522d0e3599a233a9baf5	63	0	0	0	0	0	0	0	0	0	0	0	0	0	0	0	0	0	0	0	0	0	0	0	0	0	63	0	0	0	0	0	0	0	0	0	0	0	0	0	0
ASV919	D_0__Bacteria	D_1__Bacteroidetes	D_2__Bacteroidia	D_3__Cytophagales	D_4__Spirosomaceae	D_5__Larkinella		2fdea56276f98ae96a8b0b7673cad344	63	0	0	0	0	0	0	0	0	0	0	0	0	0	0	0	63	0	0	0	0	0	0	0	0	0	0	0	0	0	0	0	0	0	0	0	0	0	0	0	0
ASV920	D_0__Bacteria	D_1__Acidobacteria	D_2__Blastocatellia (Subgroup 4)	D_3__DS-100				71bd1155eeeb1e4bf71e040ce10152f6	63	0	0	0	0	0	20	0	0	0	0	0	0	0	0	0	0	0	0	0	0	0	0	0	0	0	0	0	0	0	0	0	0	0	0	0	0	0	0	0	0
ASV921	D_0__Bacteria	D_1__Bacteroidetes	D_2__Bacteroidia	D_3__Flavobacteriales	D_4__Blattabacteriaceae	D_5__Candidatus Uzinura		0340eaa85e94b3355e849f01662bbca5	63	0	0	0	0	0	0	0	0	0	0	0	0	0	0	0	0	0	0	0	63	0	0	0	0	0	0	0	0	0	0	0	0	0	0	0	0	0	0	0	0
ASV922	D_0__Bacteria	D_1__Bacteroidetes	D_2__Bacteroidia	D_3__Flavobacteriales	D_4__Flavobacteriaceae	D_5__Flavobacterium		543eaa199874a1c2933de8a367e4c887	63	0	0	0	0	0	0	0	0	0	0	0	0	0	0	0	0	0	0	0	0	0	0	0	0	0	0	0	0	0	0	0	0	0	0	0	0	0	0	0	0
ASV923	D_0__Bacteria	D_1__Bacteroidetes	D_2__Bacteroidia	D_3__Flavobacteriales	D_4__Flavobacteriaceae	D_5__Flavobacterium	D_6__Flavobacterium rivuli	a11f6576ed07dda68f4187d8839b584b	63	0	0	0	0	0	0	0	0	0	0	0	0	0	0	0	0	0	0	0	0	0	0	0	0	0	0	0	0	0	0	0	0	0	0	0	0	0	13	0	0
ASV924	D_0__Bacteria	D_1__Bacteroidetes	D_2__Bacteroidia	D_3__Flavobacteriales	D_4__Weeksellaceae	D_5__Chryseobacterium		c5f6ae6cd1f10da7f7266b9ecb1c211c	63	0	0	0	0	0	0	0	0	0	0	0	0	0	0	0	0	0	0	0	0	0	0	0	0	0	0	0	0	0	0	0	0	0	0	0	0	0	63	0	0
ASV925	D_0__Bacteria	D_1__Planctomycetes	D_2__Planctomycetacia	D_3__Pirellulales	D_4__Pirellulaceae	D_5__Pirellula	D_6__agricultural soil bacterium SC-I-28	43e7568ca9f141c79b1104cc520c679f	63	0	0	0	0	0	25	0	0	0	0	0	0	0	0	0	0	0	0	0	0	0	0	0	0	0	0	0	0	0	0	0	0	0	0	0	0	0	0	0	0
ASV926	D_0__Bacteria	D_1__Actinobacteria	D_2__Actinobacteria	D_3__Propionibacteriales	D_4__Nocardioidaceae	D_5__Nocardioides	D_6__uncultured organism	01ca4dfe2a62fd047d5cd1ec6e917d74	63	0	0	0	0	0	0	0	0	0	0	0	0	0	0	0	0	0	0	0	0	0	0	0	0	0	40	0	0	0	0	0	0	0	0	0	0	0	0	0	0
ASV927	D_0__Bacteria	D_1__Proteobacteria	D_2__Alphaproteobacteria	D_3__Rhizobiales	D_4__Rhizobiaceae			59f50418a3a97652f9be0c3325fa642e	63	0	0	0	0	0	0	0	0	0	0	0	0	0	0	0	0	0	0	0	0	0	0	0	0	0	0	0	0	0	0	0	0	0	0	0	0	0	0	0	0
ASV928	D_0__Bacteria	D_1__Proteobacteria	D_2__Alphaproteobacteria	D_3__Rhizobiales	D_4__Xanthobacteraceae			4706d8ea499a4ae443f8251e1b38b4cb	63	0	0	0	0	0	0	0	0	0	0	0	17	0	16	0	0	0	0	0	0	0	0	0	0	0	0	0	0	0	0	0	0	0	0	0	0	0	0	0	0
ASV929	D_0__Bacteria	D_1__Proteobacteria	D_2__Alphaproteobacteria	D_3__Rhizobiales	D_4__Xanthobacteraceae	D_5__Bradyrhizobium		b8f9782c70f8028f394cc47abf030d50	63	0	0	0	0	0	0	0	0	63	0	0	0	0	0	0	0	0	0	0	0	0	0	0	0	0	0	0	0	0	0	0	0	0	0	0	0	0	0	0	0
ASV930	D_0__Bacteria	D_1__Bacteroidetes	D_2__Bacteroidia	D_3__Sphingobacteriales	D_4__Sphingobacteriaceae	D_5__Pedobacter		88dcd46563f66b6cce978dfcf3a8232d	63	0	0	0	0	0	0	0	0	0	0	0	0	0	0	0	0	0	0	0	0	0	0	0	0	0	0	0	0	0	0	0	0	0	0	0	0	0	0	0	0
ASV931	D_0__Bacteria	D_1__Proteobacteria	D_2__Alphaproteobacteria	D_3__Sphingomonadales	D_4__Sphingomonadaceae	D_5__Sphingomonas		4b9b7b977989f478c7de39324c19d194	63	0	0	0	0	0	63	0	0	0	0	0	0	0	0	0	0	0	0	0	0	0	0	0	0	0	0	0	0	0	0	0	0	0	0	0	0	0	0	0	0
ASV932	D_0__Bacteria	D_1__Proteobacteria	D_2__Alphaproteobacteria	D_3__Sphingomonadales	D_4__Sphingomonadaceae	D_5__Sphingomonas		aeacd2afff6f64686cf9630d9547a892	63	0	0	0	0	0	0	0	0	0	0	0	0	0	0	0	0	0	0	0	0	0	0	0	0	0	0	0	0	0	0	0	0	0	0	0	0	0	0	9	0
ASV933	D_0__Bacteria	D_1__Actinobacteria	D_2__Actinobacteria	D_3__Streptosporangiales	D_4__Streptosporangiaceae	D_5__Thermocatellispora		a6788f1aaddf31948e6cf3fcd956d769	63	0	0	0	0	0	0	0	0	0	0	0	0	0	0	0	0	0	0	0	0	0	0	0	0	0	0	0	0	0	0	0	0	0	0	0	0	0	0	0	0
ASV934	D_0__Bacteria	D_1__Acidobacteria	D_2__Subgroup 6					86e9d43a96d3919b6883ef01c0ec4d23	63	0	0	0	0	0	0	0	0	0	0	0	0	0	0	0	0	0	0	0	0	0	0	0	0	0	63	0	0	0	0	0	0	0	0	0	0	0	0	0	0
ASV935	D_0__Bacteria	D_1__Proteobacteria	D_2__Gammaproteobacteria	D_3__Gammaproteobacteria Incertae Sedis	D_4__Unknown Family	D_5__Acidibacter	D_6__uncultured proteobacterium	7d3d72e6e8169ce35a326462f6fa1bba	62	0	0	0	0	0	34	0	0	0	0	0	0	0	0	0	0	0	0	0	0	0	0	0	0	0	0	0	0	0	0	0	0	0	0	0	0	0	0	0	0
ASV936	D_0__Bacteria	D_1__Proteobacteria	D_2__Alphaproteobacteria	D_3__Rhizobiales	D_4__Devosiaceae	D_5__Devosia		d12ca520b52c322f9e28c2f493354e01	62	0	0	0	0	0	0	0	0	0	0	0	0	0	0	0	0	0	0	0	0	0	0	0	0	0	62	0	0	0	0	0	0	0	0	0	0	0	0	0	0
ASV937	D_0__Bacteria	D_1__Firmicutes	D_2__Bacilli	D_3__Bacillales	D_4__Bacillaceae			4457bfd8e0cc459a2088fdaa222aa3af	62	0	0	0	0	0	0	0	0	0	0	0	0	0	0	0	0	0	0	0	0	0	0	0	0	0	0	0	0	0	0	0	0	0	0	0	0	0	0	0	0
ASV938	D_0__Bacteria	D_1__Proteobacteria	D_2__Gammaproteobacteria	D_3__Betaproteobacteriales	D_4__Nitrosomonadaceae	D_5__Ellin6067		6fad4dadb77995ea797f95bd9bbc86a9	62	0	0	0	0	0	0	0	0	0	0	0	0	0	0	0	0	0	0	0	0	0	0	0	0	0	0	0	0	0	0	0	0	0	0	0	0	0	0	0	0
ASV939	D_0__Bacteria	D_1__Proteobacteria	D_2__Gammaproteobacteria	D_3__Betaproteobacteriales	D_4__Nitrosomonadaceae	D_5__mle1-7	D_6__uncultured Rhodocyclaceae bacterium	89b474f65c09b32c4ec3c43d292ddae8	62	0	0	0	0	0	0	0	0	0	0	0	0	0	0	0	0	0	0	0	0	0	0	0	0	0	62	0	0	0	0	0	0	0	0	0	0	0	0	0	0
ASV940	D_0__Bacteria	D_1__Proteobacteria	D_2__Gammaproteobacteria	D_3__Betaproteobacteriales	D_4__TRA3-20			eb14fc1009674b56dba5a4e5cee0e9d3	62	0	0	0	0	0	0	0	0	0	0	0	0	0	0	0	0	0	0	0	0	0	0	0	0	0	0	0	0	0	0	0	0	0	0	0	0	0	0	0	0
ASV941	D_0__Bacteria	D_1__Bacteroidetes	D_2__Bacteroidia	D_3__Chitinophagales	D_4__Chitinophagaceae			6cb2791eebc0d1bdc4384d135b5eda68	62	0	0	0	0	0	0	0	0	0	0	0	0	0	0	0	0	0	0	0	0	0	0	0	0	62	0	0	0	0	0	0	0	0	0	0	0	0	0	0	0
ASV942	D_0__Bacteria	D_1__Bacteroidetes	D_2__Bacteroidia	D_3__Chitinophagales	D_4__Chitinophagaceae	D_5__Terrimonas		f469935800bae68eb043f25a94e0fe90	62	0	0	0	0	0	0	0	0	0	0	0	0	0	0	0	0	0	0	0	62	0	0	0	0	0	0	0	0	0	0	0	0	0	0	0	0	0	0	0	0
ASV943	D_0__Bacteria	D_1__Bacteroidetes	D_2__Bacteroidia	D_3__Chitinophagales	D_4__Saprospiraceae	D_5__uncultured	D_6__uncultured Haliscomenobacter sp.	9098a3a121b2fbcd967bc1dcd45796b1	62	0	0	0	0	0	0	0	0	0	0	0	0	0	0	0	0	0	0	0	0	0	0	0	0	0	0	0	0	0	0	0	0	0	0	0	0	0	0	0	0
ASV944	D_0__Bacteria	D_1__Verrucomicrobia	D_2__Verrucomicrobiae	D_3__Chthoniobacterales	D_4__Chthoniobacteraceae	D_5__Candidatus Udaeobacter	D_6__uncultured Verrucomicrobia bacterium	fa67e0725395e99d85af04956443c07d	62	45	0	0	0	17	0	0	0	0	0	0	0	0	0	0	0	0	0	0	0	0	0	0	0	0	0	0	0	0	0	0	0	0	0	0	0	0	0	0	0
ASV945	D_0__Bacteria	D_1__Actinobacteria	D_2__Actinobacteria	D_3__Corynebacteriales	D_4__Nocardiaceae	D_5__Rhodococcus		cff60bed359051dd65fe850fd0bd07e1	62	0	0	0	0	0	0	0	0	0	0	0	0	0	0	0	0	0	0	0	0	0	0	0	0	0	0	0	0	0	0	0	0	0	0	0	0	0	62	0	0
ASV946	D_0__Bacteria	D_1__Actinobacteria	D_2__Thermoleophilia	D_3__Gaiellales	D_4__Gaiellaceae	D_5__Gaiella		4f8024db35d41ab2263350fbabd2006a	62	0	0	0	0	0	0	0	0	0	0	0	0	27	0	0	0	0	0	0	0	0	0	0	0	0	0	0	0	35	0	0	0	0	0	0	0	0	0	0	0
ASV947	D_0__Bacteria	D_1__Gemmatimonadetes	D_2__Gemmatimonadetes	D_3__Gemmatimonadales	D_4__Gemmatimonadaceae	D_5__uncultured		394690cc5c2521886520011c45affc0d	62	0	0	30	0	6	0	0	0	0	0	0	0	0	0	0	0	0	0	0	0	0	0	0	0	0	0	0	0	0	0	0	0	0	0	0	0	0	0	0	0
ASV948	D_0__Bacteria	D_1__Actinobacteria	D_2__Actinobacteria	D_3__Micrococcales	D_4__Micrococcaceae			d721fb8be910ef29be22cee1d938f18b	62	0	0	0	0	0	0	0	0	0	0	0	0	0	0	0	0	0	0	0	0	0	0	0	0	0	0	0	0	0	0	0	0	0	0	0	0	0	0	0	0
ASV949	D_0__Bacteria	D_1__Proteobacteria	D_2__Deltaproteobacteria	D_3__Myxococcales	D_4__BIrii41			84d2e45900734b8e2be5afd56d08f5e0	62	0	0	0	0	0	0	0	0	0	0	0	0	0	0	0	0	0	0	0	0	0	0	0	0	0	0	0	0	0	0	0	0	0	0	0	0	0	0	0	0
ASV950	D_0__Bacteria	D_1__Verrucomicrobia	D_2__Verrucomicrobiae	D_3__Pedosphaerales	D_4__Pedosphaeraceae	D_5__ADurb.Bin063-1		fa82ba7e241db910b2b8bc4f57072d42	62	0	0	0	0	0	0	0	0	0	0	0	0	0	0	0	0	0	0	0	0	0	0	0	0	0	0	0	0	62	0	0	0	0	0	0	0	0	0	0	0
ASV951	D_0__Bacteria	D_1__Proteobacteria	D_2__Alphaproteobacteria	D_3__Rhizobiales	D_4__Beijerinckiaceae	D_5__1174-901-12		cbab3e95d25adfb446ccd51ddfa3cf3e	62	0	0	0	0	0	0	0	0	0	0	0	0	0	0	0	0	0	0	0	0	0	0	0	0	0	0	0	0	0	0	0	0	0	0	0	0	0	0	0	0
ASV952	D_0__Bacteria	D_1__Rokubacteria	D_2__NC10	D_3__Rokubacteriales	Ambiguous_taxa	D_5__	D_6__	475466b882ed396887ccb3af92e5cccc	62	0	0	0	0	0	14	0	0	0	0	0	0	0	0	0	0	0	0	0	0	0	0	0	0	0	0	0	0	0	0	0	0	0	0	0	0	0	0	0	0
ASV953	D_0__Bacteria	D_1__Actinobacteria	D_2__Thermoleophilia	D_3__Solirubrobacterales	D_4__Solirubrobacteraceae	D_5__Conexibacter		def70e1254bdff0306c7222befc35a46	62	0	0	0	0	0	0	0	0	0	0	26	0	0	0	0	0	0	0	0	0	0	0	0	0	0	0	0	0	0	0	0	0	0	0	0	0	0	0	0	0
ASV954	D_0__Bacteria	D_1__Bacteroidetes	D_2__Bacteroidia	D_3__Sphingobacteriales	D_4__Sphingobacteriaceae	D_5__Mucilaginibacter		e9df9440883a71ca3cb64385819266a7	62	0	0	0	0	0	0	0	0	62	0	0	0	0	0	0	0	0	0	0	0	0	0	0	0	0	0	0	0	0	0	0	0	0	0	0	0	0	0	0	0
ASV955	D_0__Bacteria	D_1__Actinobacteria	D_2__Actinobacteria	D_3__Streptomycetales	D_4__Streptomycetaceae	D_5__Streptomyces		c582a9650fb736eb518d84f68b656139	62	0	0	0	0	0	0	0	0	0	0	0	0	0	0	0	0	0	0	0	0	0	0	0	0	0	0	0	0	0	0	0	0	0	0	0	0	0	0	0	0
ASV956	D_0__Bacteria	D_1__Nitrospirae	D_2__Thermodesulfovibrionia	D_3__uncultured				4d4eedc5e53903fcbb9cb47573b7d859	62	0	0	0	0	0	0	0	0	0	0	0	0	0	0	0	0	0	0	0	0	0	0	0	0	0	0	0	0	0	0	0	0	0	0	0	0	0	0	0	0
ASV957	D_0__Bacteria	D_1__Planctomycetes	D_2__OM190					3706633740d9189bb93aa193fb22ba60	62	0	0	0	0	0	0	0	0	0	0	0	0	0	0	0	0	0	0	0	0	0	0	0	0	0	0	0	0	62	0	0	0	0	0	0	0	0	0	0	0
ASV958	D_0__Bacteria	D_1__Acidobacteria	D_2__Subgroup 6					66a60453f00cd6a67e1fce84a33a70b7	62	0	0	0	0	0	0	0	0	0	0	0	0	0	0	0	0	0	0	0	0	0	0	0	0	0	0	0	0	0	0	0	0	0	0	0	0	0	0	0	0
ASV959	D_0__Bacteria	D_1__Acidobacteria	D_2__Subgroup 6					9d95764bee74ee08631bcc96b41f5a2d	62	0	0	0	0	0	0	0	0	0	0	0	0	0	22	0	0	0	0	0	0	0	0	0	0	0	0	0	0	0	0	0	0	0	0	0	0	0	0	0	0
ASV960	D_0__Bacteria	D_1__Chloroflexi	D_2__KD4-96					c1decbb97dbc1dd10976f8df63439c0d	62	0	0	0	0	0	0	0	0	0	0	0	0	0	0	0	0	0	0	0	0	0	0	0	0	0	62	0	0	0	0	0	0	0	0	0	0	0	0	0	0
ASV961	D_0__Bacteria	D_1__Actinobacteria	D_2__Actinobacteria	D_3__Propionibacteriales	D_4__Nocardioidaceae	D_5__Nocardioides		df5d01e69e7e85939734e63b759ac8d7	61	0	22	0	0	0	0	0	0	0	0	0	0	0	0	0	0	0	0	0	0	0	0	0	0	0	0	0	0	0	0	0	0	0	0	0	0	0	0	0	0
ASV962	D_0__Bacteria	D_1__Proteobacteria	D_2__Alphaproteobacteria	D_3__Rhizobiales	D_4__Hyphomicrobiaceae	D_5__Pedomicrobium		077965e0aac3e3a499d9653169446a7d	61	0	0	0	0	45	0	0	0	0	0	0	16	0	0	0	0	0	0	0	0	0	0	0	0	0	0	0	0	0	0	0	0	0	0	0	0	0	0	0	0
ASV963	D_0__Bacteria	D_1__Bacteroidetes	D_2__Bacteroidia	D_3__Chitinophagales	D_4__Chitinophagaceae	D_5__Flavisolibacter		fd9566a2b963a28558617cdfa8809ca1	61	0	0	0	0	0	0	0	0	0	0	0	0	0	0	0	0	0	0	0	0	0	0	0	0	0	0	0	0	0	0	0	0	0	0	0	0	0	0	0	0
ASV964	D_0__Bacteria	D_1__Actinobacteria	D_2__Thermoleophilia	D_3__Gaiellales	D_4__Gaiellaceae	D_5__Gaiella		be3bec862a4e366a853e5dbee86ea988	61	0	0	0	0	0	0	0	0	0	0	0	0	0	0	0	0	0	0	0	0	0	0	0	0	0	0	0	0	0	0	0	0	0	0	0	0	0	0	0	0
ASV965	D_0__Bacteria	D_1__Planctomycetes	D_2__Planctomycetacia	D_3__Gemmatales	D_4__Gemmataceae	D_5__Fimbriiglobus	Ambiguous_taxa	24a5683c6aa1fddcc8615315902271df	61	0	0	0	0	0	0	0	0	0	0	0	0	0	0	0	0	0	0	0	0	0	0	0	0	0	61	0	0	0	0	0	0	0	0	0	0	0	0	0	0
ASV966	D_0__Bacteria	D_1__Planctomycetes	D_2__Planctomycetacia	D_3__Gemmatales	D_4__Gemmataceae	D_5__Fimbriiglobus	D_6__metagenome	7633bdfbf11b848c588e76dbd501ac1c	61	0	0	30	0	0	0	0	0	0	0	0	0	0	0	0	0	0	0	0	0	0	0	0	0	0	0	0	0	31	0	0	0	0	0	0	0	0	0	0	0
ASV967	D_0__Bacteria	D_1__Planctomycetes	D_2__Planctomycetacia	D_3__Isosphaerales	D_4__Isosphaeraceae	D_5__Singulisphaera		5b7e338b10c9df1358be840073c959bd	61	0	0	0	0	0	0	0	0	0	0	0	0	0	0	0	0	0	0	0	0	0	0	0	0	0	0	0	0	0	0	0	0	0	0	0	0	0	0	0	0
ASV968	D_0__Bacteria	D_1__Actinobacteria	D_2__Actinobacteria	D_3__Micromonosporales	D_4__Micromonosporaceae	D_5__Micromonospora		8102dc3b7fcf905bbdd93da211f0c16a	61	0	0	0	0	0	0	0	0	0	0	0	0	0	0	0	0	0	0	0	0	0	0	0	0	0	0	0	0	0	0	61	0	0	0	0	0	0	0	0	0
ASV969	D_0__Bacteria	D_1__Proteobacteria	D_2__Alphaproteobacteria	D_3__Micropepsales	D_4__Micropepsaceae	D_5__uncultured		5a4eda1a8709c035f98fb068b163dc04	61	0	0	0	0	0	0	0	0	0	0	0	0	0	61	0	0	0	0	0	0	0	0	0	0	0	0	0	0	0	0	0	0	0	0	0	0	0	0	0	0
ASV970	D_0__Bacteria	D_1__Proteobacteria	D_2__Deltaproteobacteria	D_3__Myxococcales	D_4__Haliangiaceae	D_5__Haliangium		1bb91a1bee7571c197b4c2fe786627c7	61	0	0	0	0	0	0	0	0	0	0	0	0	0	0	0	0	0	0	0	0	0	0	0	0	0	61	0	0	0	0	0	0	0	0	0	0	0	0	0	0
ASV971	D_0__Bacteria	D_1__Proteobacteria	D_2__Deltaproteobacteria	D_3__Myxococcales	D_4__Polyangiaceae	D_5__Aetherobacter		d81d86d506077bb213952f3d5f26ae51	61	0	0	0	0	0	0	0	0	0	0	0	0	0	0	0	0	0	0	0	0	0	0	0	0	0	61	0	0	0	0	0	0	0	0	0	0	0	0	0	0
ASV972	D_0__Bacteria	D_1__Verrucomicrobia	D_2__Verrucomicrobiae	D_3__Pedosphaerales	D_4__Pedosphaeraceae			5fa97937c087ce34a2c5ae09d617b9b1	61	0	25	0	0	0	0	0	0	0	0	0	0	0	0	0	0	0	0	0	0	0	0	0	0	0	0	0	0	0	0	0	0	0	0	0	0	0	0	0	0
ASV973	D_0__Bacteria	D_1__Proteobacteria	D_2__Alphaproteobacteria	D_3__Rhizobiales	D_4__Devosiaceae	D_5__Devosia		ee31a0977330c2542318c557fca3c7f9	61	0	0	0	0	0	0	0	0	0	0	0	0	0	0	0	0	0	0	0	0	0	0	0	0	0	0	0	0	0	0	0	0	0	0	0	0	0	0	0	0
ASV974	D_0__Bacteria	D_1__Bacteroidetes	D_2__Bacteroidia	D_3__Sphingobacteriales	D_4__Sphingobacteriaceae			134d2bacf9e42dac3623abeff5a5faa9	61	0	0	0	0	0	0	0	0	0	0	0	0	0	0	0	0	0	0	0	0	0	0	0	0	0	0	0	0	0	0	0	0	0	0	0	0	0	0	0	0
ASV975	D_0__Bacteria	D_1__Proteobacteria	D_2__Alphaproteobacteria	D_3__Sphingomonadales	D_4__Sphingomonadaceae	D_5__Sphingomonas		5be583922ac8516ab947ffb18025b054	61	0	0	0	0	0	0	0	0	0	0	0	0	0	0	0	0	0	0	0	0	0	0	0	0	0	0	0	0	0	0	0	0	0	0	0	0	0	0	0	0
ASV976	D_0__Bacteria	D_1__Acidobacteria	D_2__Subgroup 6	D_3__unidentified	D_4__	D_5__	D_6__	98477278fbaada7e2005b9f6c4484f72	61	0	0	0	0	0	0	0	0	35	0	0	0	0	0	0	0	0	0	0	0	0	0	0	0	0	0	0	0	26	0	0	0	0	0	0	0	0	0	0	0
ASV977	D_0__Bacteria	D_1__Proteobacteria	D_2__Gammaproteobacteria	D_3__Xanthomonadales	D_4__Xanthomonadaceae			df335178280023802745aeea3afb3c10	61	0	0	0	0	0	0	0	0	0	0	0	0	0	0	0	0	0	0	0	0	0	0	0	0	0	61	0	0	0	0	0	0	0	0	0	0	0	0	0	0
ASV978	D_0__Bacteria	D_1__Actinobacteria	D_2__Acidimicrobiia	D_3__Actinomarinales	D_4__uncultured	D_5__uncultured soil bacterium	D_6__	da223d05169f3bb912273d96f960ddb5	60	0	0	0	0	0	25	0	0	0	0	0	0	0	0	0	0	0	0	0	0	0	0	0	0	0	0	0	0	0	0	0	0	0	0	0	0	0	0	0	0
ASV979	D_0__Bacteria	D_1__Acidobacteria	D_2__Blastocatellia (Subgroup 4)	D_3__Blastocatellales	D_4__Blastocatellaceae	D_5__Blastocatella		06a4eaefa3b5874a811baf7d69a98850	60	0	0	0	0	0	0	0	0	0	0	0	0	0	0	0	0	0	0	0	0	0	0	0	0	0	0	0	0	0	0	0	0	0	0	0	0	0	0	0	0
ASV980	D_0__Bacteria	D_1__Proteobacteria	D_2__Alphaproteobacteria	D_3__Caedibacterales	D_4__Caedibacteraceae	D_5__Candidatus Nucleicultrix	Ambiguous_taxa	8b148f209433a9d67eade707479a3ed5	60	0	0	0	0	0	0	0	0	0	0	0	0	0	0	0	0	0	0	0	0	0	0	0	0	0	0	0	0	0	0	0	0	0	0	0	0	0	0	0	0
ASV981	D_0__Bacteria	D_1__Bacteroidetes	D_2__Bacteroidia	D_3__Chitinophagales	D_4__Chitinophagaceae	D_5__uncultured	D_6__bacterium	4a903c47e49319edf8d19c312491f87e	60	0	0	0	0	0	0	0	0	0	0	0	0	0	0	0	0	0	0	0	0	0	0	0	0	0	0	0	0	0	0	0	0	0	0	0	0	0	0	0	0
ASV982	D_0__Bacteria	D_1__Verrucomicrobia	D_2__Verrucomicrobiae	D_3__Chthoniobacterales	D_4__Terrimicrobiaceae	D_5__Terrimicrobium	D_6__uncultured Verrucomicrobiales bacterium	256136f5f49db58133fe8f94b959c9d8	60	0	0	0	0	0	0	0	0	0	0	0	0	0	0	0	0	0	0	0	0	0	0	0	0	0	60	0	0	0	0	0	0	0	0	0	0	0	0	0	0
ASV983	D_0__Bacteria	D_1__Actinobacteria	D_2__Actinobacteria	D_3__Corynebacteriales	D_4__Nocardiaceae	D_5__Rhodococcus		08bdc6c81f6b9daab3d132b54e1d45bc	60	0	0	0	0	0	0	0	0	0	0	0	0	0	0	0	0	0	0	0	0	0	0	0	0	0	0	0	0	0	0	60	0	0	0	0	0	0	0	0	0
ASV984	D_0__Bacteria	D_1__Bacteroidetes	D_2__Bacteroidia	D_3__Cytophagales	D_4__Hymenobacteraceae	D_5__Hymenobacter		b1c7edfb8f1d436cb90453d5fcabd806	60	0	0	0	0	0	0	0	0	0	0	0	0	0	0	0	0	0	0	0	0	0	60	0	0	0	0	0	0	0	0	0	0	0	0	0	0	0	0	0	0
ASV985	D_0__Bacteria	D_1__Bacteroidetes	D_2__Bacteroidia	D_3__Cytophagales	D_4__Spirosomaceae			39dcb4557eeaf1f20d44a26a72de9410	60	0	10	0	0	0	0	0	0	0	0	0	0	0	0	0	0	0	0	0	0	0	0	0	0	0	0	0	0	0	0	0	0	0	0	0	0	0	50	0	0
ASV986	D_0__Bacteria	D_1__Actinobacteria	D_2__Thermoleophilia	D_3__Gaiellales	D_4__Gaiellaceae	D_5__Gaiella		c7d57892d6bf8efa95f97d6102d0ca9a	60	11	0	0	0	0	0	0	0	0	0	0	0	0	0	0	0	0	0	0	0	0	0	0	15	0	0	0	0	0	0	0	0	0	0	0	0	0	0	0	0
ASV987	D_0__Bacteria	D_1__Proteobacteria	D_2__Gammaproteobacteria	D_3__KF-JG30-C25	D_4__uncultured bacterium	D_5__	D_6__	e4d6bdb995961045bede8d7ad1dfa1b2	60	0	0	0	0	0	0	0	0	0	0	0	0	0	0	0	0	0	0	0	0	0	0	0	0	0	0	0	0	0	0	0	0	0	0	0	0	0	0	0	0
ASV988	D_0__Bacteria	D_1__Verrucomicrobia	D_2__Verrucomicrobiae	D_3__Pedosphaerales	D_4__Pedosphaeraceae			2429131ca79bd3bda9e161abab192cce	60	0	0	0	0	0	0	0	31	0	0	0	0	0	0	0	0	0	0	0	0	0	0	0	0	0	0	0	0	0	0	0	0	0	0	0	0	0	0	0	0
ASV989	D_0__Bacteria	D_1__Planctomycetes	D_2__Planctomycetacia	D_3__Pirellulales	D_4__Pirellulaceae	D_5__Pir4 lineage	D_6__metagenome	95b0afb06c2d2b4cbd1d70b8f41e9df6	60	0	0	0	0	0	0	0	0	0	0	0	0	0	0	0	60	0	0	0	0	0	0	0	0	0	0	0	0	0	0	0	0	0	0	0	0	0	0	0	0
ASV990	D_0__Bacteria	D_1__Actinobacteria	D_2__Actinobacteria	D_3__Propionibacteriales	D_4__Nocardioidaceae	D_5__Nocardioides		694240ddf6054dd30eb551c431141bb2	60	0	0	0	0	0	0	0	0	0	0	0	0	0	0	0	0	0	0	0	0	0	0	0	0	0	0	0	0	0	0	0	0	0	0	0	0	0	60	0	0
ASV991	D_0__Bacteria	D_1__Proteobacteria	D_2__Alphaproteobacteria	D_3__Rhizobiales	D_4__Beijerinckiaceae			9477d45e83a2f8d1f61fd3cb9db73a0f	60	0	0	0	0	0	60	0	0	0	0	0	0	0	0	0	0	0	0	0	0	0	0	0	0	0	0	0	0	0	0	0	0	0	0	0	0	0	0	0	0
ASV992	D_0__Bacteria	D_1__Proteobacteria	D_2__Alphaproteobacteria	D_3__Rhizobiales	D_4__Xanthobacteraceae			6202543b1b3dbcb68bdefd2ff1be742f	60	0	0	0	0	0	0	0	0	0	0	0	0	0	0	0	0	0	0	0	0	0	0	0	0	0	60	0	0	0	0	0	0	0	0	0	0	0	0	0	0
ASV993	D_0__Bacteria	D_1__Actinobacteria	D_2__Thermoleophilia	D_3__Solirubrobacterales	D_4__67-14			e0022c47d78fca63350b8416fd9b9b8a	60	0	0	0	0	0	0	0	0	0	0	0	0	0	0	0	0	0	0	0	0	0	0	0	0	0	60	0	0	0	0	0	0	0	0	0	0	0	0	0	0
ASV994	D_0__Bacteria	D_1__Bacteroidetes	D_2__Bacteroidia	D_3__Sphingobacteriales	D_4__Sphingobacteriaceae	D_5__Mucilaginibacter		b23cfceebdab5c742d55a42614ae5898	60	0	0	0	0	0	0	0	0	0	0	0	0	0	0	0	0	0	0	0	0	0	0	0	0	0	60	0	0	0	0	0	0	0	0	0	0	0	0	0	0
ASV995	D_0__Bacteria	D_1__Acidobacteria	D_2__Acidobacteriia	D_3__Solibacterales	D_4__Solibacteraceae (Subgroup 3)			e165ddc84fd491888f13b604efb99f73	59	0	31	0	0	28	0	0	0	0	0	0	0	0	0	0	0	0	0	0	0	0	0	0	0	0	0	0	0	0	0	0	0	0	0	0	0	0	0	0	0
ASV996	D_0__Bacteria	D_1__Proteobacteria	D_2__Gammaproteobacteria	D_3__Betaproteobacteriales	D_4__Nitrosomonadaceae	D_5__Ellin6067		f82282ed93f6b7a2b219d02d43546fa7	59	0	0	0	0	0	0	0	0	0	0	0	0	0	0	0	0	0	0	0	0	0	0	0	0	0	0	28	0	0	0	0	0	0	0	0	0	0	0	0	0
ASV997	D_0__Bacteria	D_1__Firmicutes	D_2__Bacilli	D_3__Bacillales	D_4__Bacillaceae	D_5__Bacillus		f13ae0c29cdcb8be67930dedf6313fd0	59	0	0	0	0	0	0	0	0	0	0	59	0	0	0	0	0	0	0	0	0	0	0	0	0	0	0	0	0	0	0	0	0	0	0	0	0	0	0	0	0
ASV998	D_0__Bacteria	D_1__Firmicutes	D_2__Bacilli	D_3__Bacillales	D_4__Paenibacillaceae	D_5__Paenibacillus	D_6__Paenibacillus sp. A4	e2629d02b2b2190e78de23bd6165cd4a	59	0	0	0	0	0	0	0	0	0	0	0	0	0	0	0	0	0	0	0	0	0	0	0	0	0	59	0	0	0	0	0	0	0	0	0	0	0	0	0	0
ASV999	D_0__Bacteria	D_1__Proteobacteria	D_2__Gammaproteobacteria	D_3__Betaproteobacteriales	D_4__Burkholderiaceae	D_5__uncultured		45a703c3d46ed9731722d03c72be9069	59	19	0	16	0	0	0	0	0	0	0	0	0	0	0	0	0	0	0	0	0	0	0	0	0	0	0	0	0	0	0	0	24	0	0	0	0	0	0	0	0
ASV1000	D_0__Bacteria	D_1__Proteobacteria	D_2__Gammaproteobacteria	D_3__Betaproteobacteriales	D_4__Burkholderiaceae			9fa4a9c1a9fbcd0197cd1f62e534b0d7	59	0	0	0	0	0	0	0	0	0	0	0	0	0	0	0	0	0	0	0	0	0	0	0	0	0	0	0	0	0	0	0	0	0	0	0	0	0	0	0	0
ASV1001	D_0__Bacteria	D_1__Bacteroidetes	D_2__Bacteroidia	D_3__Chitinophagales	D_4__Chitinophagaceae	D_5__Ferruginibacter		47dca325ce58b74d91576f7c24377ae1	59	0	0	0	0	0	0	0	0	0	0	0	0	0	0	0	0	0	0	0	0	0	0	0	0	0	0	0	0	0	0	0	0	0	0	0	0	0	0	0	0
ASV1002	D_0__Bacteria	D_1__Bacteroidetes	D_2__Bacteroidia	D_3__Chitinophagales	D_4__Chitinophagaceae	D_5__Terrimonas		589169f0aeef1b19d68e2b5037f8f8f2	59	0	0	0	0	0	0	0	0	0	0	0	0	17	0	0	0	0	0	0	0	0	0	0	0	0	0	0	0	0	0	0	0	0	0	0	0	0	0	0	0
ASV1003	D_0__Bacteria	D_1__Bacteroidetes	D_2__Bacteroidia	D_3__Chitinophagales	D_4__Chitinophagaceae	D_5__uncultured	D_6__uncultured marine bacterium	944a4af5f4ff292aa920438b3eb9037e	59	0	0	0	0	0	47	0	0	0	0	0	0	0	0	0	0	0	0	0	0	0	0	0	0	0	0	0	0	0	0	0	0	0	0	0	0	0	0	12	0
ASV1004	D_0__Bacteria	D_1__Bacteroidetes	D_2__Bacteroidia	D_3__Cytophagales	D_4__Hymenobacteraceae	D_5__Pontibacter	D_6__Pontibacter sp. LX8	f7f6b04e5691089d34a12b4b455f28a1	59	0	0	0	0	0	0	0	0	0	0	0	0	0	0	0	0	0	0	0	0	0	0	0	0	0	0	0	0	0	0	0	0	0	0	0	0	0	0	0	0
ASV1005	D_0__Bacteria	D_1__Bacteroidetes	D_2__Bacteroidia	D_3__Cytophagales	D_4__Spirosomaceae	D_5__Dyadobacter		fc2970440a08e8416a16680a48a12201	59	0	0	0	0	0	0	0	0	0	0	0	0	0	0	0	0	0	0	0	0	0	0	0	0	0	0	0	0	0	0	0	0	0	0	0	0	0	0	0	0
ASV1006	D_0__Bacteria	D_1__Deinococcus-Thermus	D_2__Deinococci	D_3__Deinococcales	D_4__Trueperaceae	D_5__Truepera	D_6__uncultured bacterium	fc98624a938622a5026815c64b0405c1	59	0	0	0	0	0	0	0	0	0	0	0	0	0	0	0	0	0	0	0	0	0	0	0	0	0	0	0	0	0	0	0	0	0	0	0	0	0	0	0	0
ASV1007	D_0__Bacteria	D_1__Proteobacteria	D_2__Gammaproteobacteria	D_3__Enterobacteriales	D_4__Enterobacteriaceae			f68209112baa878f1e147a4eaac13627	59	0	0	0	0	0	0	0	0	0	0	0	0	0	0	0	0	0	0	0	0	0	0	0	0	0	0	0	0	0	0	0	0	0	0	0	0	0	0	0	0
ASV1008	D_0__Bacteria	D_1__Bacteroidetes	D_2__Bacteroidia	D_3__Flavobacteriales	D_4__Flavobacteriaceae	D_5__Flavobacterium		76c599ac4b195999643627371e6f2cf5	59	0	0	0	0	0	0	0	0	0	0	0	0	0	0	0	0	0	0	0	0	0	0	0	0	0	0	0	0	0	0	0	0	0	0	0	0	0	0	0	0
ASV1009	D_0__Bacteria	D_1__Planctomycetes	D_2__Planctomycetacia	D_3__Gemmatales	D_4__Gemmataceae	D_5__Fimbriiglobus		8ffe6d338a1921adcc21a0799004fc66	59	0	0	0	0	0	0	0	0	0	0	0	0	0	0	0	59	0	0	0	0	0	0	0	0	0	0	0	0	0	0	0	0	0	0	0	0	0	0	0	0
ASV1010	D_0__Bacteria	D_1__Planctomycetes	D_2__Planctomycetacia	D_3__Gemmatales	D_4__Gemmataceae	D_5__uncultured		b8063a854c878f59567ab7b27ee023c5	59	0	0	0	0	59	0	0	0	0	0	0	0	0	0	0	0	0	0	0	0	0	0	0	0	0	0	0	0	0	0	0	0	0	0	0	0	0	0	0	0
ASV1011	D_0__Bacteria	D_1__Gemmatimonadetes	D_2__Gemmatimonadetes	D_3__Gemmatimonadales	D_4__Gemmatimonadaceae	D_5__Gemmatimonas		3501d03f4da902cab194448b80dbcb86	59	0	0	0	0	0	15	0	0	0	0	0	0	0	0	0	0	0	0	0	0	0	0	0	0	22	0	0	0	0	0	0	0	0	0	0	0	0	0	0	0
ASV1012	D_0__Bacteria	D_1__Actinobacteria	D_2__Actinobacteria	D_3__Micromonosporales	D_4__Micromonosporaceae			5fa05c77cf6d6af3ba6540c482ea1210	59	0	59	0	0	0	0	0	0	0	0	0	0	0	0	0	0	0	0	0	0	0	0	0	0	0	0	0	0	0	0	0	0	0	0	0	0	0	0	0	0
ASV1013	D_0__Bacteria	D_1__Actinobacteria	D_2__Acidimicrobiia	D_3__Microtrichales	D_4__Iamiaceae	D_5__Iamia		f963be2062b9a088c922feb4752b2de6	59	0	0	0	0	0	0	0	0	0	0	0	0	0	0	0	0	0	0	0	0	0	0	0	0	0	0	0	0	0	0	0	0	0	0	0	0	0	0	0	0
ASV1014	D_0__Bacteria	D_1__Proteobacteria	D_2__Alphaproteobacteria	D_3__Rhizobiales	D_4__Beijerinckiaceae	D_5__Microvirga		0412cc24e1ad6b835e85b3f45da4b27d	59	0	0	26	0	0	0	0	0	0	0	0	0	0	0	0	0	0	0	0	0	0	0	0	0	0	0	0	0	0	0	0	0	0	0	0	0	0	0	0	0
ASV1015	D_0__Bacteria	D_1__Acidobacteria	D_2__Acidobacteriia	D_3__Solibacterales	D_4__Solibacteraceae (Subgroup 3)	D_5__Bryobacter		e471b3321e8533af8b6547e586e6b31d	59	0	0	0	0	0	0	0	0	0	0	0	0	0	0	0	0	0	0	0	0	0	0	0	0	0	59	0	0	0	0	0	0	0	0	0	0	0	0	0	0
ASV1016	D_0__Bacteria	D_1__Bacteroidetes	D_2__Bacteroidia	D_3__Sphingobacteriales	D_4__env.OPS 17			5ad4ffad545af8e279101d52bd189173	59	0	0	0	0	0	0	0	0	0	0	0	0	0	0	0	0	0	0	0	0	0	0	0	0	0	0	0	0	0	0	0	0	0	0	0	0	0	0	0	0
ASV1017	D_0__Bacteria	D_1__Bacteroidetes	D_2__Bacteroidia	D_3__Sphingobacteriales	D_4__Lentimicrobiaceae			549b27232702c6f7428fa2ee293ca6cc	59	0	0	0	0	0	0	0	0	0	0	0	0	0	0	0	0	0	0	0	0	0	0	0	0	59	0	0	0	0	0	0	0	0	0	0	0	0	0	0	0
ASV1018	D_0__Bacteria	D_1__Bacteroidetes	D_2__Bacteroidia	D_3__Sphingobacteriales	D_4__Sphingobacteriaceae	D_5__Pedobacter		32ff47f0cc0086d374ed8f895c5a4cdb	59	0	0	0	0	59	0	0	0	0	0	0	0	0	0	0	0	0	0	0	0	0	0	0	0	0	0	0	0	0	0	0	0	0	0	0	0	0	0	0	0
ASV1019	D_0__Bacteria	D_1__Elusimicrobia	D_2__Lineage IIa	D_3__uncultured bacterium	D_4__	D_5__	D_6__	4bac2845d6e6ca7f5ce6d32af5ca8308	59	0	0	0	0	0	0	0	0	59	0	0	0	0	0	0	0	0	0	0	0	0	0	0	0	0	0	0	0	0	0	0	0	0	0	0	0	0	0	0	0
ASV1020	D_0__Bacteria	D_1__Planctomycetes	D_2__OM190	D_3__wastewater metagenome	D_4__	D_5__	D_6__	b42ab8d3a383dde596bdff7be38257e8	59	0	0	59	0	0	0	0	0	0	0	0	0	0	0	0	0	0	0	0	0	0	0	0	0	0	0	0	0	0	0	0	0	0	0	0	0	0	0	0	0
ASV1021	D_0__Bacteria	D_1__Bacteroidetes	D_2__Bacteroidia	D_3__Sphingobacteriales	D_4__Sphingobacteriaceae	D_5__Solitalea	D_6__Solitalea koreensis	a609f4962f69a1032066c3e150e0c93d	58	0	0	0	0	41	0	0	0	0	0	0	0	0	0	0	0	0	0	0	0	0	0	0	0	0	0	0	0	17	0	0	0	0	0	0	0	0	0	0	0
ASV1022	D_0__Bacteria	D_1__Bacteroidetes	D_2__Bacteroidia	D_3__Bacteroidales	D_4__Prevotellaceae	D_5__Alloprevotella		0a21726cd4952a96635576553da67787	58	0	0	0	0	0	0	9	0	0	0	0	0	0	0	0	0	0	0	0	0	0	0	0	0	0	0	12	0	0	0	0	0	0	0	0	0	0	0	0	0
ASV1023	D_0__Bacteria	D_1__Bacteroidetes	D_2__Bacteroidia	D_3__Cytophagales	D_4__Microscillaceae	D_5__uncultured		ac68c7c702432c26bc13677cb4c1ea8f	58	0	43	0	0	0	0	0	0	0	0	0	0	0	0	0	0	0	0	0	0	0	0	0	0	0	0	0	0	0	0	0	0	0	0	0	0	0	0	15	0
ASV1024	D_0__Bacteria	D_1__Acidobacteria	D_2__Blastocatellia (Subgroup 4)	D_3__Blastocatellales	D_4__Blastocatellaceae	D_5__Blastocatella	D_6__uncultured Acidobacteria bacterium	04683024417578462e1c4829b4e7700f	58	0	0	0	0	0	0	0	0	0	0	0	0	0	0	0	0	0	0	0	0	0	0	0	0	0	58	0	0	0	0	0	0	0	0	0	0	0	0	0	0
ASV1025	D_0__Bacteria	D_1__Acidobacteria	D_2__Blastocatellia (Subgroup 4)	D_3__Blastocatellales	D_4__Blastocatellaceae	D_5__uncultured		0d022dd98545263345d46e0afea33246	58	0	0	0	0	0	0	0	0	0	0	0	0	0	0	0	0	0	0	0	0	0	0	0	0	0	0	58	0	0	0	0	0	0	0	0	0	0	0	0	0
ASV1026	D_0__Bacteria	D_1__Bacteroidetes	D_2__Bacteroidia	D_3__Chitinophagales	D_4__Chitinophagaceae	D_5__Ferruginibacter		ade21c66b2ca8ea7a8ad3a4a6439c301	58	0	0	0	0	0	0	0	0	0	0	0	0	0	0	0	0	0	0	0	0	0	0	0	0	0	0	58	0	0	0	0	0	0	0	0	0	0	0	0	0
ASV1027	D_0__Bacteria	D_1__Bacteroidetes	D_2__Bacteroidia	D_3__Chitinophagales	D_4__Chitinophagaceae			afca2830b77505a898669b9612a8bcbd	58	0	0	0	0	0	0	0	0	0	0	0	0	0	0	0	0	0	0	0	0	0	0	0	0	0	0	0	0	0	0	0	0	0	0	0	0	0	0	0	0
ASV1028	D_0__Bacteria	D_1__Verrucomicrobia	D_2__Verrucomicrobiae	D_3__Chthoniobacterales	D_4__Chthoniobacteraceae	D_5__Chthoniobacter	D_6__uncultured Spartobacteria bacterium	d5f0e8dfb224696b33c260f6dbcc47b8	58	0	0	0	21	0	0	0	0	0	0	0	0	0	0	0	0	0	0	0	0	0	0	0	0	0	0	0	0	0	0	0	0	0	0	0	0	0	0	0	0
ASV1029	D_0__Bacteria	D_1__Verrucomicrobia	D_2__Verrucomicrobiae	D_3__Chthoniobacterales	D_4__Chthoniobacteraceae	D_5__Candidatus Udaeobacter		e3569131130fa23b9871bff2aacfe619	58	0	0	0	0	0	0	0	0	44	0	0	0	0	0	0	0	0	0	0	0	0	0	0	0	0	0	0	0	0	0	0	0	14	0	0	0	0	0	0	0
ASV1030	D_0__Bacteria	D_1__Gemmatimonadetes	D_2__Gemmatimonadetes	D_3__Gemmatimonadales	D_4__Gemmatimonadaceae	D_5__uncultured		feca81a7fe343c148a92304ce19b0084	58	0	0	0	0	0	0	0	0	0	0	0	0	0	0	0	0	0	0	8	0	0	0	0	0	0	0	0	0	0	0	0	13	0	0	0	0	0	0	0	0
ASV1031	D_0__Bacteria	D_1__Acidobacteria	D_2__Acidobacteriia	D_3__Solibacterales	D_4__Solibacteraceae (Subgroup 3)	D_5__Candidatus Solibacter		18654b5db02f0cf15c00525cb2135cc2	58	0	0	0	0	0	0	0	0	0	0	0	0	0	0	0	0	0	0	0	0	0	0	0	0	0	0	0	0	0	0	0	0	0	0	0	0	0	0	0	0
ASV1032	D_0__Bacteria	D_1__Proteobacteria	D_2__Gammaproteobacteria	D_3__CCD24				bad02fb4b97f30182ffe6e934f54ad5f	57	0	0	0	0	0	0	0	0	0	0	0	0	0	0	0	0	0	0	0	0	0	0	0	0	0	0	0	0	43	0	0	0	0	0	0	0	0	0	14	0
ASV1033	D_0__Bacteria	D_1__Verrucomicrobia	D_2__Verrucomicrobiae	D_3__Chthoniobacterales	D_4__Chthoniobacteraceae	D_5__Candidatus Udaeobacter	D_6__uncultured Verrucomicrobia bacterium	2d51eee954d47bb2f71665bd2691bb94	57	0	0	0	0	0	0	0	0	0	0	0	8	0	0	0	0	0	0	0	0	0	0	0	0	0	0	0	0	0	0	0	0	0	0	0	0	0	0	0	0
ASV1034	D_0__Bacteria	D_1__Acidobacteria	D_2__Blastocatellia (Subgroup 4)	D_3__11-24				fce7f4ac57f7ee33700b40bb9834f993	57	0	0	0	0	0	0	0	0	0	0	0	0	0	0	0	0	0	0	0	0	0	0	0	0	0	0	0	0	0	0	0	0	0	0	0	0	0	0	0	0
ASV1035	D_0__Bacteria	D_1__Verrucomicrobia	D_2__Verrucomicrobiae	D_3__Verrucomicrobiales	D_4__Rubritaleaceae	D_5__Luteolibacter		3e1a26e59596ea4b27910d21a7f2685f	57	0	32	0	0	19	0	0	0	0	0	0	0	0	0	0	0	0	0	6	0	0	0	0	0	0	0	0	0	0	0	0	0	0	0	0	0	0	0	0	0
ASV1036	D_0__Bacteria	D_1__Bacteroidetes	D_2__Bacteroidia	D_3__Bacteroidales	D_4__Rikenellaceae	D_5__Alistipes		8795c5a86013864dc11f24b89e8cdd8c	57	0	0	0	0	0	0	0	0	0	0	0	0	0	0	0	0	0	0	0	0	0	0	0	0	0	0	0	0	0	0	0	0	0	0	0	0	0	0	0	0
ASV1037	D_0__Bacteria	D_1__Proteobacteria	D_2__Gammaproteobacteria	D_3__Betaproteobacteriales	D_4__Burkholderiaceae	D_5__Massilia		a026e435eebbbd904aedebc84bf95863	57	0	0	0	0	0	0	0	0	0	0	0	0	0	0	0	0	0	0	0	0	0	0	0	0	57	0	0	0	0	0	0	0	0	0	0	0	0	0	0	0
ASV1038	D_0__Bacteria	D_1__Bacteroidetes	D_2__Bacteroidia	D_3__Chitinophagales	D_4__Saprospiraceae	D_5__uncultured	D_6__uncultured Haliscomenobacter sp.	8ab09d90346f26b87458d255f629c857	57	0	0	0	0	0	0	0	0	0	0	0	0	0	0	0	0	0	0	0	0	0	0	0	0	0	57	0	0	0	0	0	0	0	0	0	0	0	0	0	0
ASV1039	D_0__Bacteria	D_1__Verrucomicrobia	D_2__Verrucomicrobiae	D_3__Chthoniobacterales	D_4__Xiphinematobacteraceae	D_5__Candidatus Xiphinematobacter	D_6__metagenome	40d8917ec203a5861a867a86e8384697	57	0	0	0	0	0	0	0	0	0	0	0	0	0	0	0	0	0	0	0	0	0	0	0	0	0	57	0	0	0	0	0	0	0	0	0	0	0	0	0	0
ASV1040	D_0__Bacteria	D_1__Proteobacteria	D_2__Gammaproteobacteria	D_3__Gammaproteobacteria Incertae Sedis	D_4__Unknown Family	D_5__Acidibacter	D_6__uncultured proteobacterium	bb633c7011b5273e6aa986f0b1ba466c	57	0	0	0	0	0	0	0	0	0	0	0	0	0	0	0	0	0	0	0	0	0	0	0	0	0	0	0	0	0	0	0	0	0	0	0	0	0	0	57	0
ASV1041	D_0__Bacteria	D_1__Verrucomicrobia	D_2__Verrucomicrobiae	D_3__Pedosphaerales	D_4__Pedosphaeraceae	D_5__ADurb.Bin063-1		2d563eaf0d19fd106fd83570f7d45805	57	0	0	0	0	0	0	0	0	0	0	0	0	0	0	0	0	0	0	0	0	0	0	0	0	57	0	0	0	0	0	0	0	0	0	0	0	0	0	0	0
ASV1042	D_0__Bacteria	D_1__Verrucomicrobia	D_2__Verrucomicrobiae	D_3__Pedosphaerales	D_4__Pedosphaeraceae			44e722c448644509ddba00a6d3b13b46	57	0	0	0	0	0	0	0	0	0	0	0	0	0	0	0	0	0	0	0	0	0	0	0	0	0	0	0	0	0	0	0	0	0	0	0	57	0	0	0	0
ASV1043	D_0__Bacteria	D_1__Verrucomicrobia	D_2__Verrucomicrobiae	D_3__Pedosphaerales	D_4__Pedosphaeraceae			b631ef537aa7c864a12d0113e2a0ac71	57	0	0	0	0	0	0	0	0	0	0	0	0	0	0	0	0	0	0	0	0	0	0	0	0	0	57	0	0	0	0	0	0	0	0	0	0	0	0	0	0
ASV1044	D_0__Bacteria	D_1__Planctomycetes	D_2__Planctomycetacia	D_3__Pirellulales	D_4__Pirellulaceae	D_5__Pirellula	D_6__agricultural soil bacterium SC-I-28	df2c668e0f2213cdece5c46062647bda	57	0	0	0	0	0	0	0	0	0	0	0	0	0	0	0	0	0	0	0	0	0	0	0	0	0	57	0	0	0	0	0	0	0	0	0	0	0	0	0	0
ASV1045	D_0__Bacteria	D_1__Proteobacteria	D_2__Gammaproteobacteria	D_3__PLTA13				095d7cee826b8a319a2e0f093283eea4	57	0	0	0	0	0	0	0	0	0	0	0	0	0	0	0	0	0	0	0	0	0	0	0	0	0	0	57	0	0	0	0	0	0	0	0	0	0	0	0	0
ASV1046	D_0__Bacteria	D_1__Proteobacteria	D_2__Alphaproteobacteria	D_3__Rhizobiales	D_4__Kaistiaceae	D_5__Kaistia		b4626f6f1fc371121aa5b25f0105050e	57	0	0	0	0	0	0	0	0	0	0	0	0	0	0	0	0	0	0	0	0	0	0	0	0	0	0	0	57	0	0	0	0	0	0	0	0	0	0	0	0
ASV1047	D_0__Bacteria	D_1__Chloroflexi	D_2__Anaerolineae	D_3__SBR1031	D_4__A4b			3adbbc9a434394ac29557a99a28096ba	57	0	0	0	0	0	0	0	0	0	0	0	0	0	0	0	0	0	0	0	0	0	0	0	0	0	0	0	0	0	0	0	0	0	0	0	0	0	0	0	0
ASV1048	D_0__Bacteria	D_1__Acidobacteria	D_2__Subgroup 5					11d88817344030a950cbf8576d946072	57	0	0	0	0	0	0	0	0	0	0	0	0	0	0	0	0	0	0	0	0	0	0	0	0	0	57	0	0	0	0	0	0	0	0	0	0	0	0	0	0
ASV1049	D_0__Bacteria	D_1__Acidobacteria	D_2__Subgroup 6					bfeefd433fbca3522712386f30981ce5	57	0	0	0	0	0	0	0	0	0	0	0	0	0	0	0	0	0	0	0	0	0	0	0	0	0	0	0	0	0	0	0	0	0	0	0	0	0	0	0	0
ASV1050	D_0__Bacteria	D_1__Proteobacteria	D_2__Alphaproteobacteria	D_3__Reyranellales	D_4__Reyranellaceae	D_5__Reyranella		65f3bc04e6d68755f1b889edc8f64cc8	56	0	0	0	0	0	0	0	0	0	0	0	0	0	0	0	0	0	0	0	0	0	0	0	0	0	56	0	0	0	0	0	0	0	0	0	0	0	0	0	0
ASV1051	D_0__Bacteria	D_1__Firmicutes	D_2__Bacilli	D_3__Lactobacillales	D_4__Lactobacillaceae	D_5__Lactobacillus		3bac14d2805bf995afe9d316a5777b1e	56	0	0	0	0	0	0	0	0	0	0	0	0	0	0	0	0	0	0	0	0	0	0	0	0	0	0	0	0	0	0	0	0	0	0	0	0	0	0	0	0
ASV1052	D_0__Bacteria	D_1__Actinobacteria	D_2__Thermoleophilia	D_3__Gaiellales				b48a188a24ed126894db7d73bd6617cc	56	0	0	0	0	56	0	0	0	0	0	0	0	0	0	0	0	0	0	0	0	0	0	0	0	0	0	0	0	0	0	0	0	0	0	0	0	0	0	0	0
ASV1053	D_0__Bacteria	D_1__Acidobacteria	D_2__Acidobacteriia	D_3__Acidobacteriales	D_4__Acidobacteriaceae (Subgroup 1)	D_5__Granulicella		19591c33aa0339d2d14fc1e32d13cb1e	56	0	0	0	0	0	0	0	0	0	0	0	0	0	0	0	0	0	0	0	0	0	0	0	0	0	56	0	0	0	0	0	0	0	0	0	0	0	0	0	0
ASV1054	D_0__Bacteria	D_1__Acidobacteria	D_2__Blastocatellia (Subgroup 4)	D_3__Blastocatellales	D_4__Blastocatellaceae			6a627db5cdbb8da7bdd37e982f404b4a	56	0	0	0	0	0	0	0	0	56	0	0	0	0	0	0	0	0	0	0	0	0	0	0	0	0	0	0	0	0	0	0	0	0	0	0	0	0	0	0	0
ASV1055	D_0__Bacteria	D_1__Proteobacteria	D_2__Alphaproteobacteria	D_3__Caulobacterales	D_4__Caulobacteraceae	D_5__uncultured		096c062d1def77a261dc8331a3d23e97	56	0	0	0	0	0	0	0	0	0	0	0	0	0	0	0	0	0	0	0	0	0	0	0	0	0	0	0	0	0	0	0	0	0	0	0	0	0	0	0	0
ASV1056	D_0__Bacteria	D_1__Verrucomicrobia	D_2__Verrucomicrobiae	D_3__Chthoniobacterales	D_4__Chthoniobacteraceae	D_5__Candidatus Udaeobacter		729294fe01d434e2eff0b0528bd4d26a	56	0	0	0	0	0	0	0	0	0	0	0	0	0	0	0	0	0	0	0	0	0	0	0	0	0	0	0	0	0	0	0	0	0	0	0	0	0	0	0	0
ASV1057	D_0__Bacteria	D_1__Actinobacteria	D_2__Actinobacteria	D_3__Corynebacteriales	D_4__Nocardiaceae	D_5__Williamsia		ab530a2ac42796a94172e3cb293c4af4	56	0	0	0	0	0	0	0	0	0	0	0	0	0	0	0	0	0	0	0	0	0	0	0	0	0	0	0	0	0	0	0	0	0	0	0	0	0	29	0	0
ASV1058	D_0__Bacteria	D_1__Bacteroidetes	D_2__Bacteroidia	D_3__Cytophagales	D_4__Microscillaceae	D_5__uncultured	D_6__uncultured Cyclobacteriaceae bacterium	7c1fb21abf4e0cb412d85e3867d1004e	56	0	0	0	0	0	0	0	0	0	0	0	0	0	0	0	0	0	0	0	0	0	0	0	0	0	56	0	0	0	0	0	0	0	0	0	0	0	0	0	0
ASV1059	D_0__Bacteria	D_1__Proteobacteria	D_2__Deltaproteobacteria	D_3__Myxococcales	D_4__BIrii41			f0f50b5cd7fb8c7841a73457edfad94f	56	0	0	0	0	0	0	0	0	0	0	0	0	0	0	0	0	0	0	0	0	0	0	0	0	0	0	0	0	0	0	0	0	0	0	0	0	0	0	0	0
ASV1060	D_0__Bacteria	D_1__Proteobacteria	D_2__Deltaproteobacteria	D_3__Oligoflexales	D_4__Oligoflexaceae	D_5__Oligoflexus	D_6__uncultured bacterium	d1229a566f3620af79aad736a8dbf3c6	56	0	0	0	0	0	0	0	0	0	0	0	0	0	0	0	0	0	0	0	0	0	0	0	0	0	0	0	0	0	0	0	0	0	0	0	0	0	0	0	0
ASV1061	D_0__Bacteria	D_1__Proteobacteria	D_2__Gammaproteobacteria	D_3__Pseudomonadales	D_4__Moraxellaceae	D_5__Acinetobacter		940c3846387e8738d277c0a98d9ac400	56	0	0	0	0	0	0	0	0	0	0	0	0	0	0	0	56	0	0	0	0	0	0	0	0	0	0	0	0	0	0	0	0	0	0	0	0	0	0	0	0
ASV1062	D_0__Bacteria	D_1__Chloroflexi	D_2__Anaerolineae	D_3__RBG-13-54-9				81cf26ae410f4dc2c3782b60aeda6bad	56	0	0	0	0	0	0	0	0	0	0	0	0	0	0	0	0	0	0	0	0	0	0	0	0	0	0	0	0	0	0	0	0	0	0	0	0	0	0	0	0
ASV1063	D_0__Bacteria	D_1__Bacteroidetes	D_2__Bacteroidia	D_3__Sphingobacteriales	D_4__NS11-12 marine group	D_5__uncultured bacterium	D_6__	87820c6607a0e12d9489118285806409	56	0	0	0	0	0	0	0	0	0	0	0	0	0	0	0	0	0	0	0	0	0	0	0	0	0	0	0	0	0	0	0	0	0	0	0	0	0	0	0	0
ASV1064	D_0__Bacteria	D_1__Proteobacteria	D_2__Alphaproteobacteria	D_3__Sphingomonadales	D_4__Sphingomonadaceae	D_5__Sphingomonas		a611d48ce258f3b7adfe501fa6af29be	56	0	0	0	0	0	0	0	0	0	0	0	0	0	0	0	0	0	0	0	0	0	0	0	0	0	0	0	0	0	0	0	0	0	0	0	0	0	0	0	0
ASV1065	D_0__Bacteria	D_1__Planctomycetes	D_2__Planctomycetacia	D_3__Gemmatales	D_4__Gemmataceae	D_5__uncultured		2753d01dfea1ef6cea361b4ed91cc256	55	0	0	0	0	0	0	0	0	0	0	0	0	0	0	0	0	0	0	0	0	0	0	0	0	0	0	18	0	37	0	0	0	0	0	0	0	0	0	0	0
ASV1066	D_0__Bacteria	D_1__Bacteroidetes	D_2__Bacteroidia	D_3__Chitinophagales	D_4__Chitinophagaceae	D_5__Ferruginibacter		0a29b5cff848518d51d87dca27c94d4d	55	0	0	0	0	0	0	0	0	0	0	0	0	0	0	0	0	0	0	0	0	0	0	0	0	0	0	0	0	55	0	0	0	0	0	0	0	0	0	0	0
ASV1067	D_0__Bacteria	D_1__Actinobacteria	D_2__Thermoleophilia	D_3__Solirubrobacterales	D_4__Solirubrobacteraceae	D_5__Solirubrobacter		9d127ac8ec1a7b03befe92229847b811	55	0	0	0	0	0	0	0	0	0	0	0	0	0	0	0	0	0	0	0	0	0	0	0	0	0	0	0	0	0	0	0	0	0	0	0	0	0	0	0	0
ASV1068	D_0__Bacteria	D_1__Acidobacteria	D_2__Aminicenantia	D_3__Aminicenantales				485def9da8974f618a9ba9596721d47d	55	0	0	0	0	0	0	0	0	0	0	0	0	0	0	0	0	0	0	0	0	0	0	0	0	0	55	0	0	0	0	0	0	0	0	0	0	0	0	0	0
ASV1069	D_0__Bacteria	D_1__Proteobacteria	D_2__Deltaproteobacteria	D_3__Bdellovibrionales	D_4__Bacteriovoracaceae	D_5__Bacteriovorax		9836392e9d8cdc78482fdaee6167ab4e	55	0	0	0	0	0	0	0	0	0	0	0	0	0	0	0	0	0	0	0	0	0	0	0	0	0	0	0	0	0	0	0	0	0	0	0	0	0	0	0	0
ASV1070	D_0__Bacteria	D_1__Bacteroidetes	D_2__Bacteroidia	D_3__Chitinophagales	D_4__Chitinophagaceae			8d6bcc683151eeca505e599c9902fb53	55	0	55	0	0	0	0	0	0	0	0	0	0	0	0	0	0	0	0	0	0	0	0	0	0	0	0	0	0	0	0	0	0	0	0	0	0	0	0	0	0
ASV1071	D_0__Bacteria	D_1__Verrucomicrobia	D_2__Verrucomicrobiae	D_3__Chthoniobacterales	D_4__Chthoniobacteraceae	D_5__Candidatus Udaeobacter		042586c6a86b9cf443bee8c333096eb7	55	0	0	0	0	0	0	0	0	0	0	0	0	0	0	0	0	0	0	0	0	0	0	0	0	0	55	0	0	0	0	0	0	0	0	0	0	0	0	0	0
ASV1072	D_0__Bacteria	D_1__Verrucomicrobia	D_2__Verrucomicrobiae	D_3__Chthoniobacterales	D_4__Chthoniobacteraceae	D_5__Candidatus Udaeobacter		e64a0148acdcc5d09cfb5d7f5825546f	55	0	0	0	0	0	0	0	22	0	0	0	0	0	0	0	0	0	0	0	27	0	0	0	0	0	0	0	0	0	0	0	0	0	0	0	0	6	0	0	0
ASV1073	D_0__Bacteria	D_1__Fusobacteria	D_2__Fusobacteriia	D_3__Fusobacteriales	D_4__Leptotrichiaceae	D_5__Hypnocyclicus		b135fbde5a9c861d458a21258afbda94	55	0	0	0	0	0	0	0	0	0	0	0	0	0	0	0	0	0	0	0	55	0	0	0	0	0	0	0	0	0	0	0	0	0	0	0	0	0	0	0	0
ASV1074	D_0__Bacteria	D_1__Planctomycetes	D_2__Planctomycetacia	D_3__Gemmatales	D_4__Gemmataceae	D_5__uncultured		7dda007f45fa8fc7f25b24a2fd8b98d8	55	0	55	0	0	0	0	0	0	0	0	0	0	0	0	0	0	0	0	0	0	0	0	0	0	0	0	0	0	0	0	0	0	0	0	0	0	0	0	0	0
ASV1075	D_0__Bacteria	D_1__Planctomycetes	D_2__Planctomycetacia	D_3__Isosphaerales	D_4__Isosphaeraceae	D_5__Singulisphaera		25656318ad5a6b529850e3391ed7176f	55	0	0	0	0	0	55	0	0	0	0	0	0	0	0	0	0	0	0	0	0	0	0	0	0	0	0	0	0	0	0	0	0	0	0	0	0	0	0	0	0
ASV1076	D_0__Bacteria	D_1__Planctomycetes	D_2__Planctomycetacia	D_3__Isosphaerales	D_4__Isosphaeraceae	D_5__uncultured		ad251d71232ba04b5e57d61eece6013a	55	0	0	0	32	0	0	0	0	0	0	0	0	0	0	0	0	0	0	0	0	0	0	0	0	0	0	0	0	0	0	0	0	0	0	0	0	0	0	0	0
ASV1077	D_0__Bacteria	D_1__Planctomycetes	D_2__Planctomycetacia	D_3__Pirellulales	D_4__Pirellulaceae	D_5__Pir4 lineage		4f9ff226b3a83fc0960d57d3a2798002	55	0	33	0	0	0	0	0	0	0	0	0	0	22	0	0	0	0	0	0	0	0	0	0	0	0	0	0	0	0	0	0	0	0	0	0	0	0	0	0	0
ASV1078	D_0__Bacteria	D_1__Bacteroidetes	D_2__Bacteroidia	D_3__Sphingobacteriales	D_4__Sphingobacteriaceae	D_5__Mucilaginibacter		71eb2efca26a6198df990f1b5987e3c9	55	0	0	0	0	0	0	0	0	0	0	0	0	0	0	0	0	0	0	0	0	0	0	0	0	0	0	0	0	0	0	0	0	0	0	0	0	0	0	0	0
ASV1079	D_0__Bacteria	D_1__Proteobacteria	D_2__Gammaproteobacteria	D_3__Xanthomonadales	D_4__Xanthomonadaceae	D_5__Lysobacter		a345866fbb7a7801bc447b459168f6bc	55	0	0	0	0	0	0	0	0	0	0	0	0	0	0	0	0	0	0	0	0	0	0	0	0	0	0	0	0	55	0	0	0	0	0	0	0	0	0	0	0
ASV1080	D_0__Bacteria	D_1__Acidobacteria	D_2__Subgroup 6					a869b422007c6d75482b0e9e0338b95c	55	0	0	0	0	0	0	0	0	55	0	0	0	0	0	0	0	0	0	0	0	0	0	0	0	0	0	0	0	0	0	0	0	0	0	0	0	0	0	0	0
ASV1081	D_0__Bacteria	D_1__Bacteroidetes	D_2__Bacteroidia	D_3__Sphingobacteriales	D_4__Sphingobacteriaceae	D_5__Pedobacter		a759c2ceb519ebf954cac2c2257921a3	54	0	0	0	0	0	0	0	0	0	0	0	0	0	0	0	0	0	0	0	0	0	0	0	0	0	0	0	0	0	0	0	0	0	0	0	0	0	0	0	0
ASV1082	D_0__Bacteria	D_1__Actinobacteria	D_2__Thermoleophilia	D_3__Gaiellales	D_4__uncultured			3872f985f67cbd4663c3696418de8e7e	54	0	0	0	0	0	0	0	0	0	0	0	0	0	0	0	0	0	0	0	0	0	0	0	0	0	0	0	0	0	0	0	0	0	0	0	0	0	0	0	0
ASV1083	D_0__Bacteria	D_1__Actinobacteria	D_2__Acidimicrobiia	D_3__Microtrichales	D_4__Ilumatobacteraceae	D_5__uncultured		e409628f0a02722357e6fbb40d5eb8b7	54	0	0	0	0	0	0	0	0	0	0	0	0	0	0	0	0	0	0	0	0	0	0	0	0	0	44	10	0	0	0	0	0	0	0	0	0	0	0	0	0
ASV1084	D_0__Bacteria	D_1__Bacteroidetes	D_2__Bacteroidia	D_3__Chitinophagales	D_4__Chitinophagaceae	D_5__uncultured		0b2c3ce99de89d56e8a1928d4c66467c	54	0	0	0	0	0	0	0	0	0	0	0	0	0	0	0	0	0	0	0	0	0	0	0	0	0	0	0	0	54	0	0	0	0	0	0	0	0	0	0	0
ASV1085	D_0__Bacteria	D_1__Bacteroidetes	D_2__Bacteroidia	D_3__Chitinophagales	D_4__Chitinophagaceae	D_5__Ferruginibacter		0dc92fba48ac534ea50a8d35fed9c896	54	0	0	0	0	0	0	0	0	0	0	0	0	0	0	0	0	0	0	0	0	0	0	0	0	0	0	0	0	0	0	0	0	0	0	0	0	0	0	0	0
ASV1086	D_0__Bacteria	D_1__Bacteroidetes	D_2__Bacteroidia	D_3__Chitinophagales	D_4__Saprospiraceae	D_5__uncultured	D_6__uncultured Haliscomenobacter sp.	dc41603d7406ace57b3b31667a21fb27	54	0	0	28	0	0	26	0	0	0	0	0	0	0	0	0	0	0	0	0	0	0	0	0	0	0	0	0	0	0	0	0	0	0	0	0	0	0	0	0	0
ASV1087	D_0__Bacteria	D_1__Verrucomicrobia	D_2__Verrucomicrobiae	D_3__Chthoniobacterales	D_4__Chthoniobacteraceae	D_5__Candidatus Udaeobacter		6267fc9ecdb2065c832ad03b636a4dfc	54	0	0	0	0	0	0	0	0	0	0	0	0	0	0	0	0	0	0	0	54	0	0	0	0	0	0	0	0	0	0	0	0	0	0	0	0	0	0	0	0
ASV1088	D_0__Bacteria	D_1__Verrucomicrobia	D_2__Verrucomicrobiae	D_3__Chthoniobacterales	D_4__Chthoniobacteraceae	D_5__Chthoniobacter		b5a126233aac89a727f0906529ec48c4	54	0	0	0	0	0	0	0	0	0	0	0	0	0	0	0	0	0	0	0	0	0	0	0	0	0	0	0	0	0	0	0	0	0	0	0	0	0	0	0	0
ASV1089	D_0__Bacteria	D_1__Bacteroidetes	D_2__Bacteroidia	D_3__Cytophagales	D_4__Microscillaceae			8f83b75bc2f3107388acd9923ea7a447	54	0	0	0	0	0	0	0	0	0	0	0	0	0	0	0	0	0	0	0	0	0	0	0	0	0	0	0	0	0	0	0	0	0	0	0	0	0	0	0	0
ASV1090	D_0__Bacteria	D_1__Bacteroidetes	D_2__Bacteroidia	D_3__Flavobacteriales	D_4__Flavobacteriaceae	D_5__Flavobacterium		a51faeb97ea4889e11ee7729dbbdfc92	54	0	0	0	0	0	0	0	0	0	0	0	0	0	0	0	0	0	0	0	0	0	0	0	0	54	0	0	0	0	0	0	0	0	0	0	0	0	0	0	0
ASV1091	D_0__Bacteria	D_1__Cyanobacteria	D_2__Oxyphotobacteria	D_3__Nostocales	D_4__Nostocaceae	D_5__Nostoc PCC-73102		5f5d284598c6c31df1bab994b912d062	54	0	0	0	0	0	0	0	0	0	0	0	0	0	0	0	0	0	0	0	0	0	0	0	0	0	0	0	0	0	0	0	0	0	0	0	0	0	0	0	0
ASV1092	D_0__Bacteria	D_1__Verrucomicrobia	D_2__Verrucomicrobiae	D_3__Pedosphaerales	D_4__Pedosphaeraceae			d178d029ea60102436f60983c7c84caa	54	0	0	0	0	54	0	0	0	0	0	0	0	0	0	0	0	0	0	0	0	0	0	0	0	0	0	0	0	0	0	0	0	0	0	0	0	0	0	0	0
ASV1093	D_0__Bacteria	D_1__Actinobacteria	D_2__Actinobacteria	D_3__Propionibacteriales	D_4__Nocardioidaceae	D_5__Aeromicrobium		a3b79141ae5fbff78641c106df7a891c	54	0	0	0	0	0	0	0	0	0	0	0	0	0	0	0	54	0	0	0	0	0	0	0	0	0	0	0	0	0	0	0	0	0	0	0	0	0	0	0	0
ASV1094	D_0__Bacteria	D_1__Proteobacteria	D_2__Gammaproteobacteria	D_3__Pseudomonadales	D_4__Moraxellaceae	D_5__Acinetobacter		3d5baff45729bf2214074c2e9f77ad10	54	0	0	27	0	0	0	0	0	0	0	0	0	0	0	0	0	0	0	0	0	0	0	0	0	0	27	0	0	0	0	0	0	0	0	0	0	0	0	0	0
ASV1095	D_0__Bacteria	D_1__Proteobacteria	D_2__Alphaproteobacteria	D_3__Rhizobiales	D_4__Hyphomicrobiaceae	D_5__Pedomicrobium		5186ceb73464aa141536a817dcbbd594	54	0	0	0	0	0	0	0	0	0	0	0	0	0	0	0	0	0	0	0	0	0	0	0	0	0	54	0	0	0	0	0	0	0	0	0	0	0	0	0	0
ASV1096	D_0__Bacteria	D_1__Chloroflexi	D_2__Dehalococcoidia	D_3__S085				bf2b9f0f702d7d0d08d08005c80f67d6	54	0	0	0	0	0	0	0	0	0	0	0	0	0	0	0	0	0	0	0	0	0	0	0	0	0	0	0	0	54	0	0	0	0	0	0	0	0	0	0	0
ASV1097	D_0__Bacteria	D_1__Firmicutes	D_2__Negativicutes	D_3__Selenomonadales	D_4__Veillonellaceae	D_5__Veillonella	D_6__uncultured methanogenic archaeon	8d35d777e6abf2644eb139cf26bf2cbc	54	0	0	0	0	0	0	0	0	0	0	0	0	0	54	0	0	0	0	0	0	0	0	0	0	0	0	0	0	0	0	0	0	0	0	0	0	0	0	0	0
ASV1098	D_0__Bacteria	D_1__Acidobacteria	D_2__Acidobacteriia	D_3__Solibacterales	D_4__Solibacteraceae (Subgroup 3)	D_5__Bryobacter		6db98d25cc2efd6d7201c29b8fc45375	54	0	0	0	0	0	0	0	0	0	0	0	0	0	0	0	0	0	0	0	0	0	0	0	0	0	0	0	0	54	0	0	0	0	0	0	0	0	0	0	0
ASV1099	D_0__Bacteria	D_1__Spirochaetes	D_2__Spirochaetia	D_3__Spirochaetales	D_4__Spirochaetaceae	D_5__uncultured		23ab9c6a77a780008e2e97c4692089a6	54	0	0	54	0	0	0	0	0	0	0	0	0	0	0	0	0	0	0	0	0	0	0	0	0	0	0	0	0	0	0	0	0	0	0	0	0	0	0	0	0
ASV1100	D_0__Bacteria	D_1__Actinobacteria	D_2__Actinobacteria	D_3__Streptosporangiales	D_4__Streptosporangiaceae	D_5__uncultured	D_6__metagenome	3bb237e5174e07cb6226a730130e531a	54	20	0	0	0	34	0	0	0	0	0	0	0	0	0	0	0	0	0	0	0	0	0	0	0	0	0	0	0	0	0	0	0	0	0	0	0	0	0	0	0
ASV1101	D_0__Bacteria	D_1__Verrucomicrobia	D_2__Verrucomicrobiae	D_3__Verrucomicrobiales	D_4__Verrucomicrobiaceae	D_5__Verrucomicrobium		7fe9cd085773a71f6d189d11ef7aa6da	54	0	0	0	0	0	0	0	0	0	0	0	0	0	0	0	0	0	0	0	0	0	0	0	0	0	0	0	0	0	0	0	0	0	0	0	0	0	0	0	0
ASV1102	D_0__Bacteria	D_1__Proteobacteria	D_2__Gammaproteobacteria	D_3__Xanthomonadales	D_4__Rhodanobacteraceae			a091f6ac5ccdfbaf1d26957b83eeeca9	54	0	0	0	0	0	0	0	0	0	0	0	0	0	0	0	0	0	0	0	0	0	0	0	13	41	0	0	0	0	0	0	0	0	0	0	0	0	0	0	0
ASV1103	D_0__Bacteria	D_1__Proteobacteria	D_2__Deltaproteobacteria					132ffe9a542685a423a59236950b46b0	54	0	0	0	0	0	22	0	0	0	0	0	0	0	0	0	0	0	0	0	0	0	0	0	0	0	0	0	0	0	0	0	0	0	0	0	0	0	0	0	0
ASV1104	D_0__Bacteria	D_1__Acidobacteria	D_2__Subgroup 6					614d7243ec281c4ac1b9b90c88f1fe26	54	0	0	0	0	0	0	0	0	0	0	0	0	0	0	0	0	0	0	0	0	0	0	0	0	0	0	0	0	0	0	0	0	0	0	0	0	0	0	0	0
ASV1105	D_0__Bacteria	D_1__Proteobacteria	D_2__Gammaproteobacteria					cc56a7f4a094a1aec85671646fbc955d	54	0	0	0	0	0	0	0	0	0	0	0	0	0	0	0	0	0	0	0	0	0	0	0	0	0	0	0	0	54	0	0	0	0	0	0	0	0	0	0	0
ASV1106	D_0__Bacteria	D_1__Bacteroidetes	D_2__Bacteroidia	D_3__Chitinophagales	D_4__Chitinophagaceae	D_5__Flavihumibacter	Ambiguous_taxa	67aa187e7915900cc6979df994fc867c	53	0	0	0	0	0	0	0	0	0	0	0	0	0	0	0	53	0	0	0	0	0	0	0	0	0	0	0	0	0	0	0	0	0	0	0	0	0	0	0	0
ASV1107	D_0__Bacteria	D_1__Cyanobacteria	D_2__Oxyphotobacteria	D_3__Nostocales	D_4__Phormidiaceae	D_5__Tychonema CCAP 1459-11B		4aee044bee666c8984a0718a6ca2f3ec	53	0	0	0	48	0	0	0	0	0	0	0	0	0	0	0	0	0	0	0	0	0	0	0	0	0	0	0	0	0	0	0	0	0	0	0	0	0	0	5	0
ASV1108	D_0__Bacteria	D_1__Verrucomicrobia	D_2__Verrucomicrobiae	D_3__Chthoniobacterales	D_4__Chthoniobacteraceae	D_5__Candidatus Udaeobacter		6f0edee0d35c512189e308de87bb89bf	53	0	0	0	0	0	0	0	0	0	0	0	0	0	0	0	0	0	0	0	0	0	0	0	0	0	0	0	0	0	0	0	0	0	0	0	0	0	0	0	0
ASV1109	D_0__Bacteria	D_1__Proteobacteria	D_2__Gammaproteobacteria	D_3__Betaproteobacteriales	D_4__Nitrosomonadaceae	D_5__Nitrosospira		ef4be264869b2056c5119cdb81db3e95	53	0	0	0	0	0	0	0	0	0	0	0	0	0	0	0	0	0	0	0	0	0	0	0	0	0	0	0	0	0	0	0	0	0	0	0	0	0	0	0	0
ASV1110	D_0__Bacteria	D_1__Verrucomicrobia	D_2__Verrucomicrobiae	D_3__Chthoniobacterales	D_4__Xiphinematobacteraceae	D_5__Candidatus Xiphinematobacter	D_6__uncultured bacterium	b72d2815103feb19f37f2521dac55754	53	0	0	0	0	0	14	0	0	0	0	0	0	0	25	0	0	0	0	0	0	0	0	0	14	0	0	0	0	0	0	0	0	0	0	0	0	0	0	0	0
ASV1111	D_0__Bacteria	D_1__Actinobacteria	D_2__Thermoleophilia	D_3__Gaiellales	D_4__Gaiellaceae	D_5__Gaiella		78071b43244e5ebd909b446a937d7c77	53	0	0	0	0	23	0	0	0	0	0	0	0	0	0	0	0	0	0	0	0	0	0	0	0	0	0	0	0	0	0	0	0	0	0	0	0	0	0	0	0
ASV1112	D_0__Bacteria	D_1__Firmicutes	D_2__Bacilli	D_3__Bacillales	D_4__Paenibacillaceae	D_5__Paenibacillus		ad0ef2263f27db1f687fc5c1a8d297b2	53	0	0	0	0	0	0	0	0	0	0	0	0	0	0	0	0	0	0	0	0	0	0	0	0	0	0	0	0	0	0	0	0	0	0	0	0	0	0	0	0
ASV1113	D_0__Bacteria	D_1__Proteobacteria	D_2__Gammaproteobacteria	D_3__Betaproteobacteriales	D_4__Burkholderiaceae			106b02f48d4b54597fddc746206520ad	53	0	0	0	53	0	0	0	0	0	0	0	0	0	0	0	0	0	0	0	0	0	0	0	0	0	0	0	0	0	0	0	0	0	0	0	0	0	0	0	0
ASV1114	D_0__Bacteria	D_1__Actinobacteria	D_2__Actinobacteria	D_3__Bifidobacteriales	D_4__Bifidobacteriaceae	D_5__Bifidobacterium	D_6__uncultured Bifidobacterium sp.	713187882fd3e677a9ba696ac988d57f	53	0	0	0	0	0	0	0	0	0	0	0	0	0	0	0	0	0	0	0	0	0	0	0	0	0	0	0	13	0	0	0	0	0	0	0	0	0	0	0	0
ASV1115	D_0__Bacteria	D_1__Acidobacteria	D_2__Blastocatellia (Subgroup 4)	D_3__Blastocatellales	D_4__Blastocatellaceae	D_5__JGI 0001001-H03		1fbdbd9f141fdec20d4d53e578e52686	53	0	0	0	0	0	0	0	0	0	0	0	0	0	0	0	0	0	0	0	0	0	0	0	0	0	0	0	0	53	0	0	0	0	0	0	0	0	0	0	0
ASV1116	D_0__Bacteria	D_1__Bacteroidetes	D_2__Bacteroidia	D_3__Chitinophagales	D_4__Chitinophagaceae	D_5__uncultured		20d91560943ac17436d7115a6a76a595	53	0	0	0	0	0	0	0	0	0	0	0	0	0	0	0	0	0	0	0	0	0	0	0	0	0	0	0	0	0	0	0	0	0	0	0	0	0	53	0	0
ASV1117	D_0__Bacteria	D_1__Verrucomicrobia	D_2__Verrucomicrobiae	D_3__Chthoniobacterales	D_4__Chthoniobacteraceae	D_5__Candidatus Udaeobacter	D_6__uncultured cyanobacterium	57ef8f1e0f7e971f18a7752840457d5e	53	53	0	0	0	0	0	0	0	0	0	0	0	0	0	0	0	0	0	0	0	0	0	0	0	0	0	0	0	0	0	0	0	0	0	0	0	0	0	0	0
ASV1118	D_0__Bacteria	D_1__Actinobacteria	D_2__Actinobacteria	D_3__Corynebacteriales	D_4__Mycobacteriaceae	D_5__Mycobacterium		b17d556c8987b5826efe6369ec757ae6	53	0	0	0	0	0	0	0	0	0	0	0	0	0	0	0	0	0	0	0	0	0	0	0	0	0	0	0	0	0	0	0	0	0	0	0	0	0	53	0	0
ASV1119	D_0__Bacteria	D_1__Armatimonadetes	D_2__Fimbriimonadia	D_3__Fimbriimonadales	D_4__Fimbriimonadaceae			62ce66b93da24f165b360aafd52b0315	53	0	0	0	0	0	20	0	0	0	0	0	0	0	0	0	0	0	0	0	0	0	0	0	0	0	0	0	0	0	0	0	0	0	0	0	0	0	0	0	0
ASV1120	D_0__Bacteria	D_1__Bacteroidetes	D_2__Bacteroidia	D_3__Flavobacteriales	D_4__Flavobacteriaceae	D_5__Flavobacterium	D_6__Flavobacterium sp. JM-222	132e2756a83e875a47789633488ee9b3	53	0	0	0	0	0	0	0	0	0	0	0	0	0	0	0	0	0	0	0	0	0	0	0	0	53	0	0	0	0	0	0	0	0	0	0	0	0	0	0	0
ASV1121	D_0__Bacteria	D_1__Bacteroidetes	D_2__Bacteroidia	D_3__Flavobacteriales	D_4__Flavobacteriaceae	D_5__Flavobacterium		b678a0f9073def0d5c2a1bbe81b6a091	53	0	0	0	32	0	21	0	0	0	0	0	0	0	0	0	0	0	0	0	0	0	0	0	0	0	0	0	0	0	0	0	0	0	0	0	0	0	0	0	0
ASV1122	D_0__Bacteria	D_1__Actinobacteria	D_2__Thermoleophilia	D_3__Gaiellales				511cd59f5241ae4b76669cf33ae4a662	53	0	0	0	0	0	0	0	0	0	0	0	0	0	0	0	0	0	0	0	0	0	0	0	0	0	53	0	0	0	0	0	0	0	0	0	0	0	0	0	0
ASV1123	D_0__Bacteria	D_1__Planctomycetes	D_2__Planctomycetacia	D_3__Gemmatales	D_4__Gemmataceae	D_5__uncultured		3f1cfbcde31761e50c6724e5ff7c357b	53	0	0	0	0	0	0	0	0	0	0	0	0	0	0	0	0	0	0	0	0	0	0	0	0	0	0	0	0	0	0	0	0	0	0	0	0	0	0	0	0
ASV1124	D_0__Bacteria	D_1__Cyanobacteria	D_2__Oxyphotobacteria	D_3__Nostocales	D_4__Chroococcidiopsaceae	D_5__Aliterella CENA595		298a62be5fba2a347ce44bf259581d64	53	0	0	0	0	0	0	0	0	0	0	53	0	0	0	0	0	0	0	0	0	0	0	0	0	0	0	0	0	0	0	0	0	0	0	0	0	0	0	0	0
ASV1125	D_0__Bacteria	D_1__Planctomycetes	D_2__Planctomycetacia	D_3__Planctomycetales	D_4__uncultured			2476388ef5bdf966edea598be37f6a76	53	0	0	0	0	0	0	0	0	0	0	0	0	0	0	0	0	0	0	0	31	0	0	0	0	0	0	0	0	0	0	0	0	0	0	0	0	0	0	0	0
ASV1126	D_0__Bacteria	D_1__Proteobacteria	D_2__Gammaproteobacteria	D_3__Pseudomonadales	D_4__Pseudomonadaceae	D_5__Pseudomonas		f1e0eb1a223f1500fc43e1bbe25a09e7	53	0	0	0	0	0	0	0	0	0	0	0	0	0	0	0	0	0	0	0	0	0	0	0	0	0	0	0	53	0	0	0	0	0	0	0	0	0	0	0	0
ASV1127	D_0__Bacteria	D_1__Proteobacteria	D_2__Alphaproteobacteria	D_3__Reyranellales	D_4__Reyranellaceae	D_5__Reyranella	D_6__uncultured soil bacterium	2bce2c03a49a801da9460b2b3b98bc70	53	0	0	0	0	0	0	0	0	0	0	0	0	0	0	0	0	0	0	0	0	0	0	0	0	29	0	0	0	0	24	0	0	0	0	0	0	0	0	0	0
ASV1128	D_0__Bacteria	D_1__Proteobacteria	D_2__Alphaproteobacteria	D_3__Rhizobiales				5bcff299bed33e60f1264ed1b62bcb60	53	0	0	0	0	0	0	0	0	0	0	0	0	0	0	0	0	0	0	0	0	0	0	0	0	0	0	0	0	0	0	0	0	0	0	0	0	0	0	0	0
ASV1129	D_0__Bacteria	D_1__Proteobacteria	D_2__Alphaproteobacteria	D_3__Rhodobacterales	D_4__Rhodobacteraceae			a0c5cb92fa3abe0913bf30375b726e20	53	0	0	0	0	0	0	0	0	0	0	0	0	0	0	0	0	0	0	0	0	0	0	0	0	0	0	0	0	0	0	0	0	0	0	0	0	0	0	0	0
ASV1130	D_0__Bacteria	D_1__Chloroflexi	D_2__Anaerolineae	D_3__SBR1031	D_4__A4b	D_5__uncultured sludge bacterium S14	D_6__	1ec641862fdbf313c8ebc1169bfe84a9	53	0	0	0	0	0	0	0	0	0	0	0	0	0	0	0	0	0	0	0	0	0	0	0	0	0	0	53	0	0	0	0	0	0	0	0	0	0	0	0	0
ASV1131	D_0__Bacteria	D_1__Bacteroidetes	D_2__Bacteroidia	D_3__Sphingobacteriales	D_4__Sphingobacteriaceae	D_5__Mucilaginibacter		0ab8d54d995caa70f177d3dba6541090	53	0	0	0	0	0	0	0	0	0	0	0	0	0	0	0	0	0	0	0	0	0	0	0	0	0	0	0	0	0	0	0	0	0	0	0	0	0	0	0	0
ASV1132	D_0__Bacteria	D_1__Bacteroidetes	D_2__Bacteroidia	D_3__Sphingobacteriales	D_4__Sphingobacteriaceae	D_5__Mucilaginibacter		316d731733ae1c4686db97eb627202b0	53	0	0	0	0	0	0	0	0	0	0	0	0	0	0	0	0	0	0	0	0	0	0	0	0	0	0	0	0	0	53	0	0	0	0	0	0	0	0	0	0
ASV1133	D_0__Bacteria	D_1__Planctomycetes	D_2__Phycisphaerae	D_3__Tepidisphaerales	D_4__WD2101 soil group	D_5__uncultured bacterium	D_6__	59e16429b4728f1eb37f9fbf8be529b3	53	0	0	0	0	0	0	0	0	0	0	0	0	0	0	0	0	0	0	0	0	0	0	0	0	0	53	0	0	0	0	0	0	0	0	0	0	0	0	0	0
ASV1134	D_0__Bacteria	D_1__Proteobacteria	D_2__Gammaproteobacteria					2239422d672485b69977ff01435221df	53	0	0	0	0	0	0	0	0	0	0	0	0	0	0	0	0	0	0	0	0	0	0	0	0	0	0	0	0	0	0	0	0	0	0	0	0	0	0	0	0
ASV1135	D_0__Bacteria	D_1__Chloroflexi	D_2__KD4-96					30dc0ceff546b836261a86e9c0cc5d8d	53	0	0	0	0	0	0	0	0	0	0	53	0	0	0	0	0	0	0	0	0	0	0	0	0	0	0	0	0	0	0	0	0	0	0	0	0	0	0	0	0
ASV1136	D_0__Bacteria	D_1__Acidobacteria	D_2__Subgroup 6					7ec6da1b27e5a382efc5ee9c6177e1c8	53	0	0	0	0	0	0	0	0	0	0	0	0	0	0	0	0	0	0	0	0	0	0	0	0	0	0	0	0	0	0	0	0	0	0	0	0	0	0	0	0
ASV1137	D_0__Bacteria	D_1__Elusimicrobia	D_2__Lineage IIa					bf50de7ed964932ffbfabb442e72578a	53	0	0	0	0	0	0	0	0	0	0	0	0	0	0	0	0	0	0	0	0	0	0	0	0	0	0	0	0	0	0	0	0	0	0	0	0	0	0	0	0
ASV1138	D_0__Bacteria	D_1__Actinobacteria	D_2__Actinobacteria	D_3__Micrococcales	D_4__Microbacteriaceae			964f34907444dd43ed504b24f3687ff3	52	0	0	0	0	0	0	0	0	40	0	0	0	0	0	0	0	0	0	0	0	0	0	0	0	0	0	12	0	0	0	0	0	0	0	0	0	0	0	0	0
ASV1139	D_0__Bacteria	D_1__Proteobacteria	D_2__Gammaproteobacteria	D_3__R7C24				895a33935fdc6fec709de73e126e7845	52	0	0	0	0	0	0	0	0	0	0	0	0	0	0	0	0	0	0	0	0	0	0	0	0	0	0	0	0	0	0	0	0	0	0	0	0	0	0	27	0
ASV1140	D_0__Bacteria	D_1__FBP	D_2__uncultured bacterium	D_3__	D_4__	D_5__	D_6__	f541704ea9e39b0efd1fde4a706ac2c9	52	0	0	0	0	0	0	0	0	0	0	0	0	0	0	0	0	0	0	0	0	0	0	0	0	0	0	0	0	0	0	0	0	0	0	0	0	0	0	0	0
ASV1141	D_0__Bacteria	D_1__Firmicutes	D_2__Bacilli	D_3__Bacillales				b70e8d907778952d23bd4876542a2140	52	0	0	0	0	0	0	0	0	0	0	0	0	0	0	0	0	0	0	0	0	0	0	0	0	0	0	0	0	0	0	0	0	0	0	0	0	0	0	0	0
ASV1142	D_0__Bacteria	D_1__Proteobacteria	D_2__Gammaproteobacteria	D_3__Betaproteobacteriales	D_4__Burkholderiaceae			2cad5106d15e5543932b74fe5f13556e	52	0	0	0	0	0	0	0	0	52	0	0	0	0	0	0	0	0	0	0	0	0	0	0	0	0	0	0	0	0	0	0	0	0	0	0	0	0	0	0	0
ASV1143	D_0__Bacteria	D_1__Proteobacteria	D_2__Gammaproteobacteria	D_3__Betaproteobacteriales	D_4__Burkholderiaceae			9bb276530d60c2d320b7fd8bc8cf8613	52	0	0	0	0	0	0	0	0	0	0	0	0	0	0	0	0	0	0	0	0	0	0	0	0	0	0	0	0	0	0	0	0	0	0	0	0	0	0	0	0
ASV1144	D_0__Bacteria	D_1__Acidobacteria	D_2__Blastocatellia (Subgroup 4)	D_3__Blastocatellales	D_4__Blastocatellaceae			6d9ae5499cc60ed21dc03ccbe6219b7f	52	0	0	0	0	15	0	0	0	0	0	0	0	0	0	0	0	0	0	0	30	0	0	0	0	0	0	0	0	0	0	0	0	0	0	0	0	0	0	7	0
ASV1145	D_0__Bacteria	D_1__Bacteroidetes	D_2__Bacteroidia	D_3__Chitinophagales	D_4__Chitinophagaceae	D_5__Terrimonas		971cd633ca316d4607234c1a7c3bf13b	52	0	0	0	52	0	0	0	0	0	0	0	0	0	0	0	0	0	0	0	0	0	0	0	0	0	0	0	0	0	0	0	0	0	0	0	0	0	0	0	0
ASV1146	D_0__Bacteria	D_1__Bacteroidetes	D_2__Bacteroidia	D_3__Chitinophagales	D_4__Chitinophagaceae	D_5__uncultured		d358d9b514f17f87fc9e23c4f72d058d	52	0	0	0	0	0	0	0	0	0	0	0	0	0	0	0	0	0	0	0	0	0	0	0	0	0	0	0	0	0	0	0	0	0	0	0	0	0	0	0	0
ASV1147	D_0__Bacteria	D_1__Bacteroidetes	D_2__Bacteroidia	D_3__Chitinophagales	D_4__Chitinophagaceae	D_5__Asinibacterium	D_6__uncultured bacterium	fe2b632bfddd301c171a4d53791d9898	52	0	0	0	0	0	0	0	0	0	0	0	0	0	0	0	0	0	0	0	0	0	0	0	0	0	0	0	0	0	0	0	0	0	0	0	0	0	0	0	0
ASV1148	D_0__Bacteria	D_1__Bacteroidetes	D_2__Bacteroidia	D_3__Cytophagales	D_4__Microscillaceae	D_5__Ohtaekwangia		414043b472b60c815478563accaeea23	52	0	0	0	0	0	0	0	0	0	0	0	0	0	0	0	0	0	0	0	0	0	0	0	0	0	0	0	0	0	0	0	0	0	0	0	0	0	0	0	0
ASV1149	D_0__Bacteria	D_1__Proteobacteria	D_2__Alphaproteobacteria	D_3__Dongiales	D_4__Dongiaceae	D_5__Dongia		d8a15052f92d46689a77450dfdb2edd9	52	0	0	0	0	0	0	0	0	0	0	0	0	0	0	0	0	0	0	0	0	0	0	0	0	0	0	0	0	0	0	0	0	0	0	0	0	0	0	0	0
ASV1150	D_0__Bacteria	D_1__Armatimonadetes	D_2__Fimbriimonadia	D_3__Fimbriimonadales	D_4__Fimbriimonadaceae	D_5__metagenome	D_6__	bdb2f34e11efd121decf7d6e2930924b	52	0	0	0	0	0	0	0	0	0	0	0	0	0	0	0	0	0	0	0	0	0	0	0	0	0	0	0	0	0	0	5	0	0	0	0	0	0	0	0	0
ASV1151	D_0__Bacteria	D_1__Bacteroidetes	D_2__Bacteroidia	D_3__Flavobacteriales	D_4__Flavobacteriaceae	D_5__Flavobacterium		43594e0ba4205ad9e6e8fb4e7d5ffd80	52	0	0	0	0	0	0	0	0	0	0	0	0	0	0	0	0	0	0	0	0	0	0	0	0	0	0	0	0	0	0	0	0	0	0	0	0	0	0	0	0
ASV1152	D_0__Bacteria	D_1__Bacteroidetes	D_2__Bacteroidia	D_3__Flavobacteriales	D_4__Flavobacteriaceae	D_5__Flavobacterium		52df4ba6f2de0752d966de5a3de05c86	52	0	0	0	0	0	0	0	0	0	0	0	0	0	0	0	0	0	0	0	0	0	0	0	0	0	0	0	0	0	0	0	0	0	0	0	0	0	0	0	0
ASV1153	D_0__Bacteria	D_1__Actinobacteria	D_2__Actinobacteria	D_3__Micrococcales	D_4__Intrasporangiaceae	D_5__Phycicoccus		fe0b139ead8552cf0813868bc8fc75c7	52	0	34	0	0	0	0	0	0	0	0	0	0	0	0	0	0	0	0	0	0	0	0	0	18	0	0	0	0	0	0	0	0	0	0	0	0	0	0	0	0
ASV1154	D_0__Bacteria	D_1__Actinobacteria	D_2__Actinobacteria	D_3__Propionibacteriales	D_4__Nocardioidaceae	D_5__Nocardioides		0e3d5c78beaadb1bb82e9cd97e98bdc5	52	0	0	0	0	0	0	0	0	0	0	0	0	0	0	0	0	0	0	0	0	0	0	0	0	0	52	0	0	0	0	0	0	0	0	0	0	0	0	0	0
ASV1155	D_0__Bacteria	D_1__Proteobacteria	D_2__Alphaproteobacteria	D_3__Rhizobiales	D_4__Hyphomicrobiaceae	D_5__Hyphomicrobium	D_6__uncultured Hyphomicrobiaceae bacterium	45763d9beb11ef3517e1b0a83e4ce942	52	0	0	0	0	0	0	0	0	0	0	0	0	0	0	0	0	0	0	0	0	0	0	0	0	0	52	0	0	0	0	0	0	0	0	0	0	0	0	0	0
ASV1156	D_0__Bacteria	D_1__Proteobacteria	D_2__Alphaproteobacteria	D_3__Rhizobiales	D_4__Methyloligellaceae	D_5__uncultured		4c4c9cab3a3abe01fd0068cd36335d05	52	0	0	0	0	0	0	0	0	0	0	0	0	0	0	0	0	0	0	0	52	0	0	0	0	0	0	0	0	0	0	0	0	0	0	0	0	0	0	0	0
ASV1157	D_0__Bacteria	D_1__Proteobacteria	D_2__Alphaproteobacteria	D_3__Rhizobiales	D_4__Rhizobiales Incertae Sedis	D_5__uncultured		2ca1c5b59fd0428fae1f48e77cc10002	52	0	0	0	0	0	0	0	0	0	0	0	0	0	0	0	0	0	0	0	0	0	0	0	0	52	0	0	0	0	0	0	0	0	0	0	0	0	0	0	0
ASV1158	D_0__Bacteria	D_1__Proteobacteria	D_2__Alphaproteobacteria	D_3__Sphingomonadales	D_4__Sphingomonadaceae	D_5__Sphingomonas		96e7634d62c14bdc4fc41fdacad823a4	52	0	0	26	0	0	0	0	0	0	0	26	0	0	0	0	0	0	0	0	0	0	0	0	0	0	0	0	0	0	0	0	0	0	0	0	0	0	0	0	0
ASV1159	D_0__Bacteria	D_1__Verrucomicrobia	D_2__Verrucomicrobiae	D_3__Verrucomicrobiales	D_4__Verrucomicrobiaceae	D_5__uncultured	D_6__uncultured Verrucomicrobia bacterium	f1e1976ef6722e41c1e1c07292478da8	52	0	0	0	0	0	0	0	0	0	0	0	0	0	0	0	0	0	0	0	0	0	0	0	0	0	0	0	0	0	0	0	0	0	0	0	0	0	0	0	0
ASV1160	D_0__Bacteria	D_1__Acidobacteria	D_2__Subgroup 6					28caf857680612f98aecbbdca159745b	52	0	18	0	0	0	34	0	0	0	0	0	0	0	0	0	0	0	0	0	0	0	0	0	0	0	0	0	0	0	0	0	0	0	0	0	0	0	0	0	0
ASV1161	D_0__Bacteria	D_1__FBP						e576dcb4ed5b99cfbfc0a7265c41cefb	52	0	0	0	0	0	0	0	0	0	0	0	0	0	0	0	0	0	0	0	0	0	0	0	0	0	0	0	0	0	0	0	0	0	0	0	0	0	0	0	0
ASV1162	D_0__Bacteria	D_1__Bacteroidetes	D_2__Bacteroidia	D_3__Cytophagales	D_4__Microscillaceae	D_5__uncultured		38c4d4d8a675313ae6639259f00ff97c	51	0	0	0	0	0	0	0	0	0	0	0	0	0	0	0	51	0	0	0	0	0	0	0	0	0	0	0	0	0	0	0	0	0	0	0	0	0	0	0	0
ASV1163	D_0__Bacteria	D_1__Bacteroidetes	D_2__Bacteroidia	D_3__Cytophagales	D_4__Microscillaceae	D_5__Ohtaekwangia	D_6__uncultured bacterium	cdc71d48dd817f338b0b01f10ec19b34	51	0	0	0	0	0	0	0	0	0	0	0	0	0	0	0	0	0	0	0	0	0	0	0	0	0	0	0	0	51	0	0	0	0	0	0	0	0	0	0	0
ASV1164	D_0__Bacteria	D_1__Planctomycetes	D_2__Planctomycetacia	D_3__Gemmatales	D_4__Gemmataceae	D_5__uncultured	D_6__uncultured Planctomycetia bacterium	92e99b44d3aeb745a3c8da93b4e15106	51	0	0	0	0	0	0	0	0	0	0	0	0	0	0	0	0	0	0	0	0	0	0	0	0	0	0	0	0	0	0	0	0	0	0	0	0	0	0	0	0
ASV1165	D_0__Bacteria	D_1__Bacteroidetes	D_2__Bacteroidia	D_3__Chitinophagales	D_4__Chitinophagaceae	D_5__uncultured	D_6__uncultured Chitinophaga sp.	8628b1c26163f86d673d706e78a7dc97	51	0	0	0	0	0	0	0	0	0	0	0	0	0	0	0	0	0	13	0	0	0	0	0	0	0	0	0	0	0	0	0	38	0	0	0	0	0	0	0	0
ASV1166	D_0__Bacteria	D_1__Verrucomicrobia	D_2__Verrucomicrobiae	D_3__Chthoniobacterales	D_4__Chthoniobacteraceae	D_5__Chthoniobacter		ca3a23e08569cf875944dac81527e3c4	51	0	0	19	0	0	0	0	0	0	0	0	0	0	0	0	0	0	0	0	0	0	0	0	0	32	0	0	0	0	0	0	0	0	0	0	0	0	0	0	0
ASV1167	D_0__Bacteria	D_1__Chloroflexi	D_2__Chloroflexia	D_3__Thermomicrobiales	D_4__JG30-KF-CM45			5b5fc41e4def55055e7e165fecdfc4f1	51	0	0	0	0	25	0	0	0	0	0	0	0	0	0	0	0	0	0	0	0	0	0	0	0	0	0	0	0	0	0	0	0	0	0	0	0	0	0	0	0
ASV1168	D_0__Bacteria	D_1__Rokubacteria	D_2__NC10	D_3__Rokubacteriales	D_4__uncultured candidate division SPAM bacterium	D_5__	D_6__	32935146e1792f6b87dee4909e73bca0	51	0	0	0	0	40	0	0	11	0	0	0	0	0	0	0	0	0	0	0	0	0	0	0	0	0	0	0	0	0	0	0	0	0	0	0	0	0	0	0	0
ASV1169	D_0__Bacteria	D_1__Proteobacteria	D_2__Alphaproteobacteria	D_3__Acetobacterales	D_4__Acetobacteraceae	D_5__Acidiphilium		04a94ccefc23fb6e392e8b84e44cc86e	51	0	0	0	0	0	0	0	0	0	0	0	0	0	0	0	0	0	0	0	0	0	0	0	0	51	0	0	0	0	0	0	0	0	0	0	0	0	0	0	0
ASV1170	D_0__Bacteria	D_1__Firmicutes	D_2__Bacilli	D_3__Bacillales	D_4__Alicyclobacillaceae	D_5__Tumebacillus	D_6__uncultured Alicyclobacillaceae bacterium	acf957f891e3250a97dbc5281d66b8a1	51	0	0	0	0	51	0	0	0	0	0	0	0	0	0	0	0	0	0	0	0	0	0	0	0	0	0	0	0	0	0	0	0	0	0	0	0	0	0	0	0
ASV1171	D_0__Bacteria	D_1__Firmicutes	D_2__Bacilli	D_3__Bacillales	D_4__Bacillaceae	D_5__Bacillus		e0a089a607c3dd7433b5e1d452e4ba26	51	0	0	0	0	0	0	0	0	0	0	0	0	0	0	0	0	0	0	0	0	0	0	0	0	0	0	0	0	0	0	0	0	0	0	0	0	0	0	0	0
ASV1172	D_0__Bacteria	D_1__Proteobacteria	D_2__Gammaproteobacteria	D_3__Betaproteobacteriales	D_4__Burkholderiaceae			dae34966381fdebccfb3e3e3944d3f99	51	0	0	0	0	0	0	0	0	0	0	0	0	0	0	0	0	0	0	0	0	0	0	0	0	0	51	0	0	0	0	0	0	0	0	0	0	0	0	0	0
ASV1173	D_0__Bacteria	D_1__Proteobacteria	D_2__Gammaproteobacteria	D_3__Betaproteobacteriales	D_4__Nitrosomonadaceae	D_5__MND1		4263785fc645b2992801d1248ef6f468	51	0	0	0	0	0	0	0	0	0	0	0	0	0	0	0	0	0	0	0	0	0	0	0	0	0	0	0	0	0	0	0	0	0	0	0	0	0	0	0	0
ASV1174	D_0__Bacteria	D_1__Bacteroidetes	D_2__Bacteroidia	D_3__Chitinophagales	D_4__Chitinophagaceae			0a848af547951e876aa7f5173924fc5e	51	0	0	0	0	0	0	0	0	0	0	0	0	0	0	0	0	0	0	0	0	0	0	0	0	0	0	0	0	0	0	0	0	0	0	0	0	0	0	0	0
ASV1175	D_0__Bacteria	D_1__Bacteroidetes	D_2__Bacteroidia	D_3__Chitinophagales	D_4__Chitinophagaceae	D_5__Flavitalea		1b124add1ab9dbefc769a538e6526747	51	0	0	0	0	0	0	0	0	0	0	0	0	0	0	0	0	0	0	0	0	0	0	0	0	0	51	0	0	0	0	0	0	0	0	0	0	0	0	0	0
ASV1176	D_0__Bacteria	D_1__Bacteroidetes	D_2__Bacteroidia	D_3__Chitinophagales	D_4__Chitinophagaceae	D_5__Ferruginibacter		b7178af2a8ebf0cb9c1e56605f18602b	51	0	0	0	0	0	0	0	0	0	0	0	0	0	0	0	0	0	0	0	0	0	0	0	0	0	0	0	0	0	0	0	0	0	0	0	0	0	36	0	0
ASV1177	D_0__Bacteria	D_1__Bacteroidetes	D_2__Bacteroidia	D_3__Chitinophagales	D_4__Chitinophagaceae			fb3b5501a4990560dd4fedcb3db1a26a	51	0	0	0	0	0	0	0	0	0	0	0	0	0	0	0	0	0	0	0	0	0	0	0	0	51	0	0	0	0	0	0	0	0	0	0	0	0	0	0	0
ASV1178	D_0__Bacteria	D_1__Chloroflexi	D_2__Chloroflexia	D_3__Chloroflexales	D_4__Roseiflexaceae	D_5__uncultured		480f6b19df9ac96ae32751cef20e5a32	51	0	0	0	0	0	0	0	0	0	0	0	0	0	0	0	0	17	0	0	0	0	0	0	0	0	0	0	0	0	0	0	0	0	0	0	0	0	0	0	0
ASV1179	D_0__Bacteria	D_1__Verrucomicrobia	D_2__Verrucomicrobiae	D_3__Chthoniobacterales	D_4__Chthoniobacteraceae	D_5__Chthoniobacter	D_6__uncultured Verrucomicrobiales bacterium	9ff91974a21a30a1d0cf32c949bfaa31	51	0	0	0	0	0	0	0	0	0	0	0	0	0	0	0	0	0	0	0	0	0	0	0	0	0	0	0	0	0	0	0	0	0	0	0	0	0	0	0	0
ASV1180	D_0__Bacteria	D_1__Bacteroidetes	D_2__Bacteroidia	D_3__Cytophagales	D_4__Hymenobacteraceae	D_5__Hymenobacter		4a6086b0d2aac9c15dcc4c55f3c38f79	51	0	0	0	0	0	0	0	0	0	0	0	0	0	0	0	0	0	0	0	0	0	0	0	0	0	0	0	0	0	0	0	0	0	0	0	0	0	51	0	0
ASV1181	D_0__Bacteria	D_1__Bacteroidetes	D_2__Bacteroidia	D_3__Cytophagales	D_4__Spirosomaceae	D_5__Dyadobacter		aa0375143e5a526b9a3b5e511feb1c7a	51	0	0	0	0	0	0	0	0	0	0	0	0	0	0	0	0	0	0	0	0	0	0	0	0	0	0	0	0	0	0	0	0	0	0	0	0	0	0	0	0
ASV1182	D_0__Bacteria	D_1__Proteobacteria	D_2__Gammaproteobacteria	D_3__Enterobacteriales	D_4__Enterobacteriaceae	D_5__Pantoea		cf608220c4a1758e5f6a2681b27edd66	51	0	0	0	0	0	0	0	0	0	0	0	0	0	0	0	0	0	0	0	0	0	0	0	0	0	0	0	0	0	0	0	0	0	0	0	0	0	0	0	0
ASV1183	D_0__Bacteria	D_1__Actinobacteria	D_2__Actinobacteria	D_3__Frankiales	D_4__Sporichthyaceae	D_5__hgcI clade	D_6__uncultured Frankineae bacterium	6acf14df838ecb26bd353504065afbb8	51	0	0	0	0	0	0	0	0	51	0	0	0	0	0	0	0	0	0	0	0	0	0	0	0	0	0	0	0	0	0	0	0	0	0	0	0	0	0	0	0
ASV1184	D_0__Bacteria	D_1__Planctomycetes	D_2__Planctomycetacia	D_3__Gemmatales	D_4__Gemmataceae	D_5__uncultured		7c8c0eee71734f203f41d1420b096393	51	0	0	0	0	0	0	0	0	0	0	0	0	0	0	0	0	0	0	0	0	0	0	0	0	0	51	0	0	0	0	0	0	0	0	0	0	0	0	0	0
ASV1185	D_0__Bacteria	D_1__Planctomycetes	D_2__Planctomycetacia	D_3__Gemmatales	D_4__Gemmataceae	D_5__uncultured		85a6cc96aa7dd2f652d162edb7167656	51	0	0	0	0	0	0	0	0	51	0	0	0	0	0	0	0	0	0	0	0	0	0	0	0	0	0	0	0	0	0	0	0	0	0	0	0	0	0	0	0
ASV1186	D_0__Bacteria	D_1__Planctomycetes	D_2__Planctomycetacia	D_3__Gemmatales	D_4__Gemmataceae	D_5__Gemmata		98e2eb5edaf118aa6f5a8f82625edbc1	51	0	0	0	0	0	0	0	0	0	0	0	0	0	0	0	0	0	0	0	0	0	0	0	0	0	0	0	0	0	0	0	0	0	0	0	0	0	0	0	0
ASV1187	D_0__Bacteria	D_1__Planctomycetes	D_2__Planctomycetacia	D_3__Gemmatales	D_4__Gemmataceae	D_5__uncultured		da8395e133c49fc0bfa241e774514c0a	51	0	0	0	0	0	0	0	0	0	0	0	0	0	0	0	0	0	0	0	0	0	0	0	0	0	0	0	0	0	0	0	0	0	0	0	0	0	0	0	0
ASV1188	D_0__Bacteria	D_1__Gemmatimonadetes	D_2__Gemmatimonadetes	D_3__Gemmatimonadales	D_4__Gemmatimonadaceae	D_5__uncultured		7404d2d31e220dc84bb19f441d24b7ce	51	0	0	0	0	0	21	0	0	0	0	0	0	0	0	0	0	0	0	0	0	0	0	0	0	0	0	0	0	0	0	0	0	0	0	0	0	0	0	0	0
ASV1189	D_0__Bacteria	D_1__Gemmatimonadetes	D_2__Gemmatimonadetes	D_3__Gemmatimonadales	D_4__Gemmatimonadaceae	D_5__uncultured		7788202c026a5cd7cdc551efcc31a772	51	0	0	0	0	0	0	0	0	0	0	0	0	0	0	0	0	0	0	0	0	0	0	0	0	0	0	0	0	0	0	0	0	0	0	0	0	0	0	0	0
ASV1190	D_0__Bacteria	D_1__Armatimonadetes	D_2__uncultured	D_3__metagenome	D_4__	D_5__	D_6__	5b1be9f08887211069b90e5fee52f904	51	0	0	0	0	0	0	0	0	0	0	0	0	0	0	0	0	0	0	0	0	0	0	0	0	0	0	0	0	0	0	0	0	0	0	0	0	0	0	0	0
ASV1191	D_0__Bacteria	D_1__Actinobacteria	D_2__Actinobacteria	D_3__Micrococcales	D_4__Intrasporangiaceae			931ccc3ef22f0a8c33a4cd074f907cc2	51	0	0	0	0	0	0	0	0	0	0	0	0	0	0	0	0	0	0	0	0	0	0	0	0	0	0	0	0	0	0	0	0	0	0	0	0	0	51	0	0
ASV1192	D_0__Bacteria	D_1__Actinobacteria	D_2__Acidimicrobiia	D_3__Microtrichales	D_4__Ilumatobacteraceae	D_5__CL500-29 marine group	D_6__metagenome	615d643a35dafca756da7452502ece1a	51	0	0	0	0	0	0	0	0	0	0	0	0	0	0	0	0	0	0	0	0	0	0	0	0	0	0	0	0	0	0	0	0	0	0	0	0	0	0	0	0
ASV1193	D_0__Bacteria	D_1__Verrucomicrobia	D_2__Verrucomicrobiae	D_3__Pedosphaerales	D_4__Pedosphaeraceae	D_5__metagenome	D_6__	b6b33f9498de503de56a7a391db60c01	51	0	0	0	0	0	0	0	0	0	0	0	0	0	0	0	0	0	0	0	0	0	0	0	0	51	0	0	0	0	0	0	0	0	0	0	0	0	0	0	0
ASV1194	D_0__Bacteria	D_1__Bacteroidetes	D_2__Bacteroidia	D_3__Sphingobacteriales	D_4__Lentimicrobiaceae			13d3025a71c247575b61bd08b8e7c0ab	51	0	0	0	0	0	0	0	0	0	0	0	0	0	0	0	0	0	0	0	0	0	0	0	0	51	0	0	0	0	0	0	0	0	0	0	0	0	0	0	0
ASV1195	D_0__Bacteria	D_1__Proteobacteria	D_2__Gammaproteobacteria	D_3__Steroidobacterales	D_4__Steroidobacteraceae	D_5__Steroidobacter		3aabd22cc4c0a2eacc0bfe595c692827	51	0	0	0	0	0	0	0	0	0	0	0	0	0	0	0	0	0	0	0	0	0	0	0	0	0	0	0	0	0	0	0	0	0	0	0	0	0	0	0	0
ASV1196	D_0__Bacteria	D_1__Acidobacteria	D_2__Thermoanaerobaculia	D_3__Thermoanaerobaculales	D_4__Thermoanaerobaculaceae	D_5__Subgroup 10		601f9f66f7aeb896610da68dbdd7ec1c	51	0	0	0	0	0	0	0	0	0	0	0	0	0	0	0	0	0	0	0	0	0	0	0	0	0	0	0	0	51	0	0	0	0	0	0	0	0	0	0	0
ASV1197	D_0__Bacteria	D_1__Acidobacteria	D_2__Subgroup 6					510327c73f186dca30b16e23bf4523e1	51	0	0	0	0	0	0	0	0	0	0	0	0	0	0	0	0	0	0	0	0	0	0	0	0	0	0	0	0	0	0	0	0	0	0	0	0	0	0	0	0
ASV1198	D_0__Bacteria	D_1__Acidobacteria	D_2__Subgroup 6					ca28544a69fe6ff8f6dafbf4a974eca5	51	0	0	0	0	0	0	0	0	0	0	0	0	0	0	0	0	0	0	0	0	0	0	0	0	0	0	0	0	0	0	0	0	0	0	0	0	0	0	0	0
ASV1199	D_0__Bacteria	D_1__Planctomycetes	D_2__Planctomycetacia	D_3__Pirellulales	D_4__Pirellulaceae	D_5__Pirellula		b99d7b50c5b9404bfbff757b0b08a241	50	0	0	0	0	0	0	0	0	0	0	0	0	0	0	0	0	0	0	0	0	0	0	0	0	0	0	0	0	0	0	0	0	0	0	0	0	0	0	13	0
ASV1200	D_0__Bacteria	D_1__Firmicutes	D_2__Bacilli	D_3__Bacillales	D_4__Family XI	D_5__Gemella		85c44c83eddc5d3028261a1000b7d0e1	50	0	0	0	0	0	0	0	0	0	0	0	0	0	0	0	0	0	0	0	0	0	0	0	0	0	0	0	0	0	0	0	0	0	0	21	0	0	0	0	0
ASV1201	D_0__Bacteria	D_1__Actinobacteria	D_2__Actinobacteria	D_3__Micrococcales	D_4__Intrasporangiaceae			5f241b5855f6ac80828e73d9ad04e2e3	50	0	0	0	0	0	0	0	0	0	0	0	0	0	0	0	0	0	0	0	0	0	0	0	0	33	0	0	17	0	0	0	0	0	0	0	0	0	0	0	0
ASV1202	D_0__Bacteria	D_1__Bacteroidetes	D_2__Bacteroidia	D_3__Chitinophagales	D_4__Chitinophagaceae	D_5__uncultured	D_6__metagenome	4176491e77c6b81bace68f3d25ad3144	50	0	0	0	0	0	0	0	0	0	0	0	0	0	0	0	0	0	0	0	0	0	0	0	0	0	0	0	0	0	0	0	0	0	0	0	0	0	0	0	0
ASV1203	D_0__Bacteria	D_1__Nitrospirae	D_2__Nitrospira	D_3__Nitrospirales	D_4__Nitrospiraceae	D_5__Nitrospira	D_6__uncultured soil bacterium	4c687e9abe11199b993e2ab668384d5c	50	0	0	0	0	0	0	0	0	0	0	0	0	0	0	0	0	0	0	0	0	0	0	0	0	0	0	0	0	0	0	0	0	0	0	0	0	0	0	0	0
ASV1204	D_0__Bacteria	D_1__Acidobacteria	D_2__Blastocatellia (Subgroup 4)	D_3__11-24				8c2d4b5a4dfbc70220186f7507934149	50	21	0	0	0	0	13	0	0	0	0	0	0	16	0	0	0	0	0	0	0	0	0	0	0	0	0	0	0	0	0	0	0	0	0	0	0	0	0	0	0
ASV1205	D_0__Bacteria	D_1__Acidobacteria	D_2__Blastocatellia (Subgroup 4)	D_3__11-24				3a459810879ae9b06b00dc130dc819a7	50	0	0	0	0	0	0	0	0	0	0	0	0	0	0	0	0	0	0	0	0	0	0	0	0	0	0	0	0	0	0	0	0	0	0	0	0	0	0	0	0
ASV1206	D_0__Bacteria	D_1__Proteobacteria	D_2__Gammaproteobacteria	D_3__Betaproteobacteriales	D_4__Burkholderiaceae			a1f3ff2a522d28314dbd68e181004126	50	0	0	0	0	19	0	0	0	0	0	31	0	0	0	0	0	0	0	0	0	0	0	0	0	0	0	0	0	0	0	0	0	0	0	0	0	0	0	0	0
ASV1207	D_0__Bacteria	D_1__Chloroflexi	D_2__Anaerolineae	D_3__Caldilineales	D_4__Caldilineaceae	D_5__uncultured	D_6__uncultured bacterium	08e363a570dd8d36dd4d3d7176711f07	50	0	0	0	0	50	0	0	0	0	0	0	0	0	0	0	0	0	0	0	0	0	0	0	0	0	0	0	0	0	0	0	0	0	0	0	0	0	0	0	0
ASV1208	D_0__Bacteria	D_1__Proteobacteria	D_2__Alphaproteobacteria	D_3__Caulobacterales	D_4__Caulobacteraceae	D_5__Caulobacter		8b2b5a2cfd551d398c5ae65f22271372	50	0	0	0	0	0	0	0	0	0	0	0	0	0	0	0	0	0	0	0	0	0	0	0	0	0	0	0	0	0	0	0	0	0	0	0	0	0	0	0	0
ASV1209	D_0__Bacteria	D_1__Bacteroidetes	D_2__Bacteroidia	D_3__Chitinophagales	D_4__Chitinophagaceae	D_5__uncultured		1c5eb02b80dab96f989395f531486985	50	0	0	0	0	0	0	0	0	0	0	0	0	0	0	0	0	0	0	0	0	0	0	0	0	0	0	0	0	50	0	0	0	0	0	0	0	0	0	0	0
ASV1210	D_0__Bacteria	D_1__Bacteroidetes	D_2__Bacteroidia	D_3__Chitinophagales	D_4__Chitinophagaceae	D_5__uncultured	D_6__metagenome	b589d7b660681ab955dec349ba3ce639	50	0	0	0	0	0	0	0	0	0	0	0	0	0	0	0	0	0	0	0	0	0	0	0	0	0	0	0	0	0	0	0	0	0	0	0	50	0	0	0	0
ASV1211	D_0__Bacteria	D_1__Bacteroidetes	D_2__Bacteroidia	D_3__Chitinophagales	D_4__Chitinophagaceae	D_5__Ferruginibacter	D_6__uncultured soil bacterium	d7017efa4ccf2df62890b244b6ba3250	50	0	0	0	0	0	0	0	0	0	0	0	0	0	0	0	0	0	0	0	0	0	0	0	0	0	0	0	0	0	0	0	0	0	0	0	0	0	0	0	0
ASV1212	D_0__Bacteria	D_1__Bacteroidetes	D_2__Bacteroidia	D_3__Chitinophagales	D_4__Saprospiraceae	D_5__uncultured		074d71031227ef9c303e027f305230ad	50	0	0	0	0	0	0	0	0	0	0	0	0	0	0	0	50	0	0	0	0	0	0	0	0	0	0	0	0	0	0	0	0	0	0	0	0	0	0	0	0
ASV1213	D_0__Bacteria	D_1__Verrucomicrobia	D_2__Verrucomicrobiae	D_3__Chthoniobacterales	D_4__Chthoniobacteraceae	D_5__Chthoniobacter		65c3268f54fb5c5e0daac1bc159bb594	50	0	0	0	0	0	0	0	0	0	0	0	0	0	0	0	0	0	0	0	0	0	0	0	0	0	0	0	0	0	0	0	0	0	0	0	0	0	0	0	0
ASV1214	D_0__Bacteria	D_1__Bacteroidetes	D_2__Bacteroidia	D_3__Cytophagales	D_4__Hymenobacteraceae	D_5__Adhaeribacter	D_6__metagenome	3ac4e6d2bf411194b3df70b4cf78e1bc	50	0	0	0	0	0	0	0	0	0	0	0	0	0	0	0	0	0	0	0	0	0	0	0	0	0	0	0	0	0	0	0	0	0	0	0	0	0	0	0	0
ASV1215	D_0__Bacteria	D_1__Bacteroidetes	D_2__Bacteroidia	D_3__Cytophagales	D_4__Microscillaceae			62c4d822f8b329f483fb0b0245d583c1	50	0	0	0	0	0	0	0	0	0	0	0	0	0	0	0	0	0	0	0	0	0	0	0	0	0	50	0	0	0	0	0	0	0	0	0	0	0	0	0	0
ASV1216	D_0__Bacteria	D_1__Bacteroidetes	D_2__Bacteroidia	D_3__Cytophagales	D_4__Spirosomaceae	D_5__Dyadobacter		7acdce322303474784b2adba765961d5	50	0	0	0	0	0	0	0	0	0	0	0	0	0	0	0	0	0	0	0	0	0	0	0	0	0	0	0	0	0	0	0	0	0	0	0	0	0	0	0	0
ASV1217	D_0__Bacteria	D_1__Proteobacteria	D_2__Gammaproteobacteria	D_3__Enterobacteriales	D_4__Enterobacteriaceae	D_5__endosymbionts3	D_6__Y-symbiont of Anomoneura mori	185656c6613ec67dafc893d35aa41866	50	0	0	0	0	0	0	0	0	0	0	0	0	0	0	0	0	0	0	0	0	0	0	0	0	0	0	0	0	0	0	0	0	0	0	50	0	0	0	0	0
ASV1218	D_0__Bacteria	D_1__Planctomycetes	D_2__Planctomycetacia	D_3__Isosphaerales	D_4__Isosphaeraceae	D_5__Singulisphaera	D_6__uncultured bacterium	6f470353b813a2394d7e699733497c5b	50	0	0	0	0	0	0	0	0	0	0	0	0	0	0	0	0	0	0	0	0	0	0	0	0	0	0	0	7	0	0	0	0	0	0	0	0	0	8	0	0
ASV1219	D_0__Bacteria	D_1__Bacteroidetes	D_2__Ignavibacteria	D_3__Kryptoniales	D_4__BSV26			a3ae8a8b0fb684f01c2d06404261cd95	50	0	0	0	0	0	0	0	0	0	0	0	0	0	0	0	0	0	0	0	0	0	0	0	0	50	0	0	0	0	0	0	0	0	0	0	0	0	0	0	0
ASV1220	D_0__Bacteria	D_1__Proteobacteria	D_2__Deltaproteobacteria	D_3__NB1-j	D_4__uncultured soil bacterium	D_5__	D_6__	a4cedd750fd5f1c39abb494f948258c1	50	0	0	0	0	0	0	0	0	0	0	0	0	0	0	0	0	0	0	0	0	0	0	0	0	0	0	0	0	0	0	0	0	0	0	0	0	0	0	0	0
ASV1221	D_0__Bacteria	D_1__Nitrospirae	D_2__Nitrospira	D_3__Nitrospirales	D_4__Nitrospiraceae	D_5__Nitrospira		1a5139c0b2bc393e9fa3a84bf37b1bc0	50	0	27	0	0	0	0	0	0	0	0	0	0	0	0	0	0	0	0	0	0	0	0	0	0	0	0	0	23	0	0	0	0	0	0	0	0	0	0	0	0
ASV1222	D_0__Bacteria	D_1__Planctomycetes	D_2__Planctomycetacia	D_3__Pirellulales	D_4__Pirellulaceae	D_5__Pir4 lineage	D_6__uncultured soil bacterium	63321f408932c626da9ed1f1e73561e9	50	0	0	0	0	0	0	0	0	0	0	0	0	0	0	0	0	0	0	0	0	0	0	0	0	0	0	0	0	0	0	0	0	0	0	0	0	0	0	0	0
ASV1223	D_0__Bacteria	D_1__Planctomycetes	D_2__Planctomycetacia	D_3__Planctomycetales	D_4__uncultured	D_5__metagenome	D_6__	43422930fd16037fa1f030ed80358390	50	0	0	0	0	0	0	0	0	0	0	0	0	0	0	0	0	0	0	0	0	0	0	0	0	0	0	0	0	0	0	0	0	0	0	0	0	0	0	0	0
ASV1224	D_0__Bacteria	D_1__Proteobacteria	D_2__Gammaproteobacteria	D_3__PLTA13				1454c5e4a83154bbbacfd00156ff7824	50	0	0	0	0	0	0	0	0	0	0	0	0	0	0	0	0	0	0	0	0	0	0	0	0	0	0	0	0	0	0	0	0	0	0	0	39	0	0	0	0
ASV1225	D_0__Bacteria	D_1__Proteobacteria	D_2__Alphaproteobacteria	D_3__Rhizobiales	D_4__Hyphomicrobiaceae	D_5__Hyphomicrobium	D_6__uncultured Hyphomicrobiaceae bacterium	de9c086b2eb8628491ffe089c17c9d1b	50	0	0	0	50	0	0	0	0	0	0	0	0	0	0	0	0	0	0	0	0	0	0	0	0	0	0	0	0	0	0	0	0	0	0	0	0	0	0	0	0
ASV1226	D_0__Bacteria	D_1__Proteobacteria	D_2__Alphaproteobacteria	D_3__Rhizobiales	D_4__Rhizobiaceae			d4b78c7bddac21a0210cfdb92ffa249a	50	0	0	0	0	0	0	0	0	0	0	0	0	0	0	0	0	0	0	0	0	0	0	0	0	0	0	0	0	0	0	0	0	0	0	0	50	0	0	0	0
ASV1227	D_0__Bacteria	D_1__Proteobacteria	D_2__Alphaproteobacteria	D_3__Rhizobiales	D_4__Xanthobacteraceae			04f8098c1fa61f6f38c8e349822de3bf	50	0	0	0	0	0	0	0	0	0	0	0	0	0	0	0	0	0	0	0	50	0	0	0	0	0	0	0	0	0	0	0	0	0	0	0	0	0	0	0	0
ASV1228	D_0__Bacteria	D_1__Actinobacteria	D_2__Thermoleophilia	D_3__Solirubrobacterales	D_4__Solirubrobacteraceae	D_5__Solirubrobacter		019679217d4108d2d85a3e72299cb37b	50	0	0	0	0	50	0	0	0	0	0	0	0	0	0	0	0	0	0	0	0	0	0	0	0	0	0	0	0	0	0	0	0	0	0	0	0	0	0	0	0
ASV1229	D_0__Bacteria	D_1__Bacteroidetes	D_2__Bacteroidia	D_3__Sphingobacteriales	D_4__Sphingobacteriaceae	D_5__Mucilaginibacter		a748ccca9a07a5d7e9feaa252ab2e554	50	0	0	0	0	0	0	0	0	0	0	0	0	0	0	0	0	0	0	0	0	0	0	0	11	0	0	0	0	0	0	0	0	0	0	0	0	0	0	0	0
ASV1230	D_0__Bacteria	D_1__Planctomycetes	D_2__Phycisphaerae	D_3__Tepidisphaerales	D_4__WD2101 soil group	D_5__uncultured bacterium	D_6__	222e11b8894392aea8c060cfc4524b7b	50	0	0	0	0	0	50	0	0	0	0	0	0	0	0	0	0	0	0	0	0	0	0	0	0	0	0	0	0	0	0	0	0	0	0	0	0	0	0	0	0
ASV1231	D_0__Bacteria	D_1__Chloroflexi	D_2__KD4-96					08afc85e9b8fbf598dcbda00b9b39b2b	50	0	0	0	0	0	0	0	0	0	0	0	0	0	0	0	0	0	0	0	0	0	0	0	0	0	0	0	0	0	0	0	0	0	0	0	0	0	0	0	0
ASV1232	D_0__Bacteria	D_1__Actinobacteria	D_2__Thermoleophilia					fcb301c3e462462c7116a1f2bd13f437	50	0	0	0	0	0	0	0	0	0	0	0	0	0	0	0	0	0	0	0	0	0	0	0	0	0	0	0	0	0	0	0	0	0	0	0	0	0	0	0	0
ASV1233	D_0__Bacteria	D_1__Verrucomicrobia	D_2__Verrucomicrobiae	D_3__Opitutales	D_4__Opitutaceae	D_5__Lacunisphaera		d80de89804f1b657b26fd2220b9dadbe	49	0	0	0	0	32	0	0	0	0	0	0	0	0	0	0	0	0	0	0	0	0	0	0	17	0	0	0	0	0	0	0	0	0	0	0	0	0	0	0	0
ASV1234	D_0__Bacteria	D_1__Verrucomicrobia	D_2__Verrucomicrobiae	D_3__Opitutales	D_4__Opitutaceae	Ambiguous_taxa	Ambiguous_taxa	4869379a1d315c0d2c7b37f461d8dd21	49	0	0	0	0	0	0	0	0	49	0	0	0	0	0	0	0	0	0	0	0	0	0	0	0	0	0	0	0	0	0	0	0	0	0	0	0	0	0	0	0
ASV1235	D_0__Bacteria	D_1__Firmicutes	D_2__Bacilli	D_3__Bacillales	D_4__Paenibacillaceae	D_5__Paenibacillus		cb03a18afce0c0e43af424a2b806d2b8	49	0	0	0	0	0	0	0	0	0	0	0	0	0	0	0	0	0	0	0	0	0	0	0	0	0	0	0	0	0	0	0	0	0	0	0	0	0	0	0	0
ASV1236	D_0__Bacteria	D_1__Proteobacteria	D_2__Gammaproteobacteria	D_3__Betaproteobacteriales	D_4__Burkholderiaceae			3bb0bf5132b0f988573de9bd6059b22c	49	0	0	0	0	0	0	0	36	0	13	0	0	0	0	0	0	0	0	0	0	0	0	0	0	0	0	0	0	0	0	0	0	0	0	0	0	0	0	0	0
ASV1237	D_0__Bacteria	D_1__Bacteroidetes	D_2__Bacteroidia	D_3__Chitinophagales	D_4__Chitinophagaceae	D_5__Segetibacter		b89012779073d47bb46bcb0a4e36893d	49	0	0	0	0	0	0	0	0	0	0	0	0	0	0	0	0	0	0	0	0	0	0	0	0	49	0	0	0	0	0	0	0	0	0	0	0	0	0	0	0
ASV1238	D_0__Bacteria	D_1__Verrucomicrobia	D_2__Verrucomicrobiae	D_3__Chthoniobacterales	D_4__Chthoniobacteraceae	D_5__Chthoniobacter		06201419387b9de1d0cfd85df261347b	49	0	0	0	0	0	0	0	0	0	0	0	0	0	0	0	0	0	0	0	0	0	0	0	0	0	0	0	0	0	0	0	0	0	0	0	0	0	0	0	0
ASV1239	D_0__Bacteria	D_1__Armatimonadetes	D_2__Chthonomonadetes	D_3__Chthonomonadales	D_4__Chthonomonadaceae	D_5__Chthonomonas	D_6__uncultured bacterium	df2770fb09724e2f8fb9c23a78f67bca	49	26	0	0	0	0	0	0	0	0	0	0	0	0	0	0	0	0	0	0	0	0	0	0	0	0	0	0	0	0	0	0	0	0	0	0	0	0	0	0	0
ASV1240	D_0__Bacteria	D_1__Bacteroidetes	D_2__Bacteroidia	D_3__Cytophagales	D_4__Microscillaceae	D_5__uncultured		f3fe9698c475902f763e672c522f43c8	49	0	0	0	0	0	0	0	0	0	0	0	0	0	0	0	0	0	0	0	0	0	0	0	0	0	0	0	0	0	0	0	0	0	0	0	0	0	0	0	0
ASV1241	D_0__Bacteria	D_1__Bacteroidetes	D_2__Bacteroidia	D_3__Cytophagales	D_4__Spirosomaceae	D_5__Dyadobacter		be64bc231d5927d0466925c4ab5e1c56	49	0	0	0	0	0	0	0	0	0	0	0	0	0	0	0	0	0	0	0	0	0	0	0	0	0	0	0	49	0	0	0	0	0	0	0	0	0	0	0	0
ASV1242	D_0__Bacteria	D_1__Bacteroidetes	D_2__Bacteroidia	D_3__Flavobacteriales	D_4__Flavobacteriaceae	D_5__Flavobacterium		aa6a56f8e12b403b8e255f0eb45a3ea8	49	0	0	0	0	0	0	0	0	0	0	0	0	0	0	0	0	0	0	0	0	0	0	0	0	0	0	0	0	0	0	0	0	0	0	0	0	0	0	0	0
ASV1243	D_0__Bacteria	D_1__Bacteroidetes	D_2__Bacteroidia	D_3__Flavobacteriales	D_4__Weeksellaceae	D_5__Chryseobacterium	D_6__Chryseobacterium piscium	3b0eff2964fbd470c5af60a8e59abbdb	49	0	0	0	0	0	0	0	0	0	0	0	0	0	0	0	0	0	0	0	0	0	0	0	0	49	0	0	0	0	0	0	0	0	0	0	0	0	0	0	0
ASV1244	D_0__Bacteria	D_1__Planctomycetes	D_2__Planctomycetacia	D_3__Gemmatales	D_4__Gemmataceae	D_5__Gemmata	D_6__uncultured bacterium	6556a400bde18d5683caef808c8d4f81	49	0	0	0	0	0	0	0	0	0	0	0	0	0	0	0	0	0	0	0	0	0	0	0	0	0	0	0	0	0	0	0	0	0	0	0	0	0	0	0	0
ASV1245	D_0__Bacteria	D_1__Spirochaetes	D_2__Leptospirae	D_3__Leptospirales	D_4__Leptospiraceae	D_5__RBG-16-49-21	D_6__uncultured soil bacterium	6f3f563545967c09e5553ec8e11d64ac	49	0	0	0	0	0	0	0	0	0	0	0	0	0	0	0	49	0	0	0	0	0	0	0	0	0	0	0	0	0	0	0	0	0	0	0	0	0	0	0	0
ASV1246	D_0__Bacteria	D_1__Verrucomicrobia	D_2__Verrucomicrobiae	D_3__Opitutales	D_4__Opitutaceae	D_5__Opitutus	D_6__metagenome	ae02892e89b8a88f96de6a0e53b8ac1e	49	0	0	0	0	0	0	0	0	0	0	0	0	0	0	0	0	0	0	0	0	0	0	0	0	0	49	0	0	0	0	0	0	0	0	0	0	0	0	0	0
ASV1247	D_0__Bacteria	D_1__Planctomycetes	D_2__Planctomycetacia	D_3__Planctomycetales	D_4__Rubinisphaeraceae	D_5__SH-PL14		e6d38b8b77b9eef4838d4aa9b4263fbc	49	0	0	0	0	0	0	0	0	0	0	0	0	0	0	0	0	0	0	0	0	0	0	0	0	0	0	18	0	0	0	0	0	0	0	0	0	0	0	0	0
ASV1248	D_0__Bacteria	D_1__Proteobacteria	D_2__Gammaproteobacteria	D_3__Pseudomonadales	D_4__Moraxellaceae	D_5__Acinetobacter		01420b168cb1c8539143169da194879c	49	0	0	0	0	0	0	0	0	49	0	0	0	0	0	0	0	0	0	0	0	0	0	0	0	0	0	0	0	0	0	0	0	0	0	0	0	0	0	0	0
ASV1249	D_0__Bacteria	D_1__Proteobacteria	D_2__Alphaproteobacteria	D_3__Rhizobiales	D_4__Devosiaceae	D_5__Devosia		ce7decf69b6087b70d6187984f40eb1c	49	0	0	0	0	0	0	0	0	0	0	0	0	0	0	0	0	0	0	0	0	0	0	0	0	0	0	0	0	0	0	0	0	0	0	0	0	0	0	0	0
ASV1250	D_0__Bacteria	D_1__Proteobacteria	D_2__Alphaproteobacteria	D_3__Rhizobiales	D_4__Rhizobiaceae	D_5__Allorhizobium-Neorhizobium-Pararhizobium-Rhizobium		52dc111a775110053be53d19c99a7c3e	49	0	0	0	0	0	0	0	0	0	0	0	0	0	0	0	0	0	0	0	0	0	0	0	0	0	0	0	0	0	0	0	0	0	0	0	0	0	0	0	0
ASV1251	D_0__Bacteria	D_1__Proteobacteria	D_2__Alphaproteobacteria	D_3__Rhizobiales	D_4__Xanthobacteraceae	D_5__Bradyrhizobium		1ad42d09851510d4910bb8eb6e54da50	49	0	0	0	0	0	0	0	0	0	0	0	0	0	0	0	0	0	0	0	49	0	0	0	0	0	0	0	0	0	0	0	0	0	0	0	0	0	0	0	0
ASV1252	D_0__Bacteria	D_1__Actinobacteria	D_2__Thermoleophilia	D_3__Solirubrobacterales	D_4__67-14			b06e043053e1af5c9830af6ae1ad3ffa	49	0	0	0	0	0	0	0	0	0	0	0	0	0	0	0	0	0	0	0	0	0	0	0	0	0	0	0	0	0	0	0	0	0	0	0	0	0	0	0	0
ASV1253	D_0__Bacteria	D_1__Bacteroidetes	D_2__Bacteroidia	D_3__Sphingobacteriales	D_4__Sphingobacteriaceae	D_5__Pedobacter		d0850fa09a74f1ae098a74cbad99df1c	49	0	0	0	0	0	0	0	0	0	0	0	0	0	0	0	0	0	0	0	0	0	0	0	0	0	0	49	0	0	0	0	0	0	0	0	0	0	0	0	0
ASV1254	D_0__Bacteria	D_1__Proteobacteria	D_2__Alphaproteobacteria	D_3__Sphingomonadales	D_4__Sphingomonadaceae	D_5__Sphingomonas		d849bdde78294468e01a2bfd11aecc31	49	0	0	0	0	0	0	0	0	0	0	0	0	0	0	0	0	0	0	0	0	0	0	0	0	0	0	0	0	49	0	0	0	0	0	0	0	0	0	0	0
ASV1255	D_0__Bacteria	D_1__Proteobacteria	D_2__Alphaproteobacteria	D_3__uncultured	D_4__uncultured Acetobacteraceae bacterium	D_5__	D_6__	8f4dc00745a16956485616a856335c82	49	0	0	0	0	0	0	0	0	0	0	0	0	0	0	0	0	0	0	0	0	0	0	0	0	0	0	0	0	0	0	0	0	0	0	0	0	0	0	0	0
ASV1256	D_0__Bacteria	D_1__Acidobacteria	D_2__Subgroup 6	D_3__uncultured proteobacterium	D_4__	D_5__	D_6__	44f096ca4d5ad7958ac5e5f077d5744d	49	0	0	0	0	0	0	0	0	0	0	0	0	0	0	0	0	0	0	0	0	0	0	0	0	0	49	0	0	0	0	0	0	0	0	0	0	0	0	0	0
ASV1257	D_0__Bacteria							814de4a51908e3cfe8eb5e98b2d5960d	49	0	0	0	0	0	0	0	0	0	0	0	0	0	0	0	0	0	0	0	0	0	0	0	0	0	0	0	0	0	0	0	0	0	0	0	0	0	0	0	0
ASV1258	D_0__Bacteria	D_1__Proteobacteria	D_2__Gammaproteobacteria					0e58e84650319a20b905336a293a94f1	48	0	0	12	0	0	15	0	0	0	0	0	0	0	0	0	0	0	0	0	0	0	0	0	0	0	0	0	0	0	0	0	0	0	0	0	0	0	0	0	0
ASV1259	D_0__Bacteria	D_1__Proteobacteria	D_2__Alphaproteobacteria	D_3__Sphingomonadales	D_4__Sphingomonadaceae	D_5__Sphingomonas		fa59f4b4636d2577f2151e2e4743fb78	48	0	0	0	0	48	0	0	0	0	0	0	0	0	0	0	0	0	0	0	0	0	0	0	0	0	0	0	0	0	0	0	0	0	0	0	0	0	0	0	0
ASV1260	D_0__Bacteria	D_1__Proteobacteria	D_2__Deltaproteobacteria	D_3__Myxococcales	D_4__BIrii41			cc4fa9a30fb72ffe2170c798191b1aba	48	0	0	0	0	0	0	0	0	0	0	0	0	0	0	0	0	0	0	0	0	0	19	0	0	0	0	0	0	0	0	0	0	0	0	0	0	0	0	0	0
ASV1261	D_0__Bacteria	D_1__Firmicutes	D_2__Bacilli	D_3__Lactobacillales	D_4__Lactobacillaceae	D_5__Lactobacillus		ee4931aed7d59a48e7656c9d8c80d9e6	48	0	0	0	0	0	0	0	0	0	0	0	0	0	0	0	0	0	0	0	0	0	0	0	0	0	0	0	0	48	0	0	0	0	0	0	0	0	0	0	0
ASV1262	D_0__Bacteria	D_1__Latescibacteria	D_2__Latescibacteria	D_3__Latescibacterales	D_4__Latescibacteraceae	D_5__metagenome	D_6__	867f62cefe09804d0b803cc3d30d2d09	48	0	0	0	0	0	0	0	0	0	0	0	0	0	0	0	0	0	0	0	0	0	0	0	0	0	48	0	0	0	0	0	0	0	0	0	0	0	0	0	0
ASV1263	D_0__Bacteria	D_1__Gemmatimonadetes	D_2__AKAU4049	Ambiguous_taxa	D_4__	D_5__	D_6__	f9c97adffa7ac976f53976a689e9885c	48	0	0	0	0	0	0	0	0	0	0	0	0	0	0	0	0	0	0	0	0	0	0	0	0	0	0	0	0	0	0	0	0	0	0	0	0	0	0	0	0
ASV1264	D_0__Bacteria	D_1__Firmicutes	D_2__Bacilli	D_3__Bacillales	D_4__Bacillaceae	D_5__Bacillus		19439cc990a61fd03f021057c03554ad	48	0	0	0	0	0	0	0	0	0	0	0	0	0	0	0	0	0	0	0	0	0	0	0	0	0	0	0	0	0	0	0	0	0	0	0	0	0	0	0	0
ASV1265	D_0__Bacteria	D_1__Firmicutes	D_2__Bacilli	D_3__Bacillales	D_4__Bacillaceae	D_5__Bacillus		3df79f675ff21bd56dfc2fb22cab6c81	48	0	0	0	0	0	0	0	0	0	0	0	0	0	0	0	0	0	0	0	0	0	0	0	0	0	0	0	0	0	0	0	0	0	0	0	0	0	0	0	0
ASV1266	D_0__Bacteria	D_1__Firmicutes	D_2__Bacilli	D_3__Bacillales	D_4__Sporolactobacillaceae			64a9cae1e6f2b8e96350a8ec8bf7b94f	48	0	0	0	0	0	0	0	0	0	0	0	0	0	0	0	0	0	0	0	0	0	0	0	0	48	0	0	0	0	0	0	0	0	0	0	0	0	0	0	0
ASV1267	D_0__Bacteria	D_1__Proteobacteria	D_2__Gammaproteobacteria	D_3__Betaproteobacteriales	D_4__Burkholderiaceae			32d6f751685613abce9e5cf8b25387ae	48	0	0	0	0	0	0	0	0	0	0	0	0	0	0	0	0	0	0	0	0	0	0	0	0	0	48	0	0	0	0	0	0	0	0	0	0	0	0	0	0
ASV1268	D_0__Bacteria	D_1__Proteobacteria	D_2__Gammaproteobacteria	D_3__Betaproteobacteriales	D_4__Burkholderiaceae			9c0de7908dd6ef3d536b42d9e11e0779	48	0	0	0	0	0	0	0	0	0	0	0	0	0	0	0	0	0	0	0	0	0	0	0	0	0	0	0	0	0	0	0	0	0	0	0	0	0	0	0	0
ASV1269	D_0__Bacteria	D_1__Acidobacteria	D_2__Blastocatellia (Subgroup 4)	D_3__Blastocatellales	D_4__Blastocatellaceae			0e57b0e7c3d74a9f4665984cfbbdb8de	48	0	0	0	0	0	0	0	0	0	0	0	0	0	0	0	0	0	0	0	0	0	0	0	0	0	0	0	0	0	0	0	48	0	0	0	0	0	0	0	0
ASV1270	D_0__Bacteria	D_1__Bacteroidetes	D_2__Bacteroidia	D_3__Chitinophagales	D_4__Chitinophagaceae			6efc11b51f0da544c66923e93e5a3c63	48	0	0	0	0	0	0	0	0	0	0	0	0	0	0	0	0	0	0	0	0	0	0	48	0	0	0	0	0	0	0	0	0	0	0	0	0	0	0	0	0
ASV1271	D_0__Bacteria	D_1__Bacteroidetes	D_2__Bacteroidia	D_3__Chitinophagales	D_4__Chitinophagaceae	D_5__Ferruginibacter		9e79ffb1ba498e74b74093eac14e7f04	48	0	0	0	0	0	0	0	0	0	0	0	0	0	0	0	0	0	0	0	0	0	0	0	0	0	0	0	0	0	0	0	0	0	0	0	0	0	0	0	0
ASV1272	D_0__Bacteria	D_1__Bacteroidetes	D_2__Bacteroidia	D_3__Cytophagales	D_4__Hymenobacteraceae	D_5__Hymenobacter		61a961236327f2b3729879d8b892e83c	48	0	0	48	0	0	0	0	0	0	0	0	0	0	0	0	0	0	0	0	0	0	0	0	0	0	0	0	0	0	0	0	0	0	0	0	0	0	0	0	0
ASV1273	D_0__Bacteria	D_1__Bacteroidetes	D_2__Bacteroidia	D_3__Cytophagales	D_4__Spirosomaceae	D_5__Spirosoma		1c2cf30aa328116e754c9b1eeef680d0	48	0	0	0	0	0	0	0	0	0	0	0	0	0	0	0	0	0	0	0	0	0	0	0	0	0	0	0	0	0	0	0	0	0	0	0	48	0	0	0	0
ASV1274	D_0__Bacteria	D_1__Proteobacteria	D_2__Alphaproteobacteria	D_3__Dongiales	D_4__Dongiaceae	D_5__Dongia		a55a97eb924f433a9c3549b2f567ccb6	48	0	0	0	0	0	0	0	0	0	0	0	0	0	0	0	0	0	0	0	0	0	0	0	0	0	0	0	0	48	0	0	0	0	0	0	0	0	0	0	0
ASV1275	D_0__Bacteria	D_1__Actinobacteria	D_2__Thermoleophilia	D_3__Gaiellales	D_4__uncultured			27ea03a3a275425d967a02258d17d63d	48	0	0	0	0	0	48	0	0	0	0	0	0	0	0	0	0	0	0	0	0	0	0	0	0	0	0	0	0	0	0	0	0	0	0	0	0	0	0	0	0
ASV1276	D_0__Bacteria	D_1__Planctomycetes	D_2__Planctomycetacia	D_3__Gemmatales	D_4__Gemmataceae	D_5__uncultured		6de270d0c94aeb2b2424277e8f03ae56	48	0	0	0	0	0	0	0	0	0	0	0	0	0	0	0	0	0	0	0	0	0	0	0	0	0	0	0	0	0	0	0	0	0	0	0	0	0	0	0	0
ASV1277	D_0__Bacteria	D_1__Actinobacteria	D_2__Actinobacteria	D_3__Micrococcales	D_4__Microbacteriaceae	D_5__Aurantimicrobium		17023d305a50e84c9e7ecd5926a944ae	48	0	0	0	0	0	0	0	0	0	0	0	0	0	0	0	0	0	0	0	0	0	0	0	0	0	0	0	0	0	0	0	0	0	0	0	0	0	0	0	0
ASV1278	D_0__Bacteria	D_1__Actinobacteria	D_2__Actinobacteria	D_3__Micrococcales	D_4__Microbacteriaceae			f6d4f12f5952bf76014386202c1f6574	48	0	0	0	0	0	0	0	0	0	0	0	0	0	0	0	0	0	0	0	0	0	0	0	0	0	0	0	0	0	0	0	0	0	0	0	0	0	0	0	0
ASV1279	D_0__Bacteria	D_1__Proteobacteria	D_2__Deltaproteobacteria	D_3__Myxococcales	D_4__BIrii41			59453a28241f4bdc34a4e6255032f157	48	0	48	0	0	0	0	0	0	0	0	0	0	0	0	0	0	0	0	0	0	0	0	0	0	0	0	0	0	0	0	0	0	0	0	0	0	0	0	0	0
ASV1280	D_0__Bacteria	D_1__Verrucomicrobia	D_2__Verrucomicrobiae	D_3__Pedosphaerales	D_4__Pedosphaeraceae	D_5__uncultured bacterium	D_6__	86b552d51f3ff275d18214f5ef880fc7	48	0	29	0	0	0	0	0	0	0	0	0	0	0	0	0	0	0	0	0	0	0	0	0	19	0	0	0	0	0	0	0	0	0	0	0	0	0	0	0	0
ASV1281	D_0__Bacteria	D_1__Proteobacteria	D_2__Alphaproteobacteria	D_3__Reyranellales	D_4__Reyranellaceae	D_5__Reyranella		151f25319c8715bb49632a77fb021ad5	48	0	0	48	0	0	0	0	0	0	0	0	0	0	0	0	0	0	0	0	0	0	0	0	0	0	0	0	0	0	0	0	0	0	0	0	0	0	0	0	0
ASV1282	D_0__Bacteria	D_1__Proteobacteria	D_2__Alphaproteobacteria	D_3__Rhizobiales	D_4__Xanthobacteraceae	D_5__Bradyrhizobium		e461e0cde5db1ae61d7e5c497b28eba6	48	0	0	0	0	0	0	0	0	0	0	0	0	0	0	0	0	0	0	0	0	0	0	0	0	0	0	0	0	0	0	0	0	0	0	0	0	0	0	0	0
ASV1283	D_0__Bacteria	D_1__Bacteroidetes	D_2__Bacteroidia	D_3__Sphingobacteriales	D_4__env.OPS 17			ba0b981456cd0295ddbd23b85fe66a60	48	0	0	0	0	0	0	0	0	0	0	0	0	0	0	0	0	0	0	0	0	0	0	0	0	0	0	0	0	0	0	0	0	0	0	0	0	0	0	0	0
ASV1284	D_0__Bacteria	D_1__Bacteroidetes	D_2__Bacteroidia	D_3__Sphingobacteriales	D_4__Sphingobacteriaceae			99c12d5a9fd56bc88d2b93bd2159e016	48	28	0	0	0	0	0	0	0	0	0	0	0	0	0	0	0	0	0	0	20	0	0	0	0	0	0	0	0	0	0	0	0	0	0	0	0	0	0	0	0
ASV1285	D_0__Bacteria	D_1__Actinobacteria	D_2__Actinobacteria	D_3__Streptomycetales	D_4__Streptomycetaceae	D_5__Streptomyces		b75751e352e7ff67a9d781ce172fc03e	48	0	0	0	0	0	0	0	0	0	0	0	0	0	0	0	0	0	0	0	0	0	0	0	0	0	0	0	0	0	0	0	0	0	0	0	0	0	0	0	0
ASV1286	D_0__Bacteria	D_1__Chloroflexi	D_2__Chloroflexia	D_3__Thermomicrobiales	D_4__AKYG1722	D_5__uncultured alpha proteobacterium	D_6__	deeedafde07e664b9439a0fb20328cb1	48	0	0	0	0	48	0	0	0	0	0	0	0	0	0	0	0	0	0	0	0	0	0	0	0	0	0	0	0	0	0	0	0	0	0	0	0	0	0	0	0
ASV1287	D_0__Bacteria	D_1__Verrucomicrobia	D_2__Verrucomicrobiae	D_3__Verrucomicrobiales	D_4__Verrucomicrobiaceae	D_5__Roseimicrobium	D_6__uncultured Verrucomicrobiaceae bacterium	66da1c0f397c5506870d11397563cf69	48	0	0	0	0	0	0	0	0	0	0	0	0	0	0	0	0	0	0	0	0	0	0	0	0	0	0	0	0	0	0	0	0	0	0	0	48	0	0	0	0
ASV1288	D_0__Bacteria	D_1__Proteobacteria	D_2__Gammaproteobacteria	D_3__Xanthomonadales	D_4__Xanthomonadaceae	D_5__Lysobacter		30542a18761bdd0da84e50a83e774337	48	0	0	48	0	0	0	0	0	0	0	0	0	0	0	0	0	0	0	0	0	0	0	0	0	0	0	0	0	0	0	0	0	0	0	0	0	0	0	0	0
ASV1289	D_0__Bacteria	D_1__Chloroflexi	D_2__KD4-96					50e5c97ca46d1b2cd105f7e13bb076fc	48	0	0	0	0	0	48	0	0	0	0	0	0	0	0	0	0	0	0	0	0	0	0	0	0	0	0	0	0	0	0	0	0	0	0	0	0	0	0	0	0
ASV1290	D_0__Bacteria	D_1__Proteobacteria						5eff646383dae5ab64797d14b673d344	48	0	0	0	0	0	0	0	0	0	0	0	0	0	0	0	0	0	0	0	0	0	0	0	0	0	0	0	0	0	0	0	0	0	0	0	0	0	0	0	0
ASV1291	D_0__Bacteria	D_1__Proteobacteria	D_2__Deltaproteobacteria					97d541335d2b99bc894e1cbdffb231ba	48	0	0	0	0	0	0	0	0	0	0	0	0	0	0	0	0	0	0	0	0	0	0	0	0	0	0	0	0	0	0	0	0	0	0	0	0	0	0	0	0
ASV1292	D_0__Bacteria	D_1__Acidobacteria	D_2__Subgroup 6					ebd9db03eafda72f17fad43062165842	48	0	0	0	48	0	0	0	0	0	0	0	0	0	0	0	0	0	0	0	0	0	0	0	0	0	0	0	0	0	0	0	0	0	0	0	0	0	0	0	0
ASV1293	D_0__Bacteria	D_1__Acidobacteria	D_2__Subgroup 6					f1e419d1c5a73e965b2dee0ce67ed7d6	48	0	0	0	0	0	0	0	0	0	0	0	0	0	0	0	48	0	0	0	0	0	0	0	0	0	0	0	0	0	0	0	0	0	0	0	0	0	0	0	0
ASV1294	D_0__Bacteria	D_1__Proteobacteria	D_2__Gammaproteobacteria	D_3__Betaproteobacteriales	D_4__Burkholderiaceae			20425d99034cf4044217704b16934e27	47	0	0	0	0	0	0	0	0	0	0	0	0	0	0	0	0	0	0	0	0	0	0	0	0	47	0	0	0	0	0	0	0	0	0	0	0	0	0	0	0
ASV1295	D_0__Bacteria	D_1__Bacteroidetes	D_2__Bacteroidia	D_3__Chitinophagales	D_4__Saprospiraceae	D_5__uncultured	D_6__uncultured Haliscomenobacter sp.	cbe1ed81c4d7ec86f77e82871394a74a	47	0	0	0	0	0	0	24	0	0	0	0	0	0	0	0	0	0	0	0	0	0	0	0	0	0	0	0	0	0	0	0	0	0	0	0	0	0	0	0	0
ASV1296	D_0__Bacteria	D_1__Acidobacteria	D_2__Blastocatellia (Subgroup 4)	D_3__Blastocatellales	D_4__Blastocatellaceae			63181d67409f4f85b8094dcc8bdde70b	47	0	0	0	0	0	0	0	0	0	0	0	0	0	0	0	0	0	0	0	0	0	0	0	0	0	0	0	0	0	0	0	0	0	0	0	0	0	0	0	0
ASV1297	D_0__Bacteria	D_1__Nitrospirae	D_2__Nitrospira	D_3__Nitrospirales	D_4__Nitrospiraceae	D_5__Nitrospira		a0398bf51b38e9ad4dbf5249e001f04a	47	0	0	0	0	23	0	0	0	0	0	0	0	0	0	0	0	0	0	0	0	0	0	0	0	0	0	0	0	24	0	0	0	0	0	0	0	0	0	0	0
ASV1298	D_0__Bacteria	D_1__Firmicutes	D_2__Clostridia	D_3__Clostridiales	D_4__Peptostreptococcaceae	D_5__Romboutsia		d20b46e3c9d79a8e49a48f112fc03d4f	47	0	0	0	0	0	0	0	0	0	0	0	0	0	0	0	0	0	0	0	0	0	0	0	0	0	0	0	0	0	0	0	0	0	0	0	0	0	0	0	0
ASV1299	D_0__Bacteria	D_1__Acidobacteria	D_2__Blastocatellia (Subgroup 4)	D_3__11-24				1222ba45715a7a8828c9ab6895a0eb2f	47	0	0	0	0	0	0	0	0	0	0	0	0	0	0	0	0	0	0	0	0	0	0	0	0	0	0	0	0	0	0	0	0	0	0	0	0	0	0	0	0
ASV1300	D_0__Bacteria	D_1__Acidobacteria	D_2__Blastocatellia (Subgroup 4)	D_3__11-24				476a296c9b35f4cd72bf2a48e4160d05	47	0	0	0	0	0	0	0	0	0	0	0	0	0	0	0	0	0	0	0	0	0	0	0	0	0	0	0	0	0	0	0	47	0	0	0	0	0	0	0	0
ASV1301	D_0__Bacteria	D_1__Firmicutes	D_2__Bacilli	D_3__Bacillales	D_4__Bacillaceae			297d5675be8a85415c6194baf7f0fc4d	47	0	0	0	0	0	0	0	0	0	0	0	0	0	0	0	0	0	0	0	0	0	0	0	0	0	0	0	0	0	0	0	0	0	0	0	0	0	0	0	0
ASV1302	D_0__Bacteria	D_1__Proteobacteria	D_2__Alphaproteobacteria	D_3__Caulobacterales	D_4__Caulobacteraceae	D_5__Phenylobacterium		2173ff99b55e25f3178d3943d534facc	47	0	0	0	0	0	0	0	0	0	0	0	0	0	0	0	0	0	0	0	0	0	0	0	0	0	0	0	0	47	0	0	0	0	0	0	0	0	0	0	0
ASV1303	D_0__Bacteria	D_1__Proteobacteria	D_2__Alphaproteobacteria	D_3__Caulobacterales	D_4__Caulobacteraceae	D_5__Asticcacaulis		add76ff6e2b4dddb9024e15f1da4949f	47	0	0	0	0	0	0	0	0	47	0	0	0	0	0	0	0	0	0	0	0	0	0	0	0	0	0	0	0	0	0	0	0	0	0	0	0	0	0	0	0
ASV1304	D_0__Bacteria	D_1__Proteobacteria	D_2__Alphaproteobacteria	D_3__Caulobacterales	D_4__Caulobacteraceae	D_5__Asticcacaulis		d964eea80f3371ddbe23af4aa5885620	47	0	0	0	0	0	0	0	0	0	0	0	0	0	0	0	0	0	0	0	0	0	0	0	0	0	0	0	47	0	0	0	0	0	0	0	0	0	0	0	0
ASV1305	D_0__Bacteria	D_1__Bacteroidetes	D_2__Bacteroidia	D_3__Chitinophagales	D_4__Chitinophagaceae	D_5__uncultured		11d888c90a42d5912cb89359a34700fa	47	0	0	0	0	0	0	0	0	0	0	0	0	0	0	0	0	0	0	0	0	0	0	0	0	0	0	0	0	0	0	0	0	0	0	0	0	0	0	0	0
ASV1306	D_0__Bacteria	D_1__Bacteroidetes	D_2__Bacteroidia	D_3__Chitinophagales	D_4__Chitinophagaceae			95f244ac6508bd8780670a71e20c3b24	47	0	0	0	0	0	0	0	0	0	0	0	0	0	0	0	0	0	0	0	0	0	0	0	0	0	0	0	0	0	0	0	0	0	0	0	0	0	0	0	0
ASV1307	D_0__Bacteria	D_1__Actinobacteria	D_2__Actinobacteria	D_3__Corynebacteriales	D_4__Mycobacteriaceae	D_5__Mycobacterium		5d5868c29b49d1b193f621384950ae8d	47	0	0	47	0	0	0	0	0	0	0	0	0	0	0	0	0	0	0	0	0	0	0	0	0	0	0	0	0	0	0	0	0	0	0	0	0	0	0	0	0
ASV1308	D_0__Bacteria	D_1__Bacteroidetes	D_2__Bacteroidia	D_3__Flavobacteriales	D_4__Flavobacteriaceae	D_5__Flavobacterium		c87376357966acdda198e62129d30a0c	47	0	0	0	0	0	0	0	0	0	0	47	0	0	0	0	0	0	0	0	0	0	0	0	0	0	0	0	0	0	0	0	0	0	0	0	0	0	0	0	0
ASV1309	D_0__Bacteria	D_1__Firmicutes	D_2__Bacilli	D_3__Lactobacillales	D_4__Streptococcaceae	D_5__Streptococcus		1637345f45b90ef2aba65723fddc6151	47	30	0	0	0	0	0	0	0	0	0	0	0	0	0	0	17	0	0	0	0	0	0	0	0	0	0	0	0	0	0	0	0	0	0	0	0	0	0	0	0
ASV1310	D_0__Bacteria	D_1__Proteobacteria	D_2__Alphaproteobacteria	D_3__Micavibrionales				b1f7c7eb5046f74d73d6ed0dc319cda7	47	0	0	0	0	0	0	0	0	0	0	0	0	0	0	0	0	0	0	0	0	0	0	0	0	0	0	0	0	0	0	0	0	0	0	0	0	0	0	0	0
ASV1311	D_0__Bacteria	D_1__Actinobacteria	D_2__Actinobacteria	D_3__Micrococcales	D_4__Micrococcaceae			3a094375f4502db37769e24aa6a2a531	47	0	0	0	0	0	0	0	0	0	0	47	0	0	0	0	0	0	0	0	0	0	0	0	0	0	0	0	0	0	0	0	0	0	0	0	0	0	0	0	0
ASV1312	D_0__Bacteria	D_1__Proteobacteria	D_2__Deltaproteobacteria	D_3__Oligoflexales	D_4__Oligoflexaceae	D_5__Oligoflexus		d14368ceff3dfd711843aee819334418	47	0	0	0	0	0	0	0	0	0	0	0	0	0	0	0	0	0	0	0	0	0	0	0	0	0	47	0	0	0	0	0	0	0	0	0	0	0	0	0	0
ASV1313	D_0__Bacteria	D_1__Verrucomicrobia	D_2__Verrucomicrobiae	D_3__Pedosphaerales	D_4__Pedosphaeraceae			feae08080074243344a12135bb67ed48	47	0	0	0	0	0	0	0	0	0	0	0	0	0	0	0	0	0	0	0	0	0	0	0	0	0	0	0	0	0	0	0	0	0	0	0	0	0	0	0	0
ASV1314	D_0__Bacteria	D_1__Proteobacteria	D_2__Alphaproteobacteria	D_3__Rhizobiales	D_4__Xanthobacteraceae	D_5__Bradyrhizobium		9a26dbc1814c297df35af154eaf19851	47	0	0	0	0	0	0	0	0	0	0	0	0	0	0	0	0	0	0	0	47	0	0	0	0	0	0	0	0	0	0	0	0	0	0	0	0	0	0	0	0
ASV1315	D_0__Bacteria	D_1__Acidobacteria	D_2__Acidobacteriia	D_3__Solibacterales	D_4__Solibacteraceae (Subgroup 3)	D_5__Candidatus Solibacter		214e449c5d2278ae3cfbb61bad465190	47	0	0	0	0	0	0	0	0	0	0	0	0	0	0	0	0	0	0	0	0	0	0	0	0	0	0	0	0	0	0	0	0	0	0	0	0	0	0	0	0
ASV1316	D_0__Bacteria	D_1__Actinobacteria	D_2__Thermoleophilia	D_3__Solirubrobacterales	D_4__67-14			0badd28e6705b59c71ad6a5e0a20d6ab	47	0	0	0	0	0	0	0	0	0	0	0	0	0	0	0	0	0	0	0	0	0	0	0	0	0	0	0	0	0	0	0	0	0	0	0	0	0	0	0	0
ASV1317	D_0__Bacteria	D_1__Bacteroidetes	D_2__Bacteroidia	D_3__Sphingobacteriales	D_4__KD3-93	D_5__uncultured Bacteroidetes bacterium	D_6__	2f47f67750cb3c289231fc95227753d0	47	0	0	0	0	0	0	0	0	47	0	0	0	0	0	0	0	0	0	0	0	0	0	0	0	0	0	0	0	0	0	0	0	0	0	0	0	0	0	0	0
ASV1318	D_0__Bacteria	D_1__Acidobacteria	D_2__Holophagae	D_3__Subgroup 7				ed004e931d4637d349b3d382149a160a	47	0	0	0	0	0	0	0	0	0	0	0	0	0	0	0	0	0	0	0	0	0	0	0	0	0	0	0	0	0	0	0	0	0	0	0	0	0	0	0	0
ASV1319	D_0__Bacteria	D_1__Chloroflexi	D_2__Gitt-GS-136	D_3__uncultured bacterium	D_4__	D_5__	D_6__	326b7dc13319c31d2f3c500f4c930ee9	47	0	0	0	0	0	0	0	0	0	0	0	0	0	0	0	0	0	0	0	0	0	0	0	0	0	0	0	0	0	0	0	0	0	0	0	0	0	0	0	0
ASV1320	D_0__Bacteria	D_1__Cyanobacteria	D_2__Melainabacteria	D_3__Vampirovibrionales	D_4__metagenome	D_5__	D_6__	5bffea25d69e62966e9aa4aa21d48328	47	0	0	19	0	0	0	0	0	0	0	0	0	0	0	0	0	0	0	0	0	0	0	0	0	0	0	0	0	0	0	0	0	0	0	0	0	0	0	0	0
ASV1321	D_0__Bacteria	D_1__Proteobacteria	D_2__Gammaproteobacteria	D_3__Xanthomonadales	D_4__Xanthomonadaceae	D_5__Arenimonas		e075110b5a9fae4807f6cc5f9d862f11	47	0	0	0	0	0	0	0	0	0	0	0	0	0	0	0	0	0	0	0	0	0	0	0	0	0	0	0	0	0	0	0	0	0	0	0	0	0	0	0	0
ASV1322	D_0__Bacteria	D_1__Acidobacteria	D_2__Subgroup 6					44ae001c724ad065262788977ef2bc7f	47	0	0	0	0	0	0	0	0	0	0	0	0	0	0	0	0	0	0	0	0	0	0	0	0	47	0	0	0	0	0	0	0	0	0	0	0	0	0	0	0
ASV1323	D_0__Bacteria	D_1__FBP						823e5a4daebccd2531c2e0efc2fa7275	47	0	0	0	0	0	0	0	0	0	0	0	0	0	0	0	0	0	0	0	0	0	0	0	0	0	0	0	0	0	0	0	0	0	0	0	0	0	0	0	0
ASV1324	D_0__Bacteria	D_1__Acidobacteria	D_2__Subgroup 6					dc54fc7a58332277a16c42555fbeb12d	47	0	0	0	0	0	0	0	0	0	0	0	0	0	0	0	0	0	0	0	0	0	0	0	0	0	0	0	0	0	0	0	0	0	0	0	0	0	0	0	0
ASV1325	D_0__Bacteria	D_1__Proteobacteria	D_2__Alphaproteobacteria	D_3__Rhizobiales	D_4__Rhizobiales Incertae Sedis	D_5__uncultured		4d5b8c2c09a9e464f466f3ddc5ab1de5	46	0	0	0	0	0	0	0	0	0	0	0	0	0	0	0	0	0	0	0	0	0	0	0	0	0	0	0	0	0	0	0	0	0	0	0	0	0	0	46	0
ASV1326	D_0__Bacteria	D_1__Proteobacteria	D_2__Gammaproteobacteria	D_3__Betaproteobacteriales	D_4__Burkholderiaceae			0b5e13e28e58ae2994f6e4396079b62d	46	0	0	0	0	0	0	0	0	0	0	0	0	0	0	0	0	0	0	0	0	0	0	0	0	0	0	0	0	0	0	0	0	0	0	0	0	0	0	0	0
ASV1327	D_0__Bacteria	D_1__Proteobacteria	D_2__Gammaproteobacteria	D_3__Betaproteobacteriales	D_4__Burkholderiaceae			738fe974e66aee01c6e58861ec433166	46	0	0	0	0	0	0	0	0	0	0	0	0	0	0	0	0	0	0	0	0	0	0	0	0	0	46	0	0	0	0	0	0	0	0	0	0	0	0	0	0
ASV1328	D_0__Bacteria	D_1__Proteobacteria	D_2__Gammaproteobacteria	D_3__Betaproteobacteriales	D_4__Nitrosomonadaceae	D_5__MND1		b8421298cddb3b0ef436bd84b3e289e2	46	0	0	0	15	0	0	0	0	0	0	0	0	0	0	0	0	0	0	0	0	0	0	0	0	31	0	0	0	0	0	0	0	0	0	0	0	0	0	0	0
ASV1329	D_0__Bacteria	D_1__Proteobacteria	D_2__Gammaproteobacteria	D_3__Betaproteobacteriales	D_4__SC-I-84			0120e49ae6ea4a9a8fde3869a578874f	46	0	0	0	0	0	0	0	0	0	0	0	0	0	0	0	0	0	0	0	0	0	0	0	0	0	0	0	0	0	0	0	0	0	0	0	0	0	0	0	0
ASV1330	D_0__Bacteria	D_1__Proteobacteria	D_2__Gammaproteobacteria	D_3__Betaproteobacteriales	D_4__SC-I-84			f3cb64413d6e0921ab03b2422b0a0b8f	46	0	0	0	0	0	0	0	0	0	0	0	0	0	0	0	0	0	0	0	0	0	0	0	0	0	0	0	0	0	0	0	0	0	0	0	0	0	0	0	0
ASV1331	D_0__Bacteria	D_1__Acidobacteria	D_2__Blastocatellia (Subgroup 4)	D_3__Blastocatellales	D_4__Blastocatellaceae	D_5__Aridibacter		e921e545e3e42c795f12a215f520b1e2	46	0	0	0	0	0	0	0	0	0	0	0	0	0	0	0	0	0	0	0	0	0	0	0	0	0	0	0	0	0	0	0	0	0	0	0	0	0	0	0	0
ASV1332	D_0__Bacteria	D_1__Bacteroidetes	D_2__Bacteroidia	D_3__Chitinophagales	D_4__Chitinophagaceae	D_5__Terrimonas		273a417f6c9cfa84fa86b703990c8abe	46	0	0	0	0	0	0	0	0	0	0	0	0	0	0	0	0	0	0	0	0	0	0	0	0	0	0	0	0	0	0	0	0	0	0	0	0	0	0	0	0
ASV1333	D_0__Bacteria	D_1__Bacteroidetes	D_2__Bacteroidia	D_3__Chitinophagales	D_4__Chitinophagaceae	D_5__Niastella	D_6__Niastella gongjuensis	ad418d37be371f0d9b2ab7aa0692f9e9	46	0	0	0	0	0	0	0	0	0	0	0	0	0	0	0	0	0	0	0	0	0	0	0	0	0	0	0	0	0	0	0	0	0	0	0	46	0	0	0	0
ASV1334	D_0__Bacteria	D_1__Bacteroidetes	D_2__Bacteroidia	D_3__Chitinophagales	D_4__Chitinophagaceae	D_5__Ferruginibacter		b7bd841edea681d369bceb30b33f0133	46	0	0	0	0	0	0	0	0	0	0	0	0	0	0	0	0	0	0	0	0	0	0	0	0	0	0	0	0	0	0	0	0	0	0	0	0	0	0	0	0
ASV1335	D_0__Bacteria	D_1__Verrucomicrobia	D_2__Verrucomicrobiae	D_3__Chthoniobacterales	D_4__Chthoniobacteraceae	D_5__Candidatus Udaeobacter		30df4bbedbbb4c38cf3f2340b844668c	46	0	0	0	0	0	0	0	0	0	0	0	0	0	0	0	0	0	0	0	0	0	46	0	0	0	0	0	0	0	0	0	0	0	0	0	0	0	0	0	0
ASV1336	D_0__Bacteria	D_1__Verrucomicrobia	D_2__Verrucomicrobiae	D_3__Chthoniobacterales	D_4__Chthoniobacteraceae	D_5__Chthoniobacter		640a7fd4d68e2e21db83e5924301a2e5	46	0	0	0	0	0	0	0	0	0	0	0	0	0	0	0	0	0	0	0	0	0	0	0	0	0	0	0	0	0	0	0	0	0	0	0	0	0	0	0	0
ASV1337	D_0__Bacteria	D_1__Verrucomicrobia	D_2__Verrucomicrobiae	D_3__Chthoniobacterales	D_4__Chthoniobacteraceae			665885d3b50ccc80725af1eda256f26d	46	0	0	0	0	0	0	0	0	0	0	0	0	0	28	0	0	0	0	0	0	0	0	0	0	0	0	0	0	0	0	0	0	0	0	0	0	0	0	0	0
ASV1338	D_0__Bacteria	D_1__Actinobacteria	D_2__Actinobacteria	D_3__Corynebacteriales	D_4__Corynebacteriaceae	D_5__Corynebacterium 1		0e2d370f860f8262fe2d1fd778dd030f	46	0	0	0	0	0	0	0	0	0	0	0	0	0	0	0	0	0	0	0	0	0	0	0	0	0	0	0	0	0	0	0	0	0	0	46	0	0	0	0	0
ASV1339	D_0__Bacteria	D_1__Bacteroidetes	D_2__Bacteroidia	D_3__Cytophagales	D_4__Hymenobacteraceae	D_5__Rufibacter		cd723908641d93d9a8be523a8d4fbc68	46	0	0	0	0	0	0	0	0	0	0	0	0	0	0	0	0	0	0	0	0	0	0	0	0	0	0	0	0	0	0	0	0	0	0	0	0	0	0	0	0
ASV1340	D_0__Bacteria	D_1__Proteobacteria	D_2__Alphaproteobacteria	D_3__Dongiales	D_4__Dongiaceae	D_5__Dongia		a206cc680cb24a8575d7c26e9d73b6ce	46	0	0	0	0	46	0	0	0	0	0	0	0	0	0	0	0	0	0	0	0	0	0	0	0	0	0	0	0	0	0	0	0	0	0	0	0	0	0	0	0
ASV1341	D_0__Bacteria	D_1__Bacteroidetes	D_2__Bacteroidia	D_3__Flavobacteriales	D_4__Flavobacteriaceae	D_5__Flavobacterium		750091c742b909c3af7766f1cdb8cbe1	46	0	0	0	0	0	0	0	0	0	0	0	0	0	0	0	0	0	0	0	0	0	0	0	0	0	0	0	0	0	0	0	0	0	0	0	0	0	0	0	0
ASV1342	D_0__Bacteria	D_1__Actinobacteria	D_2__Thermoleophilia	D_3__Gaiellales				969e881cbf546c03fb5385e743b55332	46	0	0	0	0	0	0	0	0	0	0	0	0	0	0	0	0	0	0	0	0	0	0	0	0	0	0	0	0	0	0	0	0	0	0	0	0	0	0	0	0
ASV1343	D_0__Bacteria	D_1__Planctomycetes	D_2__Planctomycetacia	D_3__Gemmatales	D_4__Gemmataceae	D_5__Gemmata		d26364a0961f988a007773dc1151e889	46	0	0	0	0	0	0	0	0	0	0	0	0	0	0	0	0	0	0	0	0	0	0	0	0	0	0	0	0	0	0	0	0	0	0	0	0	0	0	0	0
ASV1344	D_0__Bacteria	D_1__Verrucomicrobia	D_2__Verrucomicrobiae	D_3__Pedosphaerales	D_4__Pedosphaeraceae	D_5__ADurb.Bin063-1	D_6__uncultured soil bacterium	193ae5594729f8e29302f065cdb327c9	46	0	0	0	0	0	0	0	0	0	0	0	0	0	0	0	0	0	0	0	0	0	0	0	0	0	46	0	0	0	0	0	0	0	0	0	0	0	0	0	0
ASV1345	D_0__Bacteria	D_1__Verrucomicrobia	D_2__Verrucomicrobiae	D_3__Pedosphaerales	D_4__Pedosphaeraceae			9201a280ec4e4da4de26881a2ac61e2e	46	0	0	0	0	0	0	0	0	0	0	0	0	0	0	0	0	0	0	0	0	0	0	0	0	0	0	0	0	0	0	0	0	0	0	0	0	0	0	0	0
ASV1346	D_0__Bacteria	D_1__Planctomycetes	D_2__Planctomycetacia	D_3__Pirellulales	D_4__Pirellulaceae	D_5__Pir4 lineage	D_6__metagenome	9223c3be224bb3222ba3800c296e959c	46	0	0	0	0	0	0	0	0	0	0	0	0	0	0	0	0	0	0	0	0	0	0	0	0	0	0	0	0	0	0	0	0	0	0	0	0	0	0	0	0
ASV1347	D_0__Bacteria	D_1__Planctomycetes	D_2__Planctomycetacia	D_3__Pirellulales	D_4__Pirellulaceae	D_5__uncultured		b3413d8718a905ae5322264b9886ce08	46	0	0	0	0	0	0	0	0	0	0	0	0	0	0	0	0	0	0	0	0	0	0	0	0	0	0	0	0	0	0	0	0	0	0	0	0	0	0	0	0
ASV1348	D_0__Bacteria	D_1__Proteobacteria	D_2__Gammaproteobacteria	D_3__Pseudomonadales	D_4__Moraxellaceae	D_5__Acinetobacter		bebda48acbbb6e2c793394017a028aad	46	0	0	0	0	0	0	0	0	0	0	0	0	0	0	0	0	0	0	0	0	0	0	0	0	0	0	0	0	0	0	0	0	0	0	0	0	0	0	0	0
ASV1349	D_0__Bacteria	D_1__Proteobacteria	D_2__Alphaproteobacteria	D_3__Rhizobiales	D_4__Rhizobiaceae	D_5__Aureimonas		5c242a0e4065d587298d2c409122b8b1	46	0	0	0	0	0	0	0	0	0	0	0	0	0	0	0	46	0	0	0	0	0	0	0	0	0	0	0	0	0	0	0	0	0	0	0	0	0	0	0	0
ASV1350	D_0__Bacteria	D_1__Proteobacteria	D_2__Alphaproteobacteria	D_3__Rhizobiales	D_4__Rhizobiaceae	D_5__Allorhizobium-Neorhizobium-Pararhizobium-Rhizobium		5cde7e77757137512dc8e8325eb48338	46	0	0	0	0	0	0	0	0	0	0	0	0	0	0	0	0	0	0	0	0	0	0	0	0	0	0	0	0	46	0	0	0	0	0	0	0	0	0	0	0
ASV1351	D_0__Bacteria	D_1__Proteobacteria	D_2__Alphaproteobacteria	D_3__Rhizobiales	D_4__Xanthobacteraceae			fa7d20d6a34e893ff8ed31b50544c613	46	0	0	0	0	0	0	0	0	0	0	0	0	0	0	0	46	0	0	0	0	0	0	0	0	0	0	0	0	0	0	0	0	0	0	0	0	0	0	0	0
ASV1352	D_0__Bacteria	D_1__Rokubacteria	D_2__NC10	D_3__Rokubacteriales				b38f1c5064027eebd53d58050d20a067	46	0	0	0	0	0	0	0	0	0	0	0	0	0	0	0	0	0	0	0	0	0	0	0	0	0	0	46	0	0	0	0	0	0	0	0	0	0	0	0	0
ASV1353	D_0__Bacteria	D_1__Chloroflexi	D_2__Dehalococcoidia	D_3__S085				141ece3e922aa5338b7901593e122432	46	0	0	0	19	0	0	0	0	0	0	0	0	0	0	0	0	0	0	0	0	0	0	0	0	0	0	0	0	0	0	0	0	0	0	0	0	0	0	0	0
ASV1354	D_0__Bacteria	D_1__Chloroflexi	D_2__Anaerolineae	D_3__SBR1031	D_4__A4b	D_5__uncultured bacterium	D_6__	0ee96a86f174874c8f962b65bac5ca93	46	0	0	0	0	0	0	0	0	0	0	0	0	0	0	0	0	0	0	0	0	0	0	0	0	0	0	0	0	46	0	0	0	0	0	0	0	0	0	0	0
ASV1355	D_0__Bacteria	D_1__Chloroflexi	D_2__Anaerolineae	D_3__SBR1031	D_4__uncultured Gemmatimonadetes bacterium	D_5__	D_6__	0205efadb7920148da1ab3e9130be003	46	0	0	0	0	0	0	0	0	0	0	0	0	0	0	0	0	0	0	0	0	0	0	0	0	0	0	0	0	0	0	0	0	0	0	0	0	0	0	0	0
ASV1356	D_0__Bacteria	D_1__Bacteroidetes	D_2__Bacteroidia	D_3__Sphingobacteriales	D_4__Sphingobacteriaceae			8702cb67ad5c802363238c946f1792e2	46	0	0	0	0	0	0	0	0	0	0	0	0	0	0	0	0	0	0	0	0	0	0	0	0	0	0	0	0	0	0	0	0	0	0	0	0	0	0	0	0
ASV1357	D_0__Bacteria	D_1__Cyanobacteria	D_2__Sericytochromatia					1493f5b8ad595a1486ce808ee4859551	46	0	0	0	0	0	0	0	0	0	0	0	0	0	0	0	0	0	0	0	0	0	0	0	0	0	0	0	0	0	0	0	0	0	0	0	0	0	0	0	0
ASV1358	D_0__Bacteria	D_1__Chloroflexi	D_2__KD4-96					29a3041ef3a1d6b2d969bdfe059ce083	46	0	0	0	0	0	0	0	0	0	0	0	0	0	0	0	0	0	0	0	0	0	0	0	0	0	0	0	0	0	0	0	0	0	0	0	0	0	0	0	0
ASV1359	D_0__Bacteria	D_1__Acidobacteria	D_2__Subgroup 6					7db48cc2d25e66715b120d0a3f5ff41f	46	0	0	0	0	0	0	0	0	0	0	0	0	0	0	0	46	0	0	0	0	0	0	0	0	0	0	0	0	0	0	0	0	0	0	0	0	0	0	0	0
ASV1360	D_0__Bacteria	D_1__Fibrobacteres	D_2__Fibrobacteria	D_3__Fibrobacterales	D_4__Fibrobacteraceae	D_5__possible genus 04		7fb02927eb1cec025fc5e0db61fc2065	45	0	0	0	0	0	0	0	0	0	0	0	0	0	0	0	0	0	0	0	0	0	0	0	0	0	0	0	0	0	0	0	0	0	0	0	0	0	0	0	0
ASV1361	D_0__Bacteria	D_1__Planctomycetes	D_2__Planctomycetacia	D_3__Pirellulales	D_4__Pirellulaceae	D_5__Pir4 lineage	D_6__metagenome	96a9a5266277f26897a76cc1483437a2	45	0	0	0	0	0	0	0	0	0	0	0	0	0	0	0	0	0	0	0	0	0	0	0	0	0	0	0	0	24	0	0	0	0	0	0	0	0	0	0	0
ASV1362	D_0__Bacteria	D_1__Bacteroidetes	D_2__Bacteroidia	D_3__Bacteroidales	D_4__Bacteroidetes vadinHA17			5d39c1639f2c00b4a4ecb3bf512bf420	45	0	0	0	0	0	33	0	0	0	0	0	0	0	0	0	0	0	0	0	0	0	0	0	0	0	0	0	0	0	0	0	0	0	0	0	0	0	0	0	0
ASV1363	D_0__Bacteria	D_1__Proteobacteria	D_2__Gammaproteobacteria	D_3__Betaproteobacteriales	D_4__Burkholderiaceae	D_5__Massilia		34ab352afb042fb939d1d5100b78b5a0	45	0	0	0	0	0	0	0	0	45	0	0	0	0	0	0	0	0	0	0	0	0	0	0	0	0	0	0	0	0	0	0	0	0	0	0	0	0	0	0	0
ASV1364	D_0__Bacteria	D_1__Proteobacteria	D_2__Gammaproteobacteria	D_3__Betaproteobacteriales	D_4__Burkholderiaceae			5e9a90ef0b53015fc0c3a1d66e288eb1	45	0	0	0	0	0	0	0	0	45	0	0	0	0	0	0	0	0	0	0	0	0	0	0	0	0	0	0	0	0	0	0	0	0	0	0	0	0	0	0	0
ASV1365	D_0__Bacteria	D_1__Proteobacteria	D_2__Gammaproteobacteria	D_3__Betaproteobacteriales	D_4__Nitrosomonadaceae	D_5__MND1		68bc51b4ca47cc5a985dd37b46bffdc7	45	0	0	0	0	0	0	0	0	0	0	0	0	0	0	0	0	0	0	0	0	0	0	0	0	0	45	0	0	0	0	0	0	0	0	0	0	0	0	0	0
ASV1366	D_0__Bacteria	D_1__Proteobacteria	D_2__Gammaproteobacteria	D_3__Betaproteobacteriales	D_4__SC-I-84			eb2383a60a2c6cb32f37c0d7d4c86fad	45	0	0	0	0	0	0	0	0	0	0	0	0	0	0	0	0	0	0	0	0	0	0	0	0	0	0	0	0	0	0	0	0	0	0	0	0	0	0	0	0
ASV1367	D_0__Bacteria	D_1__Patescibacteria	D_2__Microgenomatia	D_3__Candidatus Woesebacteria				2955f1c062fb2fcf11d1694730cdbb78	45	0	0	0	0	0	0	0	0	0	0	45	0	0	0	0	0	0	0	0	0	0	0	0	0	0	0	0	0	0	0	0	0	0	0	0	0	0	0	0	0
ASV1368	D_0__Bacteria	D_1__Bacteroidetes	D_2__Bacteroidia	D_3__Chitinophagales	D_4__Chitinophagaceae	D_5__uncultured	D_6__Chitinophaga sp. BN130233	0febb58f807375aa2df793daadaaed8c	45	0	0	0	0	0	0	0	0	0	0	0	0	0	0	0	0	0	0	0	0	0	0	0	0	0	0	0	0	45	0	0	0	0	0	0	0	0	0	0	0
ASV1369	D_0__Bacteria	D_1__Bacteroidetes	D_2__Bacteroidia	D_3__Chitinophagales	D_4__Chitinophagaceae	D_5__Chitinophaga		781f21c7383214bc69eaadc4c154fe8b	45	0	0	0	0	0	0	0	0	0	0	0	0	0	45	0	0	0	0	0	0	0	0	0	0	0	0	0	0	0	0	0	0	0	0	0	0	0	0	0	0
ASV1370	D_0__Bacteria	D_1__Bacteroidetes	D_2__Bacteroidia	D_3__Chitinophagales	D_4__Chitinophagaceae			ced80c43ec6574203c93de3c41e5218a	45	0	0	0	0	0	0	0	0	0	0	0	0	0	0	0	0	0	0	0	0	0	0	0	0	45	0	0	0	0	0	0	0	0	0	0	0	0	0	0	0
ASV1371	D_0__Bacteria	D_1__Bacteroidetes	D_2__Bacteroidia	D_3__Chitinophagales	D_4__Chitinophagaceae	D_5__Chitinophaga		e957e3eb40334ae78b2b08201c0372a1	45	0	0	0	0	0	0	0	0	0	0	0	0	0	0	0	0	0	0	0	0	0	0	0	0	0	0	0	0	0	0	0	0	0	0	0	0	0	0	0	0
ASV1372	D_0__Bacteria	D_1__Bacteroidetes	D_2__Bacteroidia	D_3__Chitinophagales	D_4__Saprospiraceae	D_5__uncultured		fffa15e9d7b74a4b563fa39c70c23ad0	45	0	0	0	0	0	0	0	0	0	0	0	0	0	0	0	0	0	0	0	0	0	0	0	0	0	0	0	0	0	0	0	0	0	0	0	0	0	0	0	0
ASV1373	D_0__Bacteria	D_1__Chlamydiae	D_2__Chlamydiae	D_3__Chlamydiales	D_4__Parachlamydiaceae			5ba08d983cb7057f6998c6816fec9616	45	0	0	0	0	0	0	0	0	0	0	0	0	0	0	0	0	0	0	0	0	0	0	0	0	0	45	0	0	0	0	0	0	0	0	0	0	0	0	0	0
ASV1374	D_0__Bacteria	D_1__Verrucomicrobia	D_2__Verrucomicrobiae	D_3__Chthoniobacterales	D_4__Xiphinematobacteraceae	D_5__Candidatus Xiphinematobacter		1e505914c79b8b3c3b9cd184c035c8aa	45	0	0	0	0	0	0	0	0	0	0	0	0	0	0	0	0	0	0	0	0	0	0	0	0	0	0	0	0	0	0	0	0	0	0	0	0	0	0	0	0
ASV1375	D_0__Bacteria	D_1__Firmicutes	D_2__Clostridia	D_3__Clostridiales	D_4__Family XI	D_5__Anaerococcus		2ddd42722497082a323c3317657ae6c0	45	0	0	0	0	0	0	0	0	0	0	0	0	0	0	0	0	0	0	0	0	0	0	0	0	0	0	0	0	0	0	0	0	0	0	0	0	0	34	0	0
ASV1376	D_0__Bacteria	D_1__Proteobacteria	D_2__Alphaproteobacteria	D_3__Dongiales	D_4__Dongiaceae	D_5__Dongia		971eb60b1020447dc394509ffc8c25d4	45	0	0	0	0	0	0	0	0	0	0	0	0	10	0	0	0	0	0	0	0	0	0	0	0	0	0	0	0	0	0	0	0	0	0	0	0	0	0	0	0
ASV1377	D_0__Bacteria	D_1__Proteobacteria	D_2__Alphaproteobacteria	D_3__Holosporales	D_4__Holosporaceae	D_5__uncultured		ebb067565c945f3bed4449690b5ad8aa	45	0	0	0	0	0	0	0	0	0	0	8	0	0	0	0	28	0	0	0	0	0	0	0	0	0	0	0	0	0	0	0	0	0	0	0	0	0	0	0	0
ASV1378	D_0__Bacteria	D_1__Proteobacteria	D_2__Deltaproteobacteria	D_3__Myxococcales	D_4__BIrii41			5e950a8722ca006ec5322b3bc7795cb4	45	0	0	0	0	0	0	0	0	0	0	0	0	0	0	0	0	0	0	0	0	0	0	0	0	0	0	0	0	0	0	0	0	0	0	0	0	0	0	0	0
ASV1379	D_0__Bacteria	D_1__Proteobacteria	D_2__Gammaproteobacteria	D_3__Oceanospirillales	D_4__Pseudohongiellaceae	D_5__BIyi10		f8770f321bd3d90690ac089665f06c64	45	0	0	0	0	0	0	0	0	0	0	0	0	0	0	0	0	0	0	0	0	0	0	0	0	0	0	0	0	0	0	0	0	0	0	0	0	0	0	0	0
ASV1380	D_0__Bacteria	D_1__Proteobacteria	D_2__Deltaproteobacteria	D_3__Oligoflexales	D_4__Oligoflexaceae	D_5__Oligoflexus	D_6__uncultured bacterium	c6e99a269d4c89753dcc5059acf6ba91	45	0	0	0	0	0	0	0	0	0	0	0	0	0	0	0	0	0	0	0	0	0	0	0	0	0	0	0	0	0	0	0	0	0	0	0	0	0	0	0	0
ASV1381	D_0__Bacteria	D_1__Planctomycetes	D_2__Phycisphaerae	D_3__Phycisphaerales	D_4__Phycisphaeraceae	D_5__AKYG587		9ceabb074d062a6c89c010b26fb70bf6	45	0	0	0	0	0	23	0	0	0	0	0	0	0	0	0	0	0	0	0	0	0	0	0	0	0	0	0	0	0	0	0	0	0	0	0	0	0	0	0	0
ASV1382	D_0__Bacteria	D_1__Planctomycetes	D_2__Planctomycetacia	D_3__Pirellulales	D_4__Pirellulaceae	D_5__Pir4 lineage	D_6__metagenome	399eb3a21ef10cf61c3d4050779782c6	45	0	0	0	0	45	0	0	0	0	0	0	0	0	0	0	0	0	0	0	0	0	0	0	0	0	0	0	0	0	0	0	0	0	0	0	0	0	0	0	0
ASV1383	D_0__Bacteria	D_1__Planctomycetes	D_2__Planctomycetacia	D_3__Pirellulales	D_4__Pirellulaceae	D_5__Pirellula	D_6__uncultured Pasteuria sp.	f5153ffc6c70f836defb03c8751355b2	45	45	0	0	0	0	0	0	0	0	0	0	0	0	0	0	0	0	0	0	0	0	0	0	0	0	0	0	0	0	0	0	0	0	0	0	0	0	0	0	0
ASV1384	D_0__Bacteria	D_1__Proteobacteria	D_2__Alphaproteobacteria	D_3__Rhizobiales	D_4__Devosiaceae			85a0e6410b3615bbf72c26d9fedd04fb	45	0	0	0	0	0	0	0	0	0	0	0	0	0	0	0	0	0	0	0	0	0	0	0	0	45	0	0	0	0	0	0	0	0	0	0	0	0	0	0	0
ASV1385	D_0__Bacteria	D_1__Proteobacteria	D_2__Alphaproteobacteria	D_3__Rhodobacterales	D_4__Rhodobacteraceae			77b3ca5fdd0301b7ca4209752f959d3a	45	0	0	0	0	0	0	0	0	0	0	0	0	0	0	0	0	0	0	0	0	0	0	0	0	0	45	0	0	0	0	0	0	0	0	0	0	0	0	0	0
ASV1386	D_0__Bacteria	D_1__Chloroflexi	D_2__Anaerolineae	D_3__SBR1031				849173b990db6c33ccfa7bde919ccac9	45	0	0	0	0	0	0	0	0	0	0	0	0	0	0	0	0	0	0	0	0	0	0	0	0	0	0	0	0	0	0	0	0	0	0	0	0	0	0	0	0
ASV1387	D_0__Bacteria	D_1__Actinobacteria	D_2__Thermoleophilia	D_3__Solirubrobacterales	D_4__Solirubrobacteraceae	D_5__Solirubrobacter		be312e9e6ea9adb354caa926e63b42df	45	0	0	0	0	0	0	0	0	0	0	0	0	0	0	0	0	0	0	0	45	0	0	0	0	0	0	0	0	0	0	0	0	0	0	0	0	0	0	0	0
ASV1388	D_0__Bacteria	D_1__Proteobacteria	D_2__Alphaproteobacteria	D_3__Sphingomonadales	D_4__Sphingomonadaceae			be47a69ed5575327cd18a1e0a0bbda50	45	0	0	0	0	0	45	0	0	0	0	0	0	0	0	0	0	0	0	0	0	0	0	0	0	0	0	0	0	0	0	0	0	0	0	0	0	0	0	0	0
ASV1389	D_0__Bacteria	D_1__Planctomycetes	D_2__Phycisphaerae	D_3__Tepidisphaerales	D_4__uncultured Planctomycetales bacterium	D_5__	D_6__	6cfe471bf8da64b289e9a7e3100b63d6	45	0	0	0	0	0	0	0	0	0	0	0	0	0	0	0	0	0	0	0	0	0	0	0	0	0	0	0	0	0	0	0	0	0	0	0	0	0	0	0	0
ASV1390	D_0__Bacteria	D_1__Proteobacteria	D_2__Alphaproteobacteria	D_3__Tistrellales	D_4__Geminicoccaceae	D_5__uncultured	D_6__uncultured bacterium	2cacd93206558af1f9c18a6f3cb2252a	45	0	0	0	0	0	0	0	0	0	0	0	0	0	0	0	0	0	0	0	0	0	0	0	0	0	0	0	0	0	0	0	0	0	0	0	45	0	0	0	0
ASV1391	D_0__Bacteria	D_1__Verrucomicrobia	D_2__Verrucomicrobiae	D_3__Verrucomicrobiales	D_4__Verrucomicrobiaceae	D_5__Prosthecobacter		d2773f4f62e48b3090259332a47f26f4	45	0	0	0	0	0	0	0	0	0	0	0	0	0	0	0	0	0	0	0	0	0	0	0	0	0	0	0	0	45	0	0	0	0	0	0	0	0	0	0	0
ASV1392	D_0__Bacteria	D_1__Acidobacteria	D_2__Subgroup 6					5dadd40eaf6397bf70909e2f4bca37d5	45	0	0	0	0	0	0	0	0	0	0	0	0	0	0	0	0	0	0	0	0	0	0	0	0	0	0	0	0	0	0	0	0	0	0	0	0	0	0	0	0
ASV1393	D_0__Bacteria	D_1__Bacteroidetes	D_2__Bacteroidia					7b1c27414bc55dfa5287373da4ba19ac	45	0	0	0	0	0	0	0	0	0	0	0	0	0	0	0	0	0	0	0	0	0	0	0	0	0	0	0	0	45	0	0	0	0	0	0	0	0	0	0	0
ASV1394	D_0__Bacteria							f061fe85936561440a0c5c65e1795dcb	45	0	0	0	0	0	0	0	0	0	0	0	0	0	0	0	0	0	0	0	0	0	0	0	0	0	0	0	0	0	0	0	0	0	0	0	0	0	0	0	0
ASV1395	D_0__Bacteria	D_1__FBP						ff55fb9d0ad72d3f6034757e59d1f64c	45	0	0	0	0	0	0	0	0	0	0	0	0	0	0	0	0	0	0	0	45	0	0	0	0	0	0	0	0	0	0	0	0	0	0	0	0	0	0	0	0
ASV1396	D_0__Bacteria	D_1__Proteobacteria	D_2__Deltaproteobacteria					7f031ba675611954af2b1906d2e7d14f	44	0	0	0	0	0	0	0	0	0	0	0	0	0	0	0	0	0	0	0	0	0	0	0	0	0	0	0	0	0	0	0	0	0	0	0	0	0	0	0	0
ASV1397	D_0__Bacteria	D_1__Verrucomicrobia	D_2__Verrucomicrobiae	D_3__Pedosphaerales	D_4__Pedosphaeraceae	D_5__uncultured Prosthecobacter sp.	D_6__	bd2e3264223c500d91c7f824ddc83694	44	0	0	0	0	0	0	0	0	0	0	0	0	0	0	0	0	0	0	0	0	0	0	0	0	0	0	0	0	0	0	0	0	0	0	0	0	0	0	0	0
ASV1398	D_0__Bacteria	D_1__Verrucomicrobia	D_2__Verrucomicrobiae	D_3__Chthoniobacterales	D_4__Chthoniobacteraceae	D_5__Chthoniobacter	D_6__metagenome	a5f83240c2b87a12ad8435c750711fdd	44	17	0	0	0	0	0	0	0	0	0	0	0	0	0	0	0	0	0	0	0	0	0	0	0	27	0	0	0	0	0	0	0	0	0	0	0	0	0	0	0
ASV1399	D_0__Bacteria	D_1__Proteobacteria	D_2__Alphaproteobacteria	D_3__Acetobacterales	D_4__Acetobacteraceae	D_5__uncultured		1fa4da35067f572d13bc4bf4e0861030	44	0	0	0	44	0	0	0	0	0	0	0	0	0	0	0	0	0	0	0	0	0	0	0	0	0	0	0	0	0	0	0	0	0	0	0	0	0	0	0	0
ASV1400	D_0__Bacteria	D_1__Proteobacteria	D_2__Gammaproteobacteria	D_3__Betaproteobacteriales	D_4__Burkholderiaceae			be96b0379aaf02eb9171360588ad30f1	44	0	0	0	0	0	0	0	0	0	0	0	0	0	0	0	0	0	0	0	0	0	0	0	0	0	0	0	0	0	0	0	0	0	0	0	0	0	0	0	0
ASV1401	D_0__Bacteria	D_1__Proteobacteria	D_2__Gammaproteobacteria	D_3__Betaproteobacteriales	D_4__Nitrosomonadaceae	D_5__Ellin6067		a834cea63ff560fae27ac1690069cb9e	44	0	0	0	0	25	0	0	0	0	0	0	0	0	0	0	0	0	0	0	0	0	0	0	0	0	0	0	0	0	0	0	0	0	0	0	0	0	0	0	0
ASV1402	D_0__Bacteria	D_1__Proteobacteria	D_2__Gammaproteobacteria	D_3__Betaproteobacteriales				4082fb803da2c4e77a8af1c013d05b32	44	0	0	0	0	0	0	0	0	0	0	0	0	0	0	0	0	0	0	0	0	0	0	0	0	0	0	0	0	44	0	0	0	0	0	0	0	0	0	0	0
ASV1403	D_0__Bacteria	D_1__Proteobacteria	D_2__Alphaproteobacteria	D_3__Caulobacterales	D_4__Caulobacteraceae	D_5__Caulobacter		2c070f4880cc78c48ec292dd9c89b597	44	0	0	0	0	0	0	0	0	44	0	0	0	0	0	0	0	0	0	0	0	0	0	0	0	0	0	0	0	0	0	0	0	0	0	0	0	0	0	0	0
ASV1404	D_0__Bacteria	D_1__Proteobacteria	D_2__Alphaproteobacteria	D_3__Caulobacterales	D_4__Caulobacteraceae	D_5__Asticcacaulis	D_6__Asticcacaulis solisilvae	44c5ffd8b48b869cbce8cb24ead27661	44	0	0	0	0	0	0	0	0	0	0	0	0	0	0	0	0	0	0	0	0	0	0	0	0	0	0	0	0	0	0	0	0	0	0	0	0	0	0	0	0
ASV1405	D_0__Bacteria	D_1__Proteobacteria	D_2__Alphaproteobacteria	D_3__Caulobacterales	D_4__Caulobacteraceae	D_5__Asticcacaulis		d523f181f3985ad987a06905dfd7ef93	44	0	0	0	0	0	0	0	0	0	0	0	0	0	0	0	0	0	0	0	0	0	0	0	0	44	0	0	0	0	0	0	0	0	0	0	0	0	0	0	0
ASV1406	D_0__Bacteria	D_1__Bacteroidetes	D_2__Bacteroidia	D_3__Chitinophagales	D_4__Chitinophagaceae	D_5__Terrimonas	D_6__metagenome	7358fdd143d503b1e849ed243c4ba1d4	44	0	0	0	0	0	0	0	0	0	0	0	0	0	0	0	0	0	0	0	0	0	0	0	0	0	0	0	0	44	0	0	0	0	0	0	0	0	0	0	0
ASV1407	D_0__Bacteria	D_1__Verrucomicrobia	D_2__Verrucomicrobiae	D_3__Chthoniobacterales	D_4__Chthoniobacteraceae	D_5__Candidatus Udaeobacter		3d9ea2ff70310ed722186a227d956a72	44	0	0	0	0	0	0	0	0	0	0	0	0	0	0	0	0	0	0	0	0	0	0	0	0	0	0	0	0	0	0	0	0	0	0	0	0	0	0	0	0
ASV1408	D_0__Bacteria	D_1__Verrucomicrobia	D_2__Verrucomicrobiae	D_3__Chthoniobacterales	D_4__Chthoniobacteraceae	D_5__Chthoniobacter		f04c272ab816b5210a75e7324c49ce34	44	0	0	0	0	0	0	0	0	0	0	0	0	0	0	0	0	0	0	0	0	0	0	0	0	0	0	0	0	0	0	0	0	0	0	0	0	0	0	0	0
ASV1409	D_0__Bacteria	D_1__Firmicutes	D_2__Clostridia	D_3__Clostridiales	D_4__Family XI	D_5__Peptoniphilus		f6e6079bf58020dbd8d182b798d002cf	44	0	0	0	0	0	0	0	0	0	0	0	0	0	44	0	0	0	0	0	0	0	0	0	0	0	0	0	0	0	0	0	0	0	0	0	0	0	0	0	0
ASV1410	D_0__Bacteria	D_1__Actinobacteria	D_2__Actinobacteria	D_3__Frankiales	D_4__Sporichthyaceae	D_5__hgcI clade		8f23fdcf6f94f67605d968b6e4a61a01	44	0	0	0	0	0	0	0	0	44	0	0	0	0	0	0	0	0	0	0	0	0	0	0	0	0	0	0	0	0	0	0	0	0	0	0	0	0	0	0	0
ASV1411	D_0__Bacteria	D_1__Actinobacteria	D_2__Thermoleophilia	D_3__Gaiellales				b8e6bd0ad77c6e7ccdd61f1e198f009e	44	0	0	0	0	0	0	0	0	0	0	0	0	0	0	0	0	0	0	0	44	0	0	0	0	0	0	0	0	0	0	0	0	0	0	0	0	0	0	0	0
ASV1412	D_0__Bacteria	D_1__Actinobacteria	D_2__Acidimicrobiia	D_3__IMCC26256				e0fada5fd884e14bf866c99a1f6805b6	44	0	0	0	0	0	0	0	0	44	0	0	0	0	0	0	0	0	0	0	0	0	0	0	0	0	0	0	0	0	0	0	0	0	0	0	0	0	0	0	0
ASV1413	D_0__Bacteria	D_1__Proteobacteria	D_2__Alphaproteobacteria	D_3__Micavibrionales	D_4__uncultured			4ec8b2e127d6b52933ff0022a40dff3b	44	0	0	0	0	0	0	0	0	0	0	0	0	0	0	0	0	0	0	0	0	0	0	0	0	0	0	0	0	0	0	0	0	0	0	0	0	0	0	0	0
ASV1414	D_0__Bacteria	D_1__Actinobacteria	D_2__Actinobacteria	D_3__Micrococcales	D_4__Micrococcaceae			f7bb46205401f63bfd0407fb4d93ff5a	44	0	0	0	0	0	0	0	0	0	0	0	0	44	0	0	0	0	0	0	0	0	0	0	0	0	0	0	0	0	0	0	0	0	0	0	0	0	0	0	0
ASV1415	D_0__Bacteria	D_1__Proteobacteria	D_2__Deltaproteobacteria	D_3__Myxococcales	D_4__bacteriap25	D_5__uncultured Syntrophobacterales bacterium	D_6__	3c9d8c15d5d81ecdcbea3147574dc2be	44	0	0	0	0	0	0	0	0	0	0	0	0	0	0	0	0	0	0	0	0	0	0	0	0	0	0	0	0	44	0	0	0	0	0	0	0	0	0	0	0
ASV1416	D_0__Bacteria	D_1__Planctomycetes	D_2__Planctomycetacia	D_3__Pirellulales	D_4__Pirellulaceae	D_5__uncultured		b98eede7da5e1c244a97f1fc5cb1b833	44	0	0	0	0	0	0	0	0	0	0	0	0	0	0	0	0	0	0	0	0	0	0	0	0	0	0	0	0	0	0	0	0	0	0	0	0	0	0	0	0
ASV1417	D_0__Bacteria	D_1__Planctomycetes	D_2__Planctomycetacia	D_3__Pirellulales	D_4__Pirellulaceae	D_5__uncultured		e9a6551ee8ad53eb46b985378318e3a0	44	0	0	0	0	0	0	0	0	0	0	0	0	0	0	0	0	0	0	0	0	0	0	0	0	0	0	0	0	0	0	0	0	0	0	0	0	0	0	0	0
ASV1418	D_0__Bacteria	D_1__Proteobacteria	D_2__Alphaproteobacteria	D_3__Rhizobiales	D_4__Beijerinckiaceae	D_5__Microvirga	D_6__metagenome	114ec91e96274b35e6b72a1f95b34d09	44	0	0	0	0	0	0	0	0	0	0	0	0	0	0	0	0	0	0	0	0	0	0	0	0	0	0	0	0	0	0	0	0	0	0	0	0	0	0	0	0
ASV1419	D_0__Bacteria	D_1__Proteobacteria	D_2__Alphaproteobacteria	D_3__Rhizobiales	D_4__Beijerinckiaceae	D_5__Bosea		b14b04cdad78fea96d39818c54df914c	44	0	0	0	0	0	0	0	0	0	0	0	0	0	0	0	0	0	0	0	0	0	0	0	0	0	0	0	0	0	0	0	0	0	0	0	0	0	0	0	0
ASV1420	D_0__Bacteria	D_1__Proteobacteria	D_2__Alphaproteobacteria	D_3__Rhizobiales	D_4__Devosiaceae	D_5__Devosia		eb54e49a5a56409856002f66219200c8	44	0	0	0	0	0	0	0	0	0	0	0	0	0	0	0	0	0	0	0	0	0	0	0	0	0	0	0	0	0	0	0	0	0	0	0	0	0	0	0	0
ASV1421	D_0__Bacteria	D_1__Proteobacteria	D_2__Alphaproteobacteria	D_3__Rhizobiales	D_4__Hyphomicrobiaceae	D_5__Hyphomicrobium		8a3a8c5a18cf4bc29134b753897be392	44	0	0	0	0	0	0	0	0	44	0	0	0	0	0	0	0	0	0	0	0	0	0	0	0	0	0	0	0	0	0	0	0	0	0	0	0	0	0	0	0
ASV1422	D_0__Bacteria	D_1__Proteobacteria	D_2__Alphaproteobacteria	D_3__Rhizobiales	D_4__Hyphomicrobiaceae	D_5__Hyphomicrobium	D_6__uncultured Hyphomicrobiaceae bacterium	d47987141ad5218371a967f60bd413a5	44	0	0	0	0	0	0	0	0	0	0	0	0	0	0	0	44	0	0	0	0	0	0	0	0	0	0	0	0	0	0	0	0	0	0	0	0	0	0	0	0
ASV1423	D_0__Bacteria	D_1__Proteobacteria	D_2__Alphaproteobacteria	D_3__Rhizobiales	D_4__Xanthobacteraceae	D_5__Pseudolabrys		5f5df95866c86eb0a4061b138df902fa	44	0	0	0	0	0	0	0	0	0	0	0	0	0	0	0	0	0	0	0	44	0	0	0	0	0	0	0	0	0	0	0	0	0	0	0	0	0	0	0	0
ASV1424	D_0__Bacteria	D_1__Acidobacteria	D_2__Acidobacteriia	D_3__Solibacterales	D_4__Solibacteraceae (Subgroup 3)	D_5__Candidatus Solibacter		0823f3ed2ca35843d249ed39d5bd6562	44	0	0	0	0	0	0	0	0	0	0	0	0	0	0	0	0	0	0	0	0	0	0	0	0	0	0	0	0	44	0	0	0	0	0	0	0	0	0	0	0
ASV1425	D_0__Bacteria	D_1__Acidobacteria	D_2__Acidobacteriia	D_3__Solibacterales	D_4__Solibacteraceae (Subgroup 3)	D_5__Bryobacter		c0f7d96fd9b88a140f403af80ca73c1c	44	0	0	0	0	0	0	0	0	0	0	0	0	0	0	0	0	0	0	0	0	0	0	0	0	0	0	0	0	44	0	0	0	0	0	0	0	0	0	0	0
ASV1426	D_0__Bacteria	D_1__Bacteroidetes	D_2__Bacteroidia	D_3__Sphingobacteriales	D_4__Sphingobacteriaceae	D_5__Mucilaginibacter		8368c6c007971992b308aff25ef274b7	44	0	0	0	0	0	0	0	0	0	0	0	0	0	0	0	0	0	0	0	0	0	0	0	0	0	0	0	0	0	0	0	0	0	0	0	0	0	0	0	0
ASV1427	D_0__Bacteria	D_1__Proteobacteria	D_2__Alphaproteobacteria	D_3__Sphingomonadales	D_4__Sphingomonadaceae	D_5__Sphingomonas		1b7b20018fab87f42ceb9223dfb53913	44	0	0	0	0	0	0	0	0	0	0	0	0	0	0	0	44	0	0	0	0	0	0	0	0	0	0	0	0	0	0	0	0	0	0	0	0	0	0	0	0
ASV1428	D_0__Bacteria	D_1__Proteobacteria	D_2__Deltaproteobacteria	D_3__Syntrophobacterales	D_4__Syntrophaceae	D_5__Smithella		773d78a4aa0c256ccf8bfa2df3493568	44	0	0	0	0	0	0	0	0	0	0	0	0	0	0	0	0	0	0	0	0	0	0	0	0	0	0	0	0	44	0	0	0	0	0	0	0	0	0	0	0
ASV1429	D_0__Bacteria	D_1__Planctomycetes	D_2__Phycisphaerae	D_3__Tepidisphaerales	D_4__WD2101 soil group	Ambiguous_taxa	D_6__	21c4ab36ee380cd504110e1479e0f49b	44	0	0	0	0	0	0	0	0	0	0	0	0	0	0	0	0	0	0	0	0	0	0	0	0	0	44	0	0	0	0	0	0	0	0	0	0	0	0	0	0
ASV1430	D_0__Bacteria	D_1__Proteobacteria	D_2__Gammaproteobacteria	D_3__Xanthomonadales	D_4__Rhodanobacteraceae	D_5__Dokdonella		70869d0feda2b000386a1851bdfcaffe	44	0	17	27	0	0	0	0	0	0	0	0	0	0	0	0	0	0	0	0	0	0	0	0	0	0	0	0	0	0	0	0	0	0	0	0	0	0	0	0	0
ASV1431	D_0__Bacteria	D_1__Proteobacteria	D_2__Gammaproteobacteria	D_3__Xanthomonadales	D_4__Xanthomonadaceae	D_5__Lysobacter	D_6__Lysobacter sp. RHLT3-4	84a6987793181d2f356b1cbd6a58fcca	44	0	0	0	0	0	0	0	0	0	0	0	0	0	0	0	0	0	0	0	0	0	0	0	0	44	0	0	0	0	0	0	0	0	0	0	0	0	0	0	0
ASV1432	D_0__Bacteria	D_1__Acidobacteria	D_2__Subgroup 6					2a790a380893c03615771ef23dfa6abd	44	0	0	0	0	0	0	0	0	44	0	0	0	0	0	0	0	0	0	0	0	0	0	0	0	0	0	0	0	0	0	0	0	0	0	0	0	0	0	0	0
ASV1433	D_0__Bacteria	D_1__Acidobacteria	D_2__Subgroup 6					493e67e00eb01c4232009a7ebf0f09cc	44	0	0	0	0	0	0	0	0	0	0	0	0	0	0	0	0	0	0	0	0	0	0	0	0	0	44	0	0	0	0	0	0	0	0	0	0	0	0	0	0
ASV1434	D_0__Bacteria							4c989855ed9622c2f8f6ce6477061f1e	44	0	0	0	0	0	0	0	0	0	0	0	0	0	0	0	0	0	0	0	0	0	0	0	0	0	0	0	0	0	0	0	0	0	0	0	0	0	0	0	0
ASV1435	D_0__Bacteria	D_1__Chloroflexi	D_2__KD4-96					b71e9305263383f82fd72122f794ed79	44	0	0	0	0	0	0	0	0	0	0	0	0	0	0	0	0	0	0	0	0	0	0	0	0	0	0	0	0	0	0	0	0	0	0	0	0	0	0	0	0
ASV1436	D_0__Bacteria	D_1__Acidobacteria	D_2__Subgroup 6					e10e65dc987669babbf76fbdc5ef2db5	44	0	0	0	0	44	0	0	0	0	0	0	0	0	0	0	0	0	0	0	0	0	0	0	0	0	0	0	0	0	0	0	0	0	0	0	0	0	0	0	0
ASV1437	D_0__Bacteria	D_1__Acidobacteria	D_2__Subgroup 6					e3a5b27e1dc9eca03b06b3b7792e258c	44	0	0	0	0	0	0	0	0	0	0	0	0	0	0	0	0	0	0	0	0	0	0	0	0	0	44	0	0	0	0	0	0	0	0	0	0	0	0	0	0
ASV1438	D_0__Bacteria	D_1__Acidobacteria	D_2__Subgroup 6					e8dacd8a444f94dcadd11c5cbaefe1af	44	0	0	0	0	0	0	0	0	0	0	0	0	0	0	0	0	0	0	0	0	0	0	0	0	0	0	0	0	0	0	0	0	0	0	0	0	0	0	0	0
ASV1439	D_0__Bacteria	D_1__Planctomycetes	D_2__Planctomycetacia	D_3__Planctomycetales	D_4__Rubinisphaeraceae	D_5__SH-PL14	D_6__metagenome	929e8450daa3418e6311c0a70f6aae0c	43	13	0	0	0	0	0	19	0	0	0	0	0	0	0	0	0	0	0	0	0	0	0	0	0	0	0	0	0	0	0	0	0	0	0	0	0	0	0	0	0
ASV1440	D_0__Bacteria	D_1__Proteobacteria	D_2__Alphaproteobacteria	D_3__Caulobacterales	D_4__Caulobacteraceae	D_5__Caulobacter		df14192046a031174a4ff560c358db28	43	0	0	0	0	0	0	0	0	0	0	0	0	0	0	0	0	0	0	0	0	0	0	0	0	0	0	0	0	0	0	0	0	0	0	0	0	0	0	0	0
ASV1441	D_0__Bacteria	D_1__Firmicutes	D_2__Bacilli	D_3__Bacillales	D_4__Bacillaceae			57802529f6e52ba54054157a965f9da0	43	0	0	0	0	0	0	0	0	0	0	0	0	0	0	0	0	0	0	0	0	0	0	0	0	0	0	0	0	0	0	0	0	0	0	0	0	0	0	0	0
ASV1442	D_0__Bacteria	D_1__Firmicutes	D_2__Bacilli	D_3__Bacillales	D_4__Paenibacillaceae	D_5__Paenibacillus		45e3696d78d57fc35094a6cf67e6414b	43	0	0	0	0	0	0	0	0	0	0	0	0	0	0	0	0	0	0	0	0	0	0	0	0	0	0	0	0	0	0	0	0	0	0	0	0	0	43	0	0
ASV1443	D_0__Bacteria	D_1__Proteobacteria	D_2__Deltaproteobacteria	D_3__Bdellovibrionales	D_4__Bdellovibrionaceae	D_5__OM27 clade	D_6__uncultured bacterium	285e160d99e5861fe736d8a031d9ffac	43	0	0	0	0	0	0	0	0	0	0	0	0	0	0	0	0	0	0	0	0	0	0	0	0	0	0	0	0	0	0	0	0	0	0	0	0	0	0	0	0
ASV1444	D_0__Bacteria	D_1__Proteobacteria	D_2__Gammaproteobacteria	D_3__Betaproteobacteriales	D_4__Burkholderiaceae			d3d9d28fe86caee902542a1c156bfe83	43	0	0	0	0	0	0	0	0	0	0	0	0	0	0	0	0	0	0	0	0	0	0	0	0	0	0	0	0	0	0	0	0	0	0	0	0	0	0	0	0
ASV1445	D_0__Bacteria	D_1__Acidobacteria	D_2__Blastocatellia (Subgroup 4)	D_3__Blastocatellales	D_4__Blastocatellaceae			057fd715d71a7c861d3de3c1838057af	43	0	0	0	0	0	0	0	0	0	0	0	0	0	0	0	0	0	0	0	0	0	0	0	0	0	0	0	0	0	0	0	0	0	0	0	0	0	0	0	0
ASV1446	D_0__Bacteria	D_1__Bacteroidetes	D_2__Bacteroidia	D_3__Chitinophagales	D_4__Chitinophagaceae			186f6c268a9ffb8680f1260bb4051a55	43	0	0	0	0	0	0	0	0	0	0	0	0	0	0	0	0	0	0	0	0	0	0	0	0	0	0	0	0	0	0	0	0	0	0	0	0	0	0	0	0
ASV1447	D_0__Bacteria	D_1__Bacteroidetes	D_2__Bacteroidia	D_3__Chitinophagales	D_4__Chitinophagaceae	D_5__Ferruginibacter	D_6__uncultured Ferruginibacter sp.	a7698425a90e3a8203466fece15b537d	43	0	0	0	0	0	0	0	0	0	0	0	0	0	0	0	0	0	0	0	0	0	0	0	0	0	0	0	0	0	0	0	0	0	0	0	0	0	0	0	0
ASV1448	D_0__Bacteria	D_1__Bacteroidetes	D_2__Bacteroidia	D_3__Chitinophagales	D_4__Chitinophagaceae	D_5__Parafilimonas		aef8f1dd1f0e39c8edaae8bbb34bc811	43	0	0	0	0	0	0	0	0	0	0	43	0	0	0	0	0	0	0	0	0	0	0	0	0	0	0	0	0	0	0	0	0	0	0	0	0	0	0	0	0
ASV1449	D_0__Bacteria	D_1__Bacteroidetes	D_2__Bacteroidia	D_3__Chitinophagales	D_4__Chitinophagaceae			da09d6db61a9da930662e1a2c137eefa	43	0	0	43	0	0	0	0	0	0	0	0	0	0	0	0	0	0	0	0	0	0	0	0	0	0	0	0	0	0	0	0	0	0	0	0	0	0	0	0	0
ASV1450	D_0__Bacteria	D_1__Bacteroidetes	D_2__Bacteroidia	D_3__Chitinophagales	D_4__Chitinophagaceae	D_5__uncultured		e100f7d6286bab7146a11f8369d3fbbb	43	0	0	0	0	0	0	0	0	0	0	0	0	0	0	0	0	0	0	0	0	0	0	0	0	0	0	0	0	0	0	0	0	0	0	0	0	0	0	0	0
ASV1451	D_0__Bacteria	D_1__Bacteroidetes	D_2__Bacteroidia	D_3__Chitinophagales	D_4__Saprospiraceae	D_5__uncultured	D_6__uncultured Haliscomenobacter sp.	7851fff20072e49ae610b4060fdd2d74	43	0	0	0	0	0	0	0	0	0	0	0	0	0	0	0	0	0	0	0	0	0	0	0	20	0	0	0	0	0	0	0	0	0	0	0	0	0	0	23	0
ASV1452	D_0__Bacteria	D_1__Verrucomicrobia	D_2__Verrucomicrobiae	D_3__Chthoniobacterales	D_4__Chthoniobacteraceae	D_5__Candidatus Udaeobacter	D_6__uncultured Verrucomicrobia bacterium	834bc6b33f51048a10909276668406ae	43	0	0	0	0	0	0	0	0	0	0	0	0	0	0	0	0	0	0	0	0	0	0	0	0	0	0	0	0	0	0	0	0	0	0	0	0	0	0	0	0
ASV1453	D_0__Bacteria	D_1__Verrucomicrobia	D_2__Verrucomicrobiae	D_3__Chthoniobacterales	D_4__Chthoniobacteraceae	D_5__Chthoniobacter	D_6__uncultured Verrucomicrobiales bacterium	9ef2797ed97c7417a5dd2f12ca2169dd	43	0	0	0	0	0	43	0	0	0	0	0	0	0	0	0	0	0	0	0	0	0	0	0	0	0	0	0	0	0	0	0	0	0	0	0	0	0	0	0	0
ASV1454	D_0__Bacteria	D_1__Firmicutes	D_2__Clostridia	D_3__Clostridiales	D_4__Clostridiaceae 1	D_5__Clostridium sensu stricto 12	D_6__Clostridium tyrobutyricum	1490e027a2024d28da5b97ca6753fdf5	43	0	0	0	0	0	0	0	0	0	0	0	0	0	0	0	0	0	0	0	0	0	0	0	0	0	0	43	0	0	0	0	0	0	0	0	0	0	0	0	0
ASV1455	D_0__Bacteria	D_1__Bacteroidetes	D_2__Bacteroidia	D_3__Flavobacteriales	D_4__Flavobacteriaceae	D_5__Flavobacterium	D_6__arsenic-oxidizing bacterium B02	fbd801723d1f9b696695929716be7f56	43	0	0	0	0	0	0	0	0	0	0	0	0	0	0	0	0	0	0	0	0	0	0	0	0	0	0	0	0	0	0	0	0	0	0	0	0	0	0	0	0
ASV1456	D_0__Bacteria	D_1__Proteobacteria	D_2__Gammaproteobacteria	D_3__Gammaproteobacteria Incertae Sedis	D_4__Unknown Family	D_5__Acidibacter		49ec04e60f4c862f156d25ceca4ddd55	43	0	0	0	0	0	0	0	0	0	0	0	0	0	0	0	0	0	0	0	0	0	0	0	0	0	0	0	0	43	0	0	0	0	0	0	0	0	0	0	0
ASV1457	D_0__Bacteria	D_1__Actinobacteria	D_2__Actinobacteria	D_3__Micrococcales	D_4__Intrasporangiaceae			7bf78221e41aba341193c6f004811ccd	43	0	0	0	0	0	22	0	0	0	0	0	0	0	0	0	0	0	0	0	0	0	0	0	0	0	0	0	0	0	21	0	0	0	0	0	0	0	0	0	0
ASV1458	D_0__Bacteria	D_1__Proteobacteria	D_2__Alphaproteobacteria	D_3__Micropepsales	D_4__Micropepsaceae	D_5__uncultured		d8d52314aeff62132032477871dd444e	43	0	0	0	0	0	0	0	0	0	0	0	0	0	0	0	0	0	0	0	0	0	0	0	0	0	0	0	0	0	0	0	0	0	0	0	0	0	0	0	0
ASV1459	D_0__Bacteria	D_1__Actinobacteria	D_2__Acidimicrobiia	D_3__Microtrichales	D_4__Iamiaceae	D_5__Iamia		12c69e5e0036ed5b242874f1a54a3d3c	43	0	0	43	0	0	0	0	0	0	0	0	0	0	0	0	0	0	0	0	0	0	0	0	0	0	0	0	0	0	0	0	0	0	0	0	0	0	0	0	0
ASV1460	D_0__Bacteria	D_1__Proteobacteria	D_2__Deltaproteobacteria	D_3__Myxococcales	D_4__Polyangiaceae	D_5__Sorangium	D_6__Sorangium cellulosum	91f8fe3b0a7ae76656caf419f182e22c	43	0	0	0	0	0	0	0	0	0	0	0	0	0	0	0	0	0	0	0	0	0	0	0	0	0	43	0	0	0	0	0	0	0	0	0	0	0	0	0	0
ASV1461	D_0__Bacteria	D_1__Verrucomicrobia	D_2__Verrucomicrobiae	D_3__Opitutales	D_4__Opitutaceae	Ambiguous_taxa	Ambiguous_taxa	5900a201e7663630bdbce43ddddc7bfa	43	0	0	0	0	0	0	0	0	0	0	0	0	0	0	0	0	0	0	0	0	0	0	0	0	0	0	0	0	0	0	0	0	0	0	0	0	0	0	0	0
ASV1462	D_0__Bacteria	D_1__Verrucomicrobia	D_2__Verrucomicrobiae	D_3__Opitutales	D_4__Opitutaceae	D_5__Opitutus		8b5260847318658b5dc8815a8c9b595c	43	0	0	0	0	0	0	0	0	0	0	0	0	0	0	0	0	0	0	0	43	0	0	0	0	0	0	0	0	0	0	0	0	0	0	0	0	0	0	0	0
ASV1463	D_0__Bacteria	D_1__Verrucomicrobia	D_2__Verrucomicrobiae	D_3__Pedosphaerales	D_4__Pedosphaeraceae			353663788700fc8a10410f683772417d	43	0	0	0	0	0	0	0	0	0	0	0	0	0	0	0	0	0	0	0	0	0	0	0	0	0	0	0	0	0	0	0	0	0	0	0	0	0	0	0	0
ASV1464	D_0__Bacteria	D_1__Planctomycetes	D_2__Planctomycetacia	D_3__Pirellulales	D_4__Pirellulaceae	D_5__Pirellula	D_6__agricultural soil bacterium SC-I-28	384dcb417d550e77bfb1b61be5f4d598	43	0	0	0	0	0	0	0	0	0	0	0	0	0	0	0	0	0	0	0	0	0	0	0	0	0	0	0	0	0	0	0	0	0	0	0	0	0	0	0	0
ASV1465	D_0__Bacteria	D_1__Proteobacteria	D_2__Gammaproteobacteria	D_3__Salinisphaerales	D_4__Solimonadaceae	D_5__uncultured		8236ddb20a8187de7cece52ce032830b	43	0	0	0	0	0	0	0	0	0	0	0	0	0	0	0	0	0	0	0	0	0	0	0	0	0	0	0	0	0	0	0	0	0	0	0	0	0	0	0	0
ASV1466	D_0__Bacteria	D_1__Proteobacteria	D_2__Deltaproteobacteria	D_3__SAR324 clade(Marine group B)	D_4__metagenome	D_5__	D_6__	a7ad901a4ce9d8ab282b879c18debb81	43	0	0	0	0	0	0	0	0	0	0	0	0	0	0	0	0	0	0	0	0	0	0	0	0	0	0	0	0	0	0	0	0	0	0	0	0	0	0	0	0
ASV1467	D_0__Bacteria	D_1__Chloroflexi	D_2__Anaerolineae	D_3__SBR1031	D_4__A4b	D_5__uncultured bacterium	D_6__	99ae85d2b9df9809e4d50e9b9592b69e	43	0	0	0	0	0	0	0	0	0	0	0	0	0	0	0	0	0	0	0	0	0	0	0	0	0	0	0	0	0	0	0	0	0	0	0	0	0	0	10	0
ASV1468	D_0__Bacteria	D_1__Bacteroidetes	D_2__Ignavibacteria	D_3__SJA-28				9d36f38237cb959e9678c0ada88437a0	43	0	0	0	0	0	0	0	0	0	0	0	0	0	0	0	0	0	0	0	0	0	0	0	0	0	0	0	0	0	0	0	0	0	0	0	0	0	0	0	0
ASV1469	D_0__Bacteria	D_1__Proteobacteria	D_2__Alphaproteobacteria	D_3__Sneathiellales	D_4__Sneathiellaceae	D_5__Ferrovibrio		0ab25b517ef52f4bf414661f7a6d5e9b	43	0	0	0	0	0	0	0	0	0	0	0	0	0	0	0	0	0	0	0	43	0	0	0	0	0	0	0	0	0	0	0	0	0	0	0	0	0	0	0	0
ASV1470	D_0__Bacteria	D_1__Acidobacteria	D_2__Acidobacteriia	D_3__Solibacterales	D_4__Solibacteraceae (Subgroup 3)	D_5__Bryobacter		b168739af9e093910650f5b02301d053	43	0	0	0	0	0	0	0	0	0	0	0	0	0	0	0	0	0	0	0	0	0	0	0	0	0	0	0	0	43	0	0	0	0	0	0	0	0	0	0	0
ASV1471	D_0__Bacteria	D_1__Bacteroidetes	D_2__Bacteroidia	D_3__Sphingobacteriales	D_4__env.OPS 17			3b1a61896b5216460631b9bd199bdba4	43	0	0	0	0	0	0	0	0	0	0	0	0	0	0	0	0	0	0	0	0	0	0	0	0	0	43	0	0	0	0	0	0	0	0	0	0	0	0	0	0
ASV1472	D_0__Bacteria	D_1__Proteobacteria	D_2__Alphaproteobacteria	D_3__Sphingomonadales	D_4__Sphingomonadaceae	D_5__Novosphingobium		7dc9a5e23c642d86f34fbbf8a1d83dbc	43	0	0	0	0	0	0	0	0	0	0	0	0	0	0	0	0	0	0	0	0	0	0	0	0	0	0	0	0	0	0	0	0	0	0	0	0	0	0	0	0
ASV1473	D_0__Bacteria	D_1__Patescibacteria	D_2__WWE3	D_3__uncultured bacterium	D_4__	D_5__	D_6__	4197ce3f9adbe5c8db39e19885756e0b	43	0	0	0	0	0	0	0	0	0	0	0	0	0	0	0	0	0	0	0	0	0	0	0	0	0	0	0	0	0	0	0	0	0	0	0	0	0	0	0	0
ASV1474	D_0__Bacteria	D_1__Chloroflexi	D_2__OLB14	D_3__uncultured bacterium	D_4__	D_5__	D_6__	a6a8ad96c9374e85f15b4bc1dec2c662	43	0	0	0	0	0	0	0	0	0	0	0	0	0	0	0	0	0	0	0	0	0	30	0	0	0	0	0	0	0	0	0	0	0	0	0	0	0	0	13	0
ASV1475	D_0__Bacteria	D_1__Acidobacteria	D_2__Subgroup 6	D_3__uncultured Geothrix sp.	D_4__	D_5__	D_6__	0683f913ecd6befa2e067ceeffe180ad	43	0	0	0	0	0	0	0	0	0	0	0	0	0	0	0	0	0	0	0	0	0	0	0	0	0	0	0	0	0	0	0	0	0	0	0	0	0	0	0	0
ASV1476	D_0__Bacteria	D_1__Proteobacteria	D_2__Gammaproteobacteria	D_3__Xanthomonadales	D_4__Rhodanobacteraceae	D_5__Rudaea		d16986ad1346439459242c0b88093ef6	43	0	0	0	0	0	0	0	0	0	0	0	0	0	0	0	0	0	0	0	0	0	0	0	0	0	0	0	0	0	0	0	0	0	0	0	0	0	0	0	0
ASV1477	D_0__Bacteria	D_1__Proteobacteria	D_2__Gammaproteobacteria	D_3__Xanthomonadales	D_4__Xanthomonadaceae			b2b61ae7908be6b3c9a0a8464a587cd9	43	0	0	0	0	0	0	0	0	0	0	0	0	0	0	0	0	0	0	0	0	0	0	0	0	0	0	0	0	0	0	0	0	0	0	0	0	0	0	0	0
ASV1478	D_0__Bacteria	D_1__Acidobacteria	D_2__Subgroup 6					27790c0d23dd1c1080c574171123ab06	43	0	0	0	0	0	0	0	0	0	0	0	0	0	0	0	0	0	0	0	0	0	0	0	0	0	0	0	0	0	0	0	0	0	0	0	0	0	0	0	0
ASV1479	D_0__Bacteria	D_1__Chloroflexi	D_2__KD4-96					84fcc15ff784754d9a15fa774c7c841b	43	0	0	0	0	0	0	0	0	0	0	0	0	0	0	0	0	0	0	0	0	0	0	0	0	0	43	0	0	0	0	0	0	0	0	0	0	0	0	0	0
ASV1480	D_0__Bacteria	D_1__Chloroflexi	D_2__KD4-96					cd98bebc7cd29d008813bd847394c1f2	43	0	0	0	0	0	0	0	0	0	0	0	0	0	0	0	0	0	0	0	0	0	0	0	0	27	0	0	0	0	0	0	0	0	0	0	0	0	0	0	0
ASV1481	D_0__Bacteria	D_1__Acidobacteria	D_2__Subgroup 6					6d01029368e4cc381d8e748ea1285708	42	0	0	0	0	0	0	0	0	0	0	0	0	0	0	0	0	0	0	0	0	0	0	0	0	0	0	0	0	0	0	0	0	0	0	0	0	0	0	0	0
ASV1482	D_0__Bacteria	D_1__Chloroflexi	D_2__Dehalococcoidia	D_3__S085	D_4__uncultured soil bacterium	D_5__	D_6__	649068624d4e4d266ca8203b68b7384f	42	0	0	0	0	0	0	0	0	0	0	0	0	0	0	0	0	0	0	0	0	0	0	0	0	0	0	0	0	0	0	0	0	0	0	0	0	0	0	0	0
ASV1483	D_0__Bacteria	D_1__Proteobacteria	D_2__Gammaproteobacteria	D_3__Betaproteobacteriales	D_4__Nitrosomonadaceae	D_5__MND1		190750b826f721ac77e1ed70ad17f269	42	0	0	0	0	0	0	0	0	0	0	0	0	0	0	0	0	0	0	0	0	0	0	0	0	0	0	0	0	0	0	0	0	0	0	0	0	0	0	0	0
ASV1484	D_0__Bacteria	D_1__Firmicutes	D_2__Negativicutes	D_3__Selenomonadales	D_4__Veillonellaceae	D_5__Veillonella		2740cf2417c92847cc298cbd71dd1fcd	42	23	0	19	0	0	0	0	0	0	0	0	0	0	0	0	0	0	0	0	0	0	0	0	0	0	0	0	0	0	0	0	0	0	0	0	0	0	0	0	0
ASV1485	D_0__Bacteria	D_1__Planctomycetes	D_2__Planctomycetacia	D_3__Pirellulales	D_4__Pirellulaceae	D_5__uncultured	D_6__uncultured bacterium	6fa29d1ca179c9f61613e2fe67bd3164	42	0	0	0	0	0	0	0	0	0	0	0	0	0	0	0	0	0	0	0	0	0	0	0	0	0	0	21	0	0	0	0	0	0	0	0	0	0	0	0	0
ASV1486	D_0__Bacteria	D_1__Firmicutes	D_2__Bacilli	D_3__Bacillales				ec27bcb8718879e92b314625e487112d	42	0	0	0	0	0	42	0	0	0	0	0	0	0	0	0	0	0	0	0	0	0	0	0	0	0	0	0	0	0	0	0	0	0	0	0	0	0	0	0	0
ASV1487	D_0__Bacteria	D_1__Bacteroidetes	D_2__Bacteroidia	D_3__Bacteroidales	D_4__Prolixibacteraceae	D_5__WCHB1-32		5af98fc3fefb1855c341564e8e16632c	42	0	0	0	0	0	0	0	0	0	0	0	0	0	0	0	0	0	0	0	0	0	0	0	0	0	0	0	0	0	0	0	0	0	0	0	0	0	0	0	0
ASV1488	D_0__Bacteria	D_1__Acidobacteria	D_2__Blastocatellia (Subgroup 4)	D_3__Blastocatellales	D_4__Blastocatellaceae	D_5__Blastocatella	Ambiguous_taxa	2c00d7a78c481dd6556c554c3db581d6	42	0	0	0	0	0	0	0	0	0	0	0	0	0	17	0	0	0	0	0	0	0	0	0	0	0	0	0	0	0	0	25	0	0	0	0	0	0	0	0	0
ASV1489	D_0__Bacteria	D_1__Bacteroidetes	D_2__Bacteroidia	D_3__Chitinophagales	D_4__Chitinophagaceae	D_5__Terrimonas		09f54c50fc05e10a8720e9fbb0482ef7	42	0	0	0	0	0	0	0	0	0	0	0	0	0	0	0	0	0	0	0	0	0	0	0	0	0	0	0	0	0	0	0	0	0	0	0	0	0	0	0	0
ASV1490	D_0__Bacteria	D_1__Bacteroidetes	D_2__Bacteroidia	D_3__Chitinophagales	D_4__Chitinophagaceae	D_5__Ferruginibacter		4c8e4d34e3a65d7d9d295c51ab42888b	42	0	0	0	0	0	0	0	0	0	0	0	0	0	0	0	0	0	0	0	0	0	0	0	0	0	42	0	0	0	0	0	0	0	0	0	0	0	0	0	0
ASV1491	D_0__Bacteria	D_1__Verrucomicrobia	D_2__Verrucomicrobiae	D_3__Chthoniobacterales	D_4__Chthoniobacteraceae	D_5__Chthoniobacter		6e38320f7660d28ca93cf438d916d6a7	42	0	0	0	0	0	0	0	0	0	0	0	0	0	0	0	0	0	0	0	0	0	0	0	0	0	0	0	0	0	0	0	0	0	0	0	0	0	0	0	0
ASV1492	D_0__Bacteria	D_1__Verrucomicrobia	D_2__Verrucomicrobiae	D_3__Chthoniobacterales	D_4__Chthoniobacteraceae	D_5__Chthoniobacter	D_6__uncultured Xiphinematobacteriaceae bacterium	9660b7e07767bba14137388d15542690	42	0	0	0	0	0	0	0	0	0	0	0	0	0	0	0	0	0	0	0	0	0	0	0	0	0	42	0	0	0	0	0	0	0	0	0	0	0	0	0	0
ASV1493	D_0__Bacteria	D_1__Verrucomicrobia	D_2__Verrucomicrobiae	D_3__Chthoniobacterales	D_4__Chthoniobacteraceae	D_5__Chthoniobacter		a48190c06511e58df90fcd6067c1c6b3	42	0	0	0	0	0	0	0	0	0	0	0	0	0	0	0	0	0	0	0	0	0	0	0	0	42	0	0	0	0	0	0	0	0	0	0	0	0	0	0	0
ASV1494	D_0__Bacteria	D_1__Verrucomicrobia	D_2__Verrucomicrobiae	D_3__Chthoniobacterales	D_4__Chthoniobacteraceae	D_5__Chthoniobacter		ecb4104f72dfc212f804bb3ce08c2e7d	42	0	0	0	0	0	0	0	0	0	0	0	0	0	0	0	0	0	0	0	0	0	0	0	0	0	0	0	0	0	0	42	0	0	0	0	0	0	0	0	0
ASV1495	D_0__Bacteria	D_1__Firmicutes	D_2__Clostridia	D_3__Clostridiales	D_4__Family XI	D_5__Peptoniphilus		b2574632cd105083065793a728d40c81	42	0	0	0	0	0	0	0	0	0	0	0	0	0	0	0	42	0	0	0	0	0	0	0	0	0	0	0	0	0	0	0	0	0	0	0	0	0	0	0	0
ASV1496	D_0__Bacteria	D_1__Bacteroidetes	D_2__Bacteroidia	D_3__Cytophagales	D_4__Hymenobacteraceae	D_5__Hymenobacter		995e7b61743ae6b86b0ce40dd46a3ad5	42	0	0	0	0	0	0	0	0	0	0	0	0	0	0	0	0	0	0	0	0	0	0	0	0	0	0	0	0	0	0	42	0	0	0	0	0	0	0	0	0
ASV1497	D_0__Bacteria	D_1__Bacteroidetes	D_2__Bacteroidia	D_3__Cytophagales	D_4__Microscillaceae	D_5__Ohtaekwangia		028921f3d71d087dcaf8ff1a822650bb	42	0	0	0	0	0	0	0	0	0	0	0	0	0	0	0	0	0	0	0	0	0	0	0	0	0	0	0	0	0	0	0	0	0	0	0	0	0	0	0	0
ASV1498	D_0__Bacteria	D_1__Proteobacteria	D_2__Gammaproteobacteria	D_3__Diplorickettsiales	D_4__Diplorickettsiaceae	D_5__Aquicella		6792e5dc7f778c904909119391aa9d5c	42	0	0	0	0	0	0	0	0	0	0	0	0	0	0	0	0	0	0	0	0	0	0	0	0	0	0	0	42	0	0	0	0	0	0	0	0	0	0	0	0
ASV1499	D_0__Bacteria	D_1__Proteobacteria	D_2__Alphaproteobacteria	D_3__Dongiales	D_4__Dongiaceae	D_5__Dongia		c5eafb0e1eb2d4b2967c57c12fdb6339	42	0	0	0	0	0	0	0	0	0	0	0	0	0	0	0	0	0	0	0	0	0	0	0	0	0	0	0	0	0	0	0	0	0	0	0	0	0	0	0	0
ASV1500	D_0__Bacteria	D_1__Bacteroidetes	D_2__Bacteroidia	D_3__Flavobacteriales	D_4__Flavobacteriaceae	D_5__Flavobacterium		241f8364a3c68a40200b342d4092504b	42	0	0	0	0	0	0	0	0	0	0	0	0	0	0	0	0	0	0	0	0	0	0	0	0	0	0	0	0	0	42	0	0	0	0	0	0	0	0	0	0
ASV1501	D_0__Bacteria	D_1__Bacteroidetes	D_2__Bacteroidia	D_3__Flavobacteriales	D_4__Weeksellaceae	D_5__Chryseobacterium		9951608a3e5c65e33b0eeace2a0cff9f	42	0	0	0	0	0	0	0	0	0	0	42	0	0	0	0	0	0	0	0	0	0	0	0	0	0	0	0	0	0	0	0	0	0	0	0	0	0	0	0	0
ASV1502	D_0__Bacteria	D_1__Actinobacteria	D_2__Thermoleophilia	D_3__Gaiellales	D_4__Gaiellaceae	D_5__Gaiella		868aa168500b77a09e8e6b0f4e8e6afe	42	0	0	0	0	0	0	0	0	42	0	0	0	0	0	0	0	0	0	0	0	0	0	0	0	0	0	0	0	0	0	0	0	0	0	0	0	0	0	0	0
ASV1503	D_0__Bacteria	D_1__Planctomycetes	D_2__Planctomycetacia	D_3__Gemmatales	D_4__Gemmataceae	D_5__Gemmata	D_6__uncultured Planctomycetaceae bacterium	0b535589999568bcd9e7531925d3ec23	42	0	0	0	0	0	0	0	0	0	0	0	0	0	0	0	0	0	0	0	0	0	0	0	0	0	0	0	0	0	0	0	0	0	0	0	0	0	0	0	0
ASV1504	D_0__Bacteria	D_1__Planctomycetes	D_2__Planctomycetacia	D_3__Gemmatales	D_4__Gemmataceae	D_5__Gemmata		3d633b79aaf5cf7c01d89abda9a12980	42	0	0	0	42	0	0	0	0	0	0	0	0	0	0	0	0	0	0	0	0	0	0	0	0	0	0	0	0	0	0	0	0	0	0	0	0	0	0	0	0
ASV1505	D_0__Bacteria	D_1__Planctomycetes	D_2__Planctomycetacia	D_3__Gemmatales	D_4__Gemmataceae	D_5__uncultured		9f0ae9bbe074ee96e23d6f6ead8eef8b	42	0	0	0	0	0	0	0	0	0	0	0	0	0	0	0	0	0	0	0	0	0	0	0	0	42	0	0	0	0	0	0	0	0	0	0	0	0	0	0	0
ASV1506	D_0__Bacteria	D_1__Planctomycetes	D_2__Planctomycetacia	D_3__Gemmatales	D_4__Gemmataceae	D_5__uncultured		fa68de7407b96a50db3a19c4586faa16	42	0	0	0	0	0	0	0	0	0	0	0	0	0	0	0	0	0	0	0	0	0	0	0	0	0	0	0	0	0	0	0	0	0	0	0	0	0	0	0	0
ASV1507	D_0__Bacteria	D_1__Proteobacteria	D_2__Deltaproteobacteria	D_3__Myxococcales	D_4__BIrii41			78824074fb81b63e40b837829d0fff58	42	0	0	42	0	0	0	0	0	0	0	0	0	0	0	0	0	0	0	0	0	0	0	0	0	0	0	0	0	0	0	0	0	0	0	0	0	0	0	0	0
ASV1508	D_0__Bacteria	D_1__Nitrospirae	D_2__Nitrospira	D_3__Nitrospirales	D_4__Nitrospiraceae	D_5__Nitrospira		a1fafa6006a7360eadc1c3480f61e831	42	0	0	0	0	0	0	0	0	0	0	0	0	0	0	0	0	0	0	0	0	0	0	0	0	0	0	0	0	0	0	0	0	0	0	0	0	0	0	0	0
ASV1509	D_0__Bacteria	D_1__Verrucomicrobia	D_2__Verrucomicrobiae	D_3__Opitutales	D_4__Opitutaceae	D_5__Opitutus		280168b395ec6ee18433365de128e1d9	42	0	0	0	0	0	0	0	0	0	0	0	0	0	0	0	42	0	0	0	0	0	0	0	0	0	0	0	0	0	0	0	0	0	0	0	0	0	0	0	0
ASV1510	D_0__Bacteria	D_1__Verrucomicrobia	D_2__Verrucomicrobiae	D_3__Opitutales	D_4__Opitutaceae	D_5__Lacunisphaera		f01bfc2ccdf3bdf057d99a76a3901bde	42	0	0	0	0	0	0	0	0	0	0	0	0	0	0	0	0	0	0	0	0	0	0	0	0	0	0	0	0	0	0	0	0	0	0	0	0	0	0	0	0
ASV1511	D_0__Bacteria	D_1__Verrucomicrobia	D_2__Verrucomicrobiae	D_3__Pedosphaerales	D_4__Pedosphaeraceae	D_5__bacterium Ellin517	D_6__	bcccdb9f799e467ae4631ad627ebaf08	42	0	0	0	0	0	0	0	0	0	0	0	0	0	42	0	0	0	0	0	0	0	0	0	0	0	0	0	0	0	0	0	0	0	0	0	0	0	0	0	0
ASV1512	D_0__Bacteria	D_1__Planctomycetes	D_2__Planctomycetacia	D_3__Pirellulales	D_4__Pirellulaceae	D_5__Pir4 lineage	D_6__Planctomycetaceae bacterium LX124	c34fba6dd95dce741fc3cf6f4df48bc5	42	0	0	0	19	0	0	0	0	0	0	0	0	0	0	0	0	0	0	0	0	0	0	0	0	0	0	0	23	0	0	0	0	0	0	0	0	0	0	0	0
ASV1513	D_0__Bacteria	D_1__Proteobacteria	D_2__Gammaproteobacteria	D_3__Pseudomonadales	D_4__Moraxellaceae	D_5__Acinetobacter		bcbd7866a3349bc1540d23b9b466dac5	42	0	0	0	0	0	0	0	0	0	0	0	0	0	0	0	42	0	0	0	0	0	0	0	0	0	0	0	0	0	0	0	0	0	0	0	0	0	0	0	0
ASV1514	D_0__Bacteria	D_1__Proteobacteria	D_2__Gammaproteobacteria	D_3__Pseudomonadales	D_4__Pseudomonadaceae	D_5__Pseudomonas		5513ad879ce7f6b745bf31a1cbfe0ee9	42	0	0	0	0	0	0	0	0	0	0	0	0	0	0	0	0	0	0	0	0	0	0	0	0	0	0	0	0	0	0	0	0	0	0	0	0	0	0	0	0
ASV1515	D_0__Bacteria	D_1__Proteobacteria	D_2__Alphaproteobacteria	D_3__Rhizobiales	D_4__Beijerinckiaceae	D_5__Microvirga		0762119aa646ecbefa6ceab0718ff04b	42	0	0	0	0	0	0	0	0	0	0	0	0	0	0	0	0	0	0	0	42	0	0	0	0	0	0	0	0	0	0	0	0	0	0	0	0	0	0	0	0
ASV1516	D_0__Bacteria	D_1__Proteobacteria	D_2__Alphaproteobacteria	D_3__Rhizobiales	D_4__Hyphomicrobiaceae	D_5__Pedomicrobium		2cb9024dc8890f39e96b70eacea7cc3b	42	0	0	0	0	0	0	0	0	0	0	0	0	0	0	0	0	0	0	0	0	0	0	0	0	0	0	0	0	0	0	0	0	0	0	0	0	0	0	0	0
ASV1517	D_0__Bacteria	D_1__Proteobacteria	D_2__Alphaproteobacteria	D_3__Rhizobiales	D_4__Hyphomicrobiaceae	D_5__Hyphomicrobium		31ca140d0b1a6ce3a62b8f3ffd104466	42	0	0	42	0	0	0	0	0	0	0	0	0	0	0	0	0	0	0	0	0	0	0	0	0	0	0	0	0	0	0	0	0	0	0	0	0	0	0	0	0
ASV1518	D_0__Bacteria	D_1__Proteobacteria	D_2__Alphaproteobacteria	D_3__Rhizobiales	D_4__Methyloligellaceae	D_5__uncultured		218481e5706c38763a8e09f1115d9b63	42	0	0	0	0	0	0	0	0	0	0	0	0	0	0	0	0	0	0	0	0	0	0	0	0	0	0	0	0	0	0	0	0	0	0	0	0	0	0	0	0
ASV1519	D_0__Bacteria	D_1__Actinobacteria	D_2__Thermoleophilia	D_3__Solirubrobacterales	D_4__Solirubrobacteraceae	D_5__Solirubrobacter		271a2bf690e3756548246c555209ff0a	42	0	0	0	0	0	0	0	0	0	0	0	0	0	0	0	0	0	0	0	0	0	0	0	0	0	0	0	0	0	0	0	0	0	0	0	0	0	0	0	0
ASV1520	D_0__Bacteria	D_1__Proteobacteria	D_2__Alphaproteobacteria	D_3__Sphingomonadales	D_4__Sphingomonadaceae	D_5__Sphingomonas		139c721c9beb4b99cbbac1a4dcbe9f88	42	0	0	0	0	0	0	0	0	0	0	0	0	0	0	0	0	0	0	0	0	0	0	0	0	0	0	0	0	42	0	0	0	0	0	0	0	0	0	0	0
ASV1521	D_0__Bacteria	D_1__Proteobacteria	D_2__Alphaproteobacteria	D_3__Sphingomonadales	D_4__Sphingomonadaceae	D_5__Sphingomonas		5d0c6af420698f1cdff612c8f7960627	42	0	0	0	0	0	0	0	0	0	0	0	0	0	0	0	0	0	0	0	0	0	0	0	0	0	0	0	0	0	0	0	0	0	0	0	0	0	0	0	0
ASV1522	D_0__Bacteria	D_1__Actinobacteria	D_2__Actinobacteria	D_3__Streptomycetales	D_4__Streptomycetaceae	D_5__Streptomyces		69e7d647a16b6b9cf82df8076a74ca30	42	0	0	0	0	0	0	0	0	0	0	0	0	0	0	0	0	0	0	0	0	0	0	0	0	0	0	0	0	0	0	0	0	0	0	0	0	0	0	42	0
ASV1523	D_0__Bacteria	D_1__Acidobacteria	D_2__Thermoanaerobaculia	D_3__Thermoanaerobaculales	D_4__Thermoanaerobaculaceae	D_5__Subgroup 10		dd73b47fd2d6fca5f1bdf31f8849bd5d	42	0	0	0	0	0	0	0	0	0	0	0	0	0	0	0	0	0	0	0	0	0	0	0	0	0	0	0	0	0	0	0	0	0	0	0	0	0	0	0	0
ASV1524	D_0__Bacteria	D_1__Actinobacteria	D_2__MB-A2-108	D_3__uncultured bacterium	D_4__	D_5__	D_6__	deecde47b41194094869e4cf17b1b34a	42	0	0	0	0	0	0	0	0	0	0	0	0	0	0	0	0	0	0	0	0	0	0	0	0	0	0	0	0	0	0	0	0	0	0	0	0	0	0	0	0
ASV1525	D_0__Bacteria	D_1__Verrucomicrobia	D_2__Verrucomicrobiae	D_3__Verrucomicrobiales	D_4__Rubritaleaceae	D_5__Luteolibacter		9a2b9c5504ca9976c560f81ed79d4479	42	0	0	0	42	0	0	0	0	0	0	0	0	0	0	0	0	0	0	0	0	0	0	0	0	0	0	0	0	0	0	0	0	0	0	0	0	0	0	0	0
ASV1526	D_0__Bacteria							1376dcc3aa2ee54def80857f1d40332d	42	0	0	0	0	0	0	0	0	0	0	0	0	0	0	0	42	0	0	0	0	0	0	0	0	0	0	0	0	0	0	0	0	0	0	0	0	0	0	0	0
ASV1527	D_0__Bacteria	D_1__Patescibacteria	D_2__ABY1					3495a53bf14edb5f0f068907c0eff3fe	42	0	0	18	0	0	0	0	0	0	0	0	0	0	0	0	0	0	0	0	0	0	0	0	0	0	0	0	0	24	0	0	0	0	0	0	0	0	0	0	0
ASV1528	D_0__Bacteria	D_1__Acidobacteria	D_2__Subgroup 6					9b44e7e89f7c795f352f672c1f16f1b0	42	0	0	0	0	0	0	0	0	42	0	0	0	0	0	0	0	0	0	0	0	0	0	0	0	0	0	0	0	0	0	0	0	0	0	0	0	0	0	0	0
ASV1529	D_0__Bacteria	D_1__Acidobacteria	D_2__Subgroup 6					a8478139cd9cf8a1a572132c7af9e96f	42	0	0	0	0	0	0	0	0	0	0	0	0	0	0	0	0	0	0	0	0	0	0	0	0	0	0	0	42	0	0	0	0	0	0	0	0	0	0	0	0
ASV1530	D_0__Bacteria	D_1__Acidobacteria	D_2__Subgroup 6					b5f9160d7bf26a19abb57abeaad998b8	42	0	0	0	0	42	0	0	0	0	0	0	0	0	0	0	0	0	0	0	0	0	0	0	0	0	0	0	0	0	0	0	0	0	0	0	0	0	0	0	0
ASV1531	D_0__Bacteria	D_1__Bacteroidetes	D_2__Bacteroidia	D_3__Chitinophagales	D_4__Chitinophagaceae	D_5__Taibaiella		486ec40fe8db95299de56ec8641da03a	41	0	0	0	0	0	0	0	0	0	0	0	0	0	0	0	0	0	0	0	0	0	0	0	14	0	0	0	0	0	0	0	0	0	0	0	0	0	0	27	0
ASV1532	D_0__Bacteria	D_1__Proteobacteria	D_2__Alphaproteobacteria	D_3__Sphingomonadales	D_4__Sphingomonadaceae	D_5__Sphingomonas		9e8e9ad79dcd2677c7e792f7df2f212e	41	0	0	0	0	0	0	0	0	0	0	0	0	0	0	0	0	0	0	0	0	0	26	0	15	0	0	0	0	0	0	0	0	0	0	0	0	0	0	0	0
ASV1533	D_0__Bacteria	D_1__Acidobacteria	D_2__Subgroup 6	D_3__Unknown Order	D_4__Unknown Family	D_5__Vicinamibacter		4f856faa12011d6b010d1218d6af965c	41	0	0	0	0	19	0	0	0	0	0	0	0	0	22	0	0	0	0	0	0	0	0	0	0	0	0	0	0	0	0	0	0	0	0	0	0	0	0	0	0
ASV1534	D_0__Bacteria	D_1__Acidobacteria	D_2__Blastocatellia (Subgroup 4)	D_3__Blastocatellales	D_4__Blastocatellaceae			a652f496fb4f9105e6797d717c3926ef	41	0	0	0	0	0	0	0	0	0	0	0	0	0	0	0	0	0	0	0	0	0	0	0	41	0	0	0	0	0	0	0	0	0	0	0	0	0	0	0	0
ASV1535	D_0__Bacteria	D_1__Proteobacteria	D_2__Alphaproteobacteria	D_3__Acetobacterales	D_4__Acetobacteraceae	D_5__Acidiphilium	D_6__Acetobacteraceae bacterium W1.09-37	f0517e4077d3468f0ceea9b5f1ab55e7	41	0	0	0	0	0	41	0	0	0	0	0	0	0	0	0	0	0	0	0	0	0	0	0	0	0	0	0	0	0	0	0	0	0	0	0	0	0	0	0	0
ASV1536	D_0__Bacteria	D_1__Dependentiae	D_2__Babeliae	D_3__Babeliales	D_4__Vermiphilaceae			a6adbb25e615e802e659f700b8d9d448	41	0	0	0	0	0	0	0	0	0	0	0	0	0	0	0	0	0	0	0	0	0	0	0	0	0	0	0	0	0	0	0	0	0	0	0	0	0	0	0	0
ASV1537	D_0__Bacteria	D_1__Firmicutes	D_2__Bacilli	D_3__Bacillales	D_4__Paenibacillaceae	D_5__Paenibacillus		b5d0821c7524008340ea6afd6e5a15d5	41	0	0	0	17	0	0	0	0	0	0	0	0	0	0	0	0	0	0	0	0	0	0	0	0	0	0	0	0	0	0	0	0	0	0	0	0	0	0	0	0
ASV1538	D_0__Bacteria	D_1__Firmicutes	D_2__Bacilli	D_3__Bacillales	D_4__Planococcaceae	D_5__Sporosarcina	D_6__Sporosarcina sp. AB_64	27fceb1fcb64cc8f4492f34f4826e281	41	0	0	0	0	0	0	0	0	0	0	0	0	0	0	0	0	0	0	0	0	0	0	0	0	0	0	0	0	0	0	0	0	0	0	0	0	0	0	0	0
ASV1539	D_0__Bacteria	D_1__Firmicutes	D_2__Bacilli	D_3__Bacillales				0ba5f67d6bccd2e35ab11241d3c326b5	41	0	0	0	0	0	0	0	0	0	0	0	0	0	0	0	0	0	0	0	0	0	0	0	0	0	0	41	0	0	0	0	0	0	0	0	0	0	0	0	0
ASV1540	D_0__Bacteria	D_1__Chloroflexi	D_2__Chloroflexia	D_3__Chloroflexales	D_4__Roseiflexaceae	D_5__uncultured	D_6__uncultured bacterium	6c9ef567591a918bd79145c4d5fcca1c	41	0	0	0	0	0	0	0	0	0	0	0	0	0	0	0	0	0	0	0	0	0	0	0	0	0	0	0	0	0	0	0	0	0	0	0	0	0	0	0	0
ASV1541	D_0__Bacteria	D_1__Verrucomicrobia	D_2__Verrucomicrobiae	D_3__Chthoniobacterales	D_4__Chthoniobacteraceae	D_5__Chthoniobacter		5d5f8978b9c79c95977fd78c4d114d03	41	0	0	0	0	0	0	0	0	0	0	0	0	0	0	0	0	0	0	0	0	0	0	0	0	0	0	0	0	0	0	0	0	0	0	0	0	0	0	0	0
ASV1542	D_0__Bacteria	D_1__Verrucomicrobia	D_2__Verrucomicrobiae	D_3__Chthoniobacterales	D_4__Chthoniobacteraceae	D_5__Candidatus Udaeobacter		6887e9e9c1fe92d139c787cb92fc5f5d	41	0	0	0	0	0	0	0	0	0	0	0	0	0	0	0	0	0	0	0	0	0	0	0	0	0	0	0	0	0	0	0	0	0	0	0	0	0	0	0	0
ASV1543	D_0__Bacteria	D_1__Verrucomicrobia	D_2__Verrucomicrobiae	D_3__Chthoniobacterales	D_4__Chthoniobacteraceae	D_5__Chthoniobacter		d0027a672af28292b6f6eefe9ddd024b	41	0	0	0	0	0	0	0	0	0	0	0	0	0	0	0	0	0	0	0	0	0	0	0	0	0	0	0	0	41	0	0	0	0	0	0	0	0	0	0	0
ASV1544	D_0__Bacteria	D_1__Verrucomicrobia	D_2__Verrucomicrobiae	D_3__Chthoniobacterales	D_4__Xiphinematobacteraceae	D_5__Candidatus Xiphinematobacter		8b9b26e1e8c7789b0d820bb7bcf6d66d	41	0	0	0	0	0	0	0	0	0	0	0	0	0	0	0	0	0	0	0	0	0	0	0	0	0	0	0	0	0	0	0	0	0	0	0	0	0	0	0	0
ASV1545	D_0__Bacteria	D_1__Actinobacteria	D_2__Actinobacteria	D_3__Corynebacteriales	D_4__Corynebacteriaceae	D_5__Corynebacterium 1		fe5b867a508c1fe71eac03b2d7d41488	41	0	0	0	0	0	0	0	0	0	0	0	0	0	0	0	0	0	0	0	0	0	0	0	0	41	0	0	0	0	0	0	0	0	0	0	0	0	0	0	0
ASV1546	D_0__Bacteria	D_1__Bacteroidetes	D_2__Bacteroidia	D_3__Cytophagales	D_4__Hymenobacteraceae	D_5__Hymenobacter		454904be7041b2d4fa2f2aac8c0e4058	41	0	0	0	0	0	0	0	0	0	0	0	0	0	0	0	0	0	0	0	41	0	0	0	0	0	0	0	0	0	0	0	0	0	0	0	0	0	0	0	0
ASV1547	D_0__Bacteria	D_1__Bacteroidetes	D_2__Bacteroidia	D_3__Cytophagales	D_4__Microscillaceae	D_5__Ohtaekwangia		abd8c2a1b222b6188c6512fb9e977a12	41	0	0	0	0	0	0	0	0	0	0	0	0	0	0	0	0	0	0	0	0	0	0	0	0	0	0	0	0	0	0	0	0	0	0	0	0	0	0	0	0
ASV1548	D_0__Bacteria	D_1__Proteobacteria	D_2__Gammaproteobacteria	D_3__Gammaproteobacteria Incertae Sedis	D_4__Unknown Family	D_5__Acidibacter	D_6__uncultured proteobacterium	7210fe57b610755efbfdf2a6efb7e197	41	0	0	0	0	0	0	0	0	41	0	0	0	0	0	0	0	0	0	0	0	0	0	0	0	0	0	0	0	0	0	0	0	0	0	0	0	0	0	0	0
ASV1549	D_0__Bacteria	D_1__Planctomycetes	D_2__Planctomycetacia	D_3__Gemmatales	D_4__Gemmataceae	D_5__uncultured	D_6__uncultured bacterium	11c9a0d486cdf63b4ec3ee7ed961e231	41	0	0	0	0	0	41	0	0	0	0	0	0	0	0	0	0	0	0	0	0	0	0	0	0	0	0	0	0	0	0	0	0	0	0	0	0	0	0	0	0
ASV1550	D_0__Bacteria	D_1__Planctomycetes	D_2__Planctomycetacia	D_3__Gemmatales	D_4__Gemmataceae	D_5__Telmatocola	D_6__metagenome	b48a498d98e944ac858243febbb3977f	41	0	0	0	0	0	0	0	0	0	0	0	0	0	0	0	0	0	0	0	0	0	0	0	0	0	0	0	0	0	0	0	0	0	0	0	0	0	0	0	0
ASV1551	D_0__Bacteria	D_1__Planctomycetes	D_2__Planctomycetacia	D_3__Isosphaerales	D_4__Isosphaeraceae	D_5__uncultured	Ambiguous_taxa	0c914539f91295f9482a9215071e33de	41	0	0	0	0	0	0	0	0	0	0	0	0	0	0	0	0	0	0	0	0	0	0	0	0	0	0	0	0	0	0	0	0	0	0	0	0	0	0	0	0
ASV1552	D_0__Bacteria	D_1__Verrucomicrobia	D_2__Verrucomicrobiae	D_3__Methylacidiphilales	D_4__Methylacidiphilaceae	D_5__uncultured	D_6__metagenome	6c071ddeb8fd37b0d685e3ae8e11c05e	41	0	0	0	0	0	0	0	0	0	0	0	0	0	0	0	0	0	0	0	0	0	0	0	0	0	0	0	0	0	0	0	0	0	0	0	0	0	0	0	0
ASV1553	D_0__Bacteria	D_1__Actinobacteria	D_2__Actinobacteria	D_3__Micrococcales	D_4__Micrococcaceae			3a77e9e582d8e8476479e931165fc402	41	0	0	0	0	0	0	0	0	0	0	0	0	0	0	0	0	0	0	0	0	0	0	0	0	0	0	0	0	0	0	0	0	0	0	0	0	0	0	0	0
ASV1554	D_0__Bacteria	D_1__Actinobacteria	D_2__Actinobacteria	D_3__Micrococcales	D_4__Micrococcaceae			fbe429b153f83a0a2e8b4575a93d513b	41	0	0	0	0	0	0	0	0	0	0	0	0	0	0	0	0	0	0	0	0	0	0	0	0	0	0	0	0	0	0	0	0	0	0	0	0	0	0	0	0
ASV1555	D_0__Bacteria	D_1__Proteobacteria	D_2__Deltaproteobacteria	D_3__Myxococcales	D_4__BIrii41	D_5__uncultured bacterium	D_6__	167942f34d78cc1bbfdc1f2712658aec	41	0	0	0	0	0	0	0	0	0	0	0	0	0	0	0	0	0	0	0	0	0	0	0	0	0	0	0	0	0	0	0	0	0	0	0	0	0	0	0	0
ASV1556	D_0__Bacteria	D_1__Proteobacteria	D_2__Gammaproteobacteria	D_3__PLTA13				0605a244282af89b5945e220111433f8	41	0	0	0	0	0	41	0	0	0	0	0	0	0	0	0	0	0	0	0	0	0	0	0	0	0	0	0	0	0	0	0	0	0	0	0	0	0	0	0	0
ASV1557	D_0__Bacteria	D_1__Proteobacteria	D_2__Gammaproteobacteria	D_3__Pseudomonadales	D_4__Pseudomonadaceae	D_5__Pseudomonas		9cca219ac7e1d9722ab63545dc219ecd	41	0	0	0	0	0	41	0	0	0	0	0	0	0	0	0	0	0	0	0	0	0	0	0	0	0	0	0	0	0	0	0	0	0	0	0	0	0	0	0	0
ASV1558	D_0__Bacteria	D_1__Proteobacteria	D_2__Gammaproteobacteria	D_3__Pseudomonadales	D_4__Pseudomonadaceae	D_5__Pseudomonas		e546433f8f598199397efae23767030e	41	0	0	0	0	0	0	0	0	0	0	0	0	0	0	0	0	0	0	0	0	0	41	0	0	0	0	0	0	0	0	0	0	0	0	0	0	0	0	0	0
ASV1559	D_0__Bacteria	D_1__Proteobacteria	D_2__Alphaproteobacteria	D_3__Rhizobiales	D_4__Hyphomicrobiaceae	D_5__Pedomicrobium		8a47f1e0bd8c16b88d8ac973d304b0db	41	0	0	0	0	0	0	0	0	0	0	0	0	0	0	0	0	0	0	0	0	0	0	0	0	0	0	0	0	0	0	0	0	0	0	0	0	0	0	0	0
ASV1560	D_0__Bacteria	D_1__Proteobacteria	D_2__Alphaproteobacteria	D_3__Rhizobiales	D_4__Rhizobiaceae	D_5__Allorhizobium-Neorhizobium-Pararhizobium-Rhizobium		c705aaee336dbaa33ea9941b271237e4	41	0	0	0	0	0	0	0	0	0	0	0	0	0	0	0	0	0	0	0	0	0	0	0	0	0	0	0	0	0	0	0	0	0	0	0	0	0	0	0	0
ASV1561	D_0__Bacteria	D_1__Proteobacteria	D_2__Alphaproteobacteria	D_3__Rhizobiales	D_4__Rhizobiaceae	D_5__Allorhizobium-Neorhizobium-Pararhizobium-Rhizobium		e98ef5a1c5797203ea0c06713d54dc92	41	0	0	0	0	0	0	0	0	41	0	0	0	0	0	0	0	0	0	0	0	0	0	0	0	0	0	0	0	0	0	0	0	0	0	0	0	0	0	0	0
ASV1562	D_0__Bacteria	D_1__Proteobacteria	D_2__Alphaproteobacteria	D_3__Rhizobiales	D_4__uncultured			353d6033f7b73f71bb86acc76ae63c87	41	0	0	0	0	0	0	0	0	0	0	0	0	0	0	0	0	0	0	0	0	0	0	0	0	0	0	0	0	0	0	0	0	0	0	0	0	0	0	0	0
ASV1563	D_0__Bacteria	D_1__Rokubacteria	D_2__NC10	D_3__Rokubacteriales	D_4__uncultured bacterium	D_5__	D_6__	d151a9f79269758870825cd1b97f38f1	41	0	0	0	0	0	0	0	0	0	0	0	0	0	0	0	0	0	0	0	21	0	0	0	0	0	0	0	0	0	0	0	0	0	0	0	0	0	0	0	0
ASV1564	D_0__Bacteria	D_1__Chloroflexi	D_2__Anaerolineae	D_3__SBR1031	D_4__A4b			899e9fc30a2a3e200df2b2902bad7236	41	0	0	0	0	0	0	0	0	0	0	0	0	0	0	0	0	0	0	0	0	0	0	0	0	0	0	0	0	0	0	0	0	0	0	0	0	0	0	0	0
ASV1565	D_0__Bacteria	D_1__Acidobacteria	D_2__Acidobacteriia	D_3__Solibacterales	D_4__Solibacteraceae (Subgroup 3)	D_5__Bryobacter		69d2fd154efb175dc15de5470c780209	41	0	0	0	0	0	0	0	0	0	0	0	0	0	0	0	0	0	0	0	0	0	0	0	0	0	0	0	0	41	0	0	0	0	0	0	0	0	0	0	0
ASV1566	D_0__Bacteria	D_1__Bacteroidetes	D_2__Bacteroidia	D_3__Sphingobacteriales	D_4__Sphingobacteriaceae	D_5__Mucilaginibacter		34591b92573ac6cbf5cdb6a7bbbb01a4	41	0	0	0	0	0	0	0	0	0	0	0	0	0	0	0	0	0	0	0	0	0	0	0	0	0	0	0	0	0	0	0	0	0	0	0	0	0	0	0	0
ASV1567	D_0__Bacteria	D_1__Proteobacteria	D_2__Alphaproteobacteria	D_3__Sphingomonadales	D_4__Sphingomonadaceae	D_5__Sphingomonas		c49850fd177210728fe7a640fb57f73d	41	0	0	0	0	0	0	0	0	0	0	0	0	0	0	0	0	0	0	0	0	0	0	0	0	0	0	0	0	0	0	0	0	0	0	0	0	0	0	0	0
ASV1568	D_0__Bacteria	D_1__Actinobacteria	D_2__Actinobacteria	D_3__Streptomycetales	D_4__Streptomycetaceae	D_5__Streptomyces		889f1bc31887efea2354ba099342a203	41	0	0	0	0	0	0	0	0	0	0	0	0	0	0	0	41	0	0	0	0	0	0	0	0	0	0	0	0	0	0	0	0	0	0	0	0	0	0	0	0
ASV1569	D_0__Bacteria	D_1__Acidobacteria	D_2__Holophagae	D_3__Subgroup 7				29fae0ea45bcddc721cdd4f88b3c86ca	41	0	0	0	0	0	0	0	0	0	0	0	0	0	0	0	0	0	0	0	0	0	0	0	0	0	0	0	0	0	0	0	0	0	0	0	41	0	0	0	0
ASV1570	D_0__Bacteria	D_1__Cyanobacteria	D_2__Sericytochromatia	D_3__uncultured prokaryote	D_4__	D_5__	D_6__	fb1ada37a769d2efcd7226ba21e3b007	41	0	0	0	0	0	0	0	0	0	0	0	0	0	0	0	0	0	0	0	0	0	0	0	0	0	0	0	0	0	0	0	0	0	0	0	0	0	0	0	0
ASV1571	D_0__Bacteria	D_1__Verrucomicrobia	D_2__Verrucomicrobiae	D_3__Verrucomicrobiales	D_4__Verrucomicrobiaceae	D_5__uncultured	D_6__uncultured bacterium	02ce3d462c7bcf3bf47ca33ac3c16835	41	0	0	0	0	0	0	0	0	0	0	0	0	0	0	0	0	0	7	0	0	0	0	0	0	0	0	0	0	0	0	0	34	0	0	0	0	0	0	0	0
ASV1572	D_0__Bacteria	D_1__Verrucomicrobia	D_2__Verrucomicrobiae	D_3__Verrucomicrobiales	D_4__Verrucomicrobiaceae	D_5__uncultured	D_6__uncultured bacterium	581f9a6233af547851d367b7d5f01373	41	0	0	0	0	0	0	0	0	0	0	0	0	0	0	0	0	0	0	0	0	0	0	0	0	0	0	0	0	0	0	0	0	0	0	0	0	0	0	0	0
ASV1573	D_0__Bacteria	D_1__Verrucomicrobia	D_2__Verrucomicrobiae	D_3__Verrucomicrobiales	D_4__Verrucomicrobiaceae	D_5__uncultured	D_6__uncultured Verrucomicrobia bacterium	867eef86ee06579aa04697b804df29a2	41	0	0	0	0	0	0	0	0	0	0	0	0	0	0	0	0	0	0	0	0	0	0	0	0	0	0	0	0	0	0	0	0	0	0	0	0	0	0	0	0
ASV1574	D_0__Bacteria	D_1__Verrucomicrobia	D_2__Verrucomicrobiae	D_3__Verrucomicrobiales	D_4__Verrucomicrobiaceae	D_5__Roseimicrobium	D_6__uncultured Verrucomicrobia bacterium	da19731791ef35592d8c8532e6ec567c	41	0	0	0	0	0	0	0	0	0	0	0	0	0	0	0	0	0	0	0	0	0	0	0	0	0	0	0	0	0	0	0	0	0	0	0	0	0	0	0	0
ASV1575	D_0__Bacteria	D_1__Proteobacteria	D_2__Gammaproteobacteria	D_3__Xanthomonadales	D_4__Rhodanobacteraceae	D_5__Tahibacter		c898f228c43438c21516365c3ccb6376	41	0	0	0	0	0	0	0	0	0	0	0	0	0	0	0	0	0	0	0	0	0	0	0	0	0	0	0	0	0	0	0	0	0	0	0	0	0	0	0	0
ASV1576	D_0__Bacteria	D_1__Proteobacteria	D_2__Gammaproteobacteria	D_3__Xanthomonadales	D_4__Xanthomonadaceae	D_5__Thermomonas		394962b765d3f25a4f20ed14bfa76817	41	0	0	0	0	0	0	0	0	0	0	0	0	0	0	0	0	0	0	0	0	0	0	0	0	0	0	0	0	0	0	0	0	0	0	0	0	0	41	0	0
ASV1577	D_0__Bacteria							2a3c0b596c305b29d36183b52f8d2b48	41	0	0	0	0	0	0	0	0	0	0	0	0	0	0	0	0	0	0	0	0	0	0	0	0	0	0	0	0	0	0	0	0	0	0	0	0	0	0	0	0
ASV1578	D_0__Bacteria							4ac9a8ba10f16ed859606601e639fc05	41	0	0	0	0	0	0	0	0	0	0	0	0	0	0	0	0	0	0	0	0	0	0	0	0	0	0	0	0	41	0	0	0	0	0	0	0	0	0	0	0
ASV1579	D_0__Bacteria	D_1__Actinobacteria	D_2__MB-A2-108					587ad2da9c26ce8678a3eade359f09eb	41	0	0	0	0	0	0	0	0	0	0	0	0	0	0	0	0	0	0	0	0	0	0	0	0	0	0	0	0	0	0	0	0	0	0	0	0	0	0	0	0
ASV1580	D_0__Bacteria							7bbe413db24dc534acbfbd22f7156767	41	0	0	0	41	0	0	0	0	0	0	0	0	0	0	0	0	0	0	0	0	0	0	0	0	0	0	0	0	0	0	0	0	0	0	0	0	0	0	0	0
ASV1581	D_0__Bacteria	D_1__Proteobacteria	D_2__Gammaproteobacteria	D_3__Betaproteobacteriales	D_4__Burkholderiaceae	D_5__Burkholderia-Caballeronia-Paraburkholderia		0236d83b5659cd340e545b548078c937	40	0	0	0	0	0	0	0	0	0	0	0	0	0	0	0	0	0	0	0	0	0	0	0	0	40	0	0	0	0	0	0	0	0	0	0	0	0	0	0	0
ASV1582	D_0__Bacteria	D_1__Bacteroidetes	D_2__Bacteroidia	D_3__Flavobacteriales	D_4__Weeksellaceae	D_5__Chryseobacterium		d2863e8feaf2cb1d76a8b2191df2d9c7	40	0	0	40	0	0	0	0	0	0	0	0	0	0	0	0	0	0	0	0	0	0	0	0	0	0	0	0	0	0	0	0	0	0	0	0	0	0	0	0	0
ASV1583	D_0__Bacteria	D_1__Acidobacteria	D_2__Subgroup 17					98bad1ae4a7478e92a5b345fa98f1377	40	0	0	0	0	0	0	0	0	0	0	0	0	0	0	0	0	0	0	0	0	0	0	0	0	0	0	0	0	0	0	0	0	0	0	0	0	0	0	0	0
ASV1584	D_0__Bacteria	D_1__Bacteroidetes	D_2__Bacteroidia	D_3__Bacteroidales	D_4__SB-5			d42270cc8364992c517c0ef7f695cdfc	40	0	0	0	0	0	0	0	0	0	0	0	0	0	0	0	0	0	0	0	0	0	0	0	0	40	0	0	0	0	0	0	0	0	0	0	0	0	0	0	0
ASV1585	D_0__Bacteria	D_1__Bacteroidetes	D_2__Bacteroidia	D_3__Bacteroidales				5c6f7f5ad8f80cb905200da5baeb3115	40	0	0	0	0	0	0	0	0	0	0	0	0	0	0	0	0	0	0	0	0	0	0	0	0	0	0	0	0	0	0	0	0	0	0	0	0	0	0	0	0
ASV1586	D_0__Bacteria	D_1__Proteobacteria	D_2__Gammaproteobacteria	D_3__Betaproteobacteriales	D_4__Burkholderiaceae	D_5__Massilia		0c5d2114ee9993714e590b3f7cb4e9ef	40	0	0	0	0	0	0	0	0	0	0	0	0	0	0	0	0	0	0	0	0	0	0	0	0	0	0	0	0	0	40	0	0	0	0	0	0	0	0	0	0
ASV1587	D_0__Bacteria	D_1__Proteobacteria	D_2__Gammaproteobacteria	D_3__Betaproteobacteriales	D_4__Methylophilaceae			508e4d4db7e2c0220a19fafa294e0670	40	0	0	0	0	0	0	0	0	0	0	0	0	0	0	0	0	0	0	0	40	0	0	0	0	0	0	0	0	0	0	0	0	0	0	0	0	0	0	0	0
ASV1588	D_0__Bacteria	D_1__Proteobacteria	D_2__Gammaproteobacteria	D_3__Betaproteobacteriales	D_4__Nitrosomonadaceae	D_5__Nitrosospira		46f288c225ba65012f11c234cec44269	40	0	0	0	0	0	0	0	0	0	0	0	0	0	0	0	0	0	0	0	0	0	0	0	0	0	0	0	0	0	0	0	0	0	0	0	0	0	0	0	0
ASV1589	D_0__Bacteria	D_1__Proteobacteria	D_2__Gammaproteobacteria	D_3__Betaproteobacteriales	D_4__Nitrosomonadaceae	D_5__Ellin6067		9ab6d90bfe9d3ca3e60f5ed9f6829a96	40	0	0	0	0	0	0	0	0	0	0	0	0	0	0	0	0	0	0	0	0	0	0	0	0	0	40	0	0	0	0	0	0	0	0	0	0	0	0	0	0
ASV1590	D_0__Bacteria	D_1__Proteobacteria	D_2__Gammaproteobacteria	D_3__Betaproteobacteriales	D_4__SC-I-84	D_5__uncultured Nitrosomonadaceae bacterium	D_6__	cf689847d4d562cb12cbc74c9dce4554	40	0	0	0	0	0	0	0	0	0	0	0	0	0	0	0	0	0	0	0	0	0	0	0	0	0	0	0	0	0	0	0	0	0	0	0	0	0	0	0	0
ASV1591	D_0__Bacteria	D_1__Proteobacteria	D_2__Gammaproteobacteria	D_3__Betaproteobacteriales	D_4__TRA3-20			27ddf4ef80e457e0ab85b4b65ad2d85a	40	0	0	0	0	0	0	0	0	0	0	0	0	0	0	0	0	0	0	0	0	0	0	0	0	0	0	0	40	0	0	0	0	0	0	0	0	0	0	0	0
ASV1592	D_0__Bacteria	D_1__Proteobacteria	D_2__Alphaproteobacteria	D_3__Caulobacterales	D_4__Caulobacteraceae	D_5__Brevundimonas		3dabfd378fe88a569160cc378c102511	40	0	0	0	0	40	0	0	0	0	0	0	0	0	0	0	0	0	0	0	0	0	0	0	0	0	0	0	0	0	0	0	0	0	0	0	0	0	0	0	0
ASV1593	D_0__Bacteria	D_1__Bacteroidetes	D_2__Bacteroidia	D_3__Chitinophagales	D_4__Chitinophagaceae	D_5__uncultured		05bd5f640bbc9f79aaaff57ff1a41ef0	40	0	40	0	0	0	0	0	0	0	0	0	0	0	0	0	0	0	0	0	0	0	0	0	0	0	0	0	0	0	0	0	0	0	0	0	0	0	0	0	0
ASV1594	D_0__Bacteria	D_1__Bacteroidetes	D_2__Bacteroidia	D_3__Chitinophagales	D_4__Chitinophagaceae	D_5__Terrimonas		326c31ef7519830853aaacc9289e37e9	40	0	0	40	0	0	0	0	0	0	0	0	0	0	0	0	0	0	0	0	0	0	0	0	0	0	0	0	0	0	0	0	0	0	0	0	0	0	0	0	0
ASV1595	D_0__Bacteria	D_1__Bacteroidetes	D_2__Bacteroidia	D_3__Chitinophagales	D_4__Chitinophagaceae	D_5__Flavisolibacter		6b26b59343689ee6dfdcbad3f6a5f66c	40	0	0	0	0	0	0	0	0	0	0	0	0	0	0	0	0	0	0	0	0	0	0	0	0	0	0	0	0	0	0	0	0	0	0	0	0	0	0	0	0
ASV1596	D_0__Bacteria	D_1__Bacteroidetes	D_2__Bacteroidia	D_3__Chitinophagales	D_4__Chitinophagaceae			6fd28e546d38a24e857a7e5f532b957a	40	0	0	0	0	40	0	0	0	0	0	0	0	0	0	0	0	0	0	0	0	0	0	0	0	0	0	0	0	0	0	0	0	0	0	0	0	0	0	0	0
ASV1597	D_0__Bacteria	D_1__Bacteroidetes	D_2__Bacteroidia	D_3__Chitinophagales	D_4__Chitinophagaceae			e73581291c4db1027066532ea2c514b3	40	0	0	0	0	0	0	0	0	0	0	0	0	0	0	0	0	0	0	0	0	0	0	0	0	0	0	0	0	0	0	0	0	0	0	0	0	0	0	0	0
ASV1598	D_0__Bacteria	D_1__Chlamydiae	D_2__Chlamydiae	D_3__Chlamydiales	D_4__Simkaniaceae	D_5__uncultured		44404bb56f8a034211340a4b1d5f9e36	40	0	0	0	0	0	0	0	0	0	0	0	0	0	0	0	0	0	0	0	0	0	0	0	0	0	0	0	0	0	0	0	0	0	0	0	0	0	0	0	0
ASV1599	D_0__Bacteria	D_1__Bacteroidetes	D_2__Bacteroidia	D_3__Cytophagales	D_4__Microscillaceae			401c9d7847c39e5ac93d9731d5518eb4	40	0	0	0	0	0	0	0	0	0	0	0	0	0	0	0	0	0	0	0	40	0	0	0	0	0	0	0	0	0	0	0	0	0	0	0	0	0	0	0	0
ASV1600	D_0__Bacteria	D_1__Bacteroidetes	D_2__Bacteroidia	D_3__Flavobacteriales	D_4__Flavobacteriaceae	D_5__Flavobacterium		a6c8199ff4c96a42941e0c86dab4d6ad	40	0	0	0	0	0	0	0	0	0	0	0	0	0	0	0	0	0	0	0	0	0	0	0	0	0	0	0	0	0	0	0	0	0	0	0	0	0	0	0	0
ASV1601	D_0__Bacteria	D_1__Actinobacteria	D_2__Actinobacteria	D_3__Frankiales	D_4__Geodermatophilaceae	D_5__Modestobacter		3fd6d5a6c0064d7d4a59b548d940c834	40	0	0	0	0	0	0	0	0	0	0	0	0	0	0	0	0	0	0	0	0	0	0	0	0	0	40	0	0	0	0	0	0	0	0	0	0	0	0	0	0
ASV1602	D_0__Bacteria	D_1__Actinobacteria	D_2__Thermoleophilia	D_3__Gaiellales	D_4__uncultured			33af289333b99df3ecf38f3b8055440f	40	0	0	0	0	0	0	0	0	0	0	0	0	0	0	0	0	0	0	0	0	0	0	0	0	0	40	0	0	0	0	0	0	0	0	0	0	0	0	0	0
ASV1603	D_0__Bacteria	D_1__Actinobacteria	D_2__Thermoleophilia	D_3__Gaiellales	D_4__uncultured			6e848cd9dd083e0b6f90eb01a722808c	40	0	0	0	0	0	0	0	0	0	0	0	0	0	0	0	0	0	0	0	0	0	0	0	0	0	0	0	0	0	0	0	0	20	0	0	20	0	0	0	0
ASV1604	D_0__Bacteria	D_1__Planctomycetes	D_2__Planctomycetacia	D_3__Gemmatales	D_4__Gemmataceae			3336ed5b649da34bb1ff15541f602efd	40	0	0	0	0	0	0	0	0	0	0	0	0	0	0	0	0	0	0	0	0	0	0	0	0	0	0	0	0	0	0	0	0	0	0	0	0	0	0	0	0
ASV1605	D_0__Bacteria	D_1__Planctomycetes	D_2__Planctomycetacia	D_3__Gemmatales	D_4__Gemmataceae	D_5__Zavarzinella		6d7ddaa4b7db3567afff3aed660a3dc5	40	0	0	0	0	0	0	0	0	0	0	0	0	0	0	0	0	0	0	0	0	0	0	0	0	40	0	0	0	0	0	0	0	0	0	0	0	0	0	0	0
ASV1606	D_0__Bacteria	D_1__Planctomycetes	D_2__Planctomycetacia	D_3__Gemmatales	D_4__Gemmataceae	D_5__uncultured		b7098b75c65848430ccef430d90c6a5b	40	0	0	0	0	0	0	0	0	40	0	0	0	0	0	0	0	0	0	0	0	0	0	0	0	0	0	0	0	0	0	0	0	0	0	0	0	0	0	0	0
ASV1607	D_0__Bacteria	D_1__Proteobacteria	D_2__Deltaproteobacteria	D_3__MBNT15				578530c75f857dcbb6c9e0a8458e9330	40	0	0	0	0	0	0	0	0	0	0	0	0	0	0	0	0	0	0	0	0	0	0	0	0	0	0	0	0	0	0	0	0	0	0	0	0	0	0	0	0
ASV1608	D_0__Bacteria	D_1__Actinobacteria	D_2__Actinobacteria	D_3__Micrococcales	D_4__Intrasporangiaceae			573c8ae3bb2b60dc5e307eff5c84d0b3	40	0	0	0	0	0	0	0	0	0	0	0	0	0	0	0	0	0	0	0	0	0	0	0	0	0	0	0	0	0	0	0	0	0	0	0	0	0	0	0	0
ASV1609	D_0__Bacteria	D_1__Actinobacteria	D_2__Actinobacteria	D_3__Micromonosporales	D_4__Micromonosporaceae	D_5__Luedemannella	D_6__metagenome	b1ede7f27b66ea0db8cbb9cb3f6cd73d	40	0	0	0	0	0	0	0	0	0	0	0	0	0	0	0	0	0	0	0	0	0	0	0	0	0	0	0	0	0	0	0	0	0	0	0	0	0	0	0	0
ASV1610	D_0__Bacteria	D_1__Proteobacteria	D_2__Alphaproteobacteria	D_3__Micropepsales	D_4__Micropepsaceae	D_5__uncultured		7251102bf998fcac9bd3fb48043ae651	40	0	0	0	0	0	0	0	0	0	0	0	0	0	0	0	0	0	0	0	0	0	0	0	0	0	40	0	0	0	0	0	0	0	0	0	0	0	0	0	0
ASV1611	D_0__Bacteria	D_1__Verrucomicrobia	D_2__Verrucomicrobiae	D_3__Pedosphaerales	D_4__Pedosphaeraceae			cfdf677fd7e8dd35e71d513994c6d89b	40	0	0	0	0	0	0	0	0	0	0	0	0	0	0	0	0	0	0	0	0	0	0	0	0	40	0	0	0	0	0	0	0	0	0	0	0	0	0	0	0
ASV1612	D_0__Bacteria	D_1__Planctomycetes	D_2__Planctomycetacia	D_3__Pirellulales	D_4__Pirellulaceae	D_5__Pirellula		c70d22116823a8b2bf66d92380705247	40	0	0	0	0	0	0	0	0	0	0	0	0	0	0	0	0	0	0	0	0	0	0	0	0	0	0	0	0	0	0	0	0	0	0	0	0	0	0	0	0
ASV1613	D_0__Bacteria	D_1__Planctomycetes	D_2__Planctomycetacia	D_3__Pirellulales	D_4__Pirellulaceae	D_5__uncultured		eb9db9ca1a252bbbbf9c411c833e82bd	40	0	0	0	0	0	0	0	0	0	0	0	0	0	0	0	0	0	0	0	0	0	0	0	0	0	0	0	0	0	0	0	0	0	0	0	0	0	0	0	0
ASV1614	D_0__Bacteria	D_1__Actinobacteria	D_2__Actinobacteria	D_3__Propionibacteriales	D_4__Nocardioidaceae	D_5__Nocardioides		aedb826815cf0b92f905ede198439048	40	0	0	40	0	0	0	0	0	0	0	0	0	0	0	0	0	0	0	0	0	0	0	0	0	0	0	0	0	0	0	0	0	0	0	0	0	0	0	0	0
ASV1615	D_0__Bacteria	D_1__Proteobacteria	D_2__Gammaproteobacteria	D_3__Pseudomonadales	D_4__Moraxellaceae	D_5__Acinetobacter		24bdd7452a215bd1a8bed3de90b9d1f6	40	0	0	0	0	0	0	0	0	0	0	0	0	0	0	0	40	0	0	0	0	0	0	0	0	0	0	0	0	0	0	0	0	0	0	0	0	0	0	0	0
ASV1616	D_0__Bacteria	D_1__Acidobacteria	D_2__Blastocatellia (Subgroup 4)	D_3__Pyrinomonadales	D_4__Pyrinomonadaceae	D_5__RB41		b3a86562d4a26955f0beb1daeedcef11	40	0	0	0	0	0	0	0	0	0	0	0	0	0	0	0	0	0	0	0	0	0	0	0	0	40	0	0	0	0	0	0	0	0	0	0	0	0	0	0	0
ASV1617	D_0__Bacteria	D_1__Acidobacteria	D_2__Blastocatellia (Subgroup 4)	D_3__Pyrinomonadales	D_4__Pyrinomonadaceae	D_5__RB41		eed1a658ec05f30304eed9cef22cfc08	40	0	0	0	0	0	0	0	0	0	0	0	0	0	0	0	0	0	0	0	40	0	0	0	0	0	0	0	0	0	0	0	0	0	0	0	0	0	0	0	0
ASV1618	D_0__Bacteria	D_1__Proteobacteria	D_2__Alphaproteobacteria	D_3__Rhizobiales	D_4__Devosiaceae	D_5__Devosia		547b78057390d8dd87e029218928ab3c	40	0	0	0	0	0	0	0	0	0	0	0	0	0	0	0	0	0	0	0	0	0	0	0	0	0	0	0	34	0	0	0	0	0	0	0	0	0	0	0	0
ASV1619	D_0__Bacteria	D_1__Proteobacteria	D_2__Alphaproteobacteria	D_3__Rhizobiales	D_4__Rhizobiaceae	D_5__Allorhizobium-Neorhizobium-Pararhizobium-Rhizobium		687352c1f1c544af6a13a048f4c9fbd7	40	0	0	0	0	0	0	0	0	40	0	0	0	0	0	0	0	0	0	0	0	0	0	0	0	0	0	0	0	0	0	0	0	0	0	0	0	0	0	0	0
ASV1620	D_0__Bacteria	D_1__Proteobacteria	D_2__Alphaproteobacteria	D_3__Rhizobiales	D_4__Xanthobacteraceae			83ee51bdae5543e35614377ca2ac179c	40	0	40	0	0	0	0	0	0	0	0	0	0	0	0	0	0	0	0	0	0	0	0	0	0	0	0	0	0	0	0	0	0	0	0	0	0	0	0	0	0
ASV1621	D_0__Bacteria	D_1__Proteobacteria	D_2__Alphaproteobacteria	D_3__Rhizobiales	D_4__Xanthobacteraceae			9a1beed5fb19ceb1ed6f9b3851ca236e	40	0	0	0	0	0	0	0	0	0	0	0	0	0	0	0	0	0	0	0	0	0	0	0	0	0	0	0	0	0	0	0	0	0	0	0	0	0	0	0	0
ASV1622	D_0__Bacteria	D_1__Proteobacteria	D_2__Deltaproteobacteria	D_3__SAR324 clade(Marine group B)				90865d3bc395ba102af7afa2c03afd94	40	0	0	0	0	0	0	0	0	0	0	0	0	0	0	0	0	0	0	0	0	0	0	0	0	40	0	0	0	0	0	0	0	0	0	0	0	0	0	0	0
ASV1623	D_0__Bacteria	D_1__Chloroflexi	D_2__Anaerolineae	D_3__SBR1031	D_4__A4b	D_5__metagenome	D_6__	dd63c33941e9e3976b823b97131f3ab7	40	0	0	0	0	0	0	0	0	40	0	0	0	0	0	0	0	0	0	0	0	0	0	0	0	0	0	0	0	0	0	0	0	0	0	0	0	0	0	0	0
ASV1624	D_0__Bacteria	D_1__Chloroflexi	D_2__Anaerolineae	D_3__SBR1031	D_4__uncultured Caldilineaceae bacterium	D_5__	D_6__	c2b2a1edf6ed905f9b798b5e9934aea3	40	0	0	0	0	0	0	0	0	0	0	0	0	0	0	0	0	0	0	0	0	0	0	0	0	0	0	0	0	0	0	0	0	0	0	0	0	0	0	0	0
ASV1625	D_0__Bacteria	D_1__Firmicutes	D_2__Negativicutes	D_3__Selenomonadales	D_4__Veillonellaceae	D_5__Veillonella		76a2a89fb35336e7b117fc44ff915092	40	0	0	0	0	0	0	0	0	0	0	33	0	0	0	0	0	0	0	7	0	0	0	0	0	0	0	0	0	0	0	0	0	0	0	0	0	0	0	0	0
ASV1626	D_0__Bacteria	D_1__Actinobacteria	D_2__Thermoleophilia	D_3__Solirubrobacterales	D_4__67-14			1ddc963d05eb7588d1560697ec72b11f	40	0	0	0	0	0	0	0	0	0	0	0	0	0	0	0	0	0	0	0	0	0	0	0	0	0	0	0	0	0	0	0	0	0	0	0	0	0	0	0	0
ASV1627	D_0__Bacteria	D_1__Actinobacteria	D_2__Thermoleophilia	D_3__Solirubrobacterales	D_4__Solirubrobacteraceae	D_5__Solirubrobacter		c25ad4305288e82d7d6c221788f249a3	40	0	0	0	0	0	0	0	0	0	0	0	0	0	0	0	0	0	0	0	0	0	0	0	0	0	0	0	0	0	0	0	0	0	0	0	0	0	0	0	0
ASV1628	D_0__Bacteria	D_1__Bacteroidetes	D_2__Bacteroidia	D_3__Sphingobacteriales	D_4__env.OPS 17			934b9f352c4a1c231a129cc3245f0d2a	40	0	0	0	0	0	0	0	0	0	0	0	0	0	0	0	0	0	0	0	0	0	0	0	0	0	0	0	0	0	0	0	0	0	0	0	0	0	0	0	0
ASV1629	D_0__Bacteria	D_1__Bacteroidetes	D_2__Bacteroidia	D_3__Sphingobacteriales	D_4__Sphingobacteriaceae	D_5__Sphingobacterium	D_6__Sphingobacterium psychroaquaticum	73408280a4c9aefa7eb358525ea380f1	40	0	0	0	0	0	0	0	0	0	0	0	0	0	0	0	0	0	0	0	0	0	0	0	0	0	0	0	0	0	0	0	0	0	0	0	0	0	0	0	0
ASV1630	D_0__Bacteria	D_1__Bacteroidetes	D_2__Bacteroidia	D_3__Sphingobacteriales	D_4__Sphingobacteriaceae	D_5__Pedobacter		a4e21d4610d1ac489dcda408a4456f4c	40	0	0	0	0	40	0	0	0	0	0	0	0	0	0	0	0	0	0	0	0	0	0	0	0	0	0	0	0	0	0	0	0	0	0	0	0	0	0	0	0
ASV1631	D_0__Bacteria	D_1__Proteobacteria	D_2__Alphaproteobacteria	D_3__Sphingomonadales	D_4__Sphingomonadaceae	D_5__Sphingomonas		cd7c4bed24d7fb29078e9c127a4fa72e	40	0	0	0	0	0	0	0	0	0	0	0	0	0	0	0	0	0	0	0	0	0	0	0	0	0	0	0	0	0	0	0	0	0	0	0	0	0	0	0	0
ASV1632	D_0__Bacteria	D_1__Proteobacteria	D_2__Alphaproteobacteria	D_3__Sphingomonadales	D_4__Sphingomonadaceae	D_5__Sphingomonas		ef20b3cbed3170b3a8faf33cf0b1db59	40	0	40	0	0	0	0	0	0	0	0	0	0	0	0	0	0	0	0	0	0	0	0	0	0	0	0	0	0	0	0	0	0	0	0	0	0	0	0	0	0
ASV1633	D_0__Bacteria	D_1__Acidobacteria	D_2__Subgroup 6	D_3__uncultured bacterium gp6	D_4__	D_5__	D_6__	e8d66241b8ebd25730b431fa2d264c10	40	0	0	0	0	40	0	0	0	0	0	0	0	0	0	0	0	0	0	0	0	0	0	0	0	0	0	0	0	0	0	0	0	0	0	0	0	0	0	0	0
ASV1634	D_0__Bacteria	D_1__Cyanobacteria	D_2__Melainabacteria	D_3__Vampirovibrionales				ff5345c96a70cd48f6af7611e1955f3f	40	8	0	0	0	0	0	0	0	0	0	0	0	0	0	0	0	0	0	0	0	0	0	0	0	0	0	0	0	0	0	0	0	0	0	0	0	0	0	0	0
ASV1635	D_0__Bacteria	D_1__Proteobacteria	D_2__Gammaproteobacteria	D_3__Xanthomonadales	D_4__Xanthomonadaceae	D_5__Lysobacter		8a2d9babd5cab784d274a1cca09ff5a0	40	0	0	0	0	40	0	0	0	0	0	0	0	0	0	0	0	0	0	0	0	0	0	0	0	0	0	0	0	0	0	0	0	0	0	0	0	0	0	0	0
ASV1636	D_0__Bacteria	D_1__Planctomycetes	D_2__OM190					2a507f24f36089947555f2c9ca4849d9	40	0	0	0	0	0	0	0	0	0	0	0	0	0	0	0	0	0	0	0	0	0	0	0	0	0	0	0	0	0	0	0	0	0	0	0	0	0	0	0	0
ASV1637	D_0__Bacteria	D_1__Bacteroidetes	D_2__Bacteroidia					4d1c9959d6fa7d7ac607833105005c50	40	0	0	0	0	0	0	0	40	0	0	0	0	0	0	0	0	0	0	0	0	0	0	0	0	0	0	0	0	0	0	0	0	0	0	0	0	0	0	0	0
ASV1638	D_0__Bacteria	D_1__Elusimicrobia	D_2__Lineage IIa					72defd2687a9a2f00a7b6874b838a546	40	0	0	25	0	0	0	0	0	0	0	0	0	0	0	0	0	0	0	0	0	0	0	0	0	0	0	0	0	0	0	0	0	15	0	0	0	0	0	0	0
ASV1639	D_0__Bacteria	D_1__Acidobacteria	D_2__Subgroup 6					7dc25b87ccb7f5025f81f1f0e3878e8d	40	0	0	0	0	15	0	0	0	0	0	0	0	0	0	0	0	0	0	0	0	0	0	0	0	0	0	0	0	0	0	0	0	0	0	0	0	0	0	0	0
ASV1640	D_0__Bacteria	D_1__Latescibacteria						ad3d850e81953bba5f34f4e93b43a1f4	40	0	0	0	0	0	0	0	0	0	0	0	0	0	0	0	0	0	0	0	0	0	0	0	0	0	40	0	0	0	0	0	0	0	0	0	0	0	0	0	0
ASV1641	D_0__Bacteria	D_1__Proteobacteria						cb2228734c6096e4b469eb07907efb23	40	0	0	0	0	0	0	0	0	0	0	0	0	0	0	0	0	0	0	0	0	0	0	0	0	0	0	0	0	0	0	40	0	0	0	0	0	0	0	0	0
ASV1642	D_0__Bacteria	D_1__Acidobacteria	D_2__Subgroup 6					ceee8ab8c808feb578fbba36bf5f1cf9	40	0	0	0	0	0	0	0	0	0	0	0	0	0	0	0	0	0	0	0	0	0	0	0	0	0	0	0	0	0	0	0	0	0	0	0	0	0	0	0	0
ASV1643	D_0__Bacteria	D_1__Cyanobacteria	D_2__Melainabacteria	D_3__Vampirovibrionales	D_4__uncultured bacterium	D_5__	D_6__	d145f6e39ece0ff61aab97ca6b2da868	39	21	0	18	0	0	0	0	0	0	0	0	0	0	0	0	0	0	0	0	0	0	0	0	0	0	0	0	0	0	0	0	0	0	0	0	0	0	0	0	0
ASV1644	D_0__Bacteria	D_1__Bacteroidetes	D_2__Bacteroidia	D_3__Chitinophagales	D_4__Chitinophagaceae	D_5__uncultured	D_6__Chitinophaga sp. BN130233	5e1282cc3e6050fe723d7218f2514290	39	0	0	0	0	0	0	0	0	0	0	0	0	0	0	0	0	0	0	0	0	0	0	0	0	0	0	0	0	0	0	0	0	0	0	0	0	0	0	0	0
ASV1645	D_0__Bacteria	D_1__Acidobacteria	D_2__Subgroup 6					69109da662d471b1e142b38ac02f87c7	39	0	0	0	0	0	0	0	0	0	0	0	0	0	0	0	0	0	0	0	0	0	0	0	0	0	0	0	0	0	0	0	0	0	0	0	39	0	0	0	0
ASV1646	D_0__Bacteria	D_1__Planctomycetes	D_2__Phycisphaerae	D_3__Tepidisphaerales	D_4__WD2101 soil group			8821bad517ffe202e182397bd0d759d4	39	0	0	0	0	0	0	0	0	0	0	0	0	0	0	0	0	0	0	0	39	0	0	0	0	0	0	0	0	0	0	0	0	0	0	0	0	0	0	0	0
ASV1647	D_0__Bacteria	D_1__Omnitrophicaeota	D_2__Omnitrophica WOR_2 bacterium RIFCSPLOWO2_12_FULL_51_24	D_3__	D_4__	D_5__	D_6__	06009085aac704acd81506c15fed51ce	39	0	0	0	0	0	0	0	0	0	0	0	0	0	0	0	0	0	0	0	0	0	0	0	0	0	0	0	0	0	0	0	0	0	0	0	0	0	0	0	0
ASV1648	D_0__Bacteria	D_1__Dependentiae	D_2__Babeliae	D_3__Babeliales				f7e642d3ff9263f9e330165ccd8cc8dc	39	0	0	0	0	0	0	0	0	0	0	0	0	0	0	0	0	0	0	0	0	0	0	0	0	0	0	0	0	0	0	0	0	0	0	0	0	0	0	0	0
ASV1649	D_0__Bacteria	D_1__Acidobacteria	D_2__Blastocatellia (Subgroup 4)	D_3__Blastocatellales	D_4__Blastocatellaceae			473d2344648b564416b2131a65358f4e	39	0	0	0	0	0	0	0	0	0	0	0	0	0	0	0	0	0	0	0	0	0	0	0	0	0	0	0	0	0	0	0	0	0	0	0	39	0	0	0	0
ASV1650	D_0__Bacteria	D_1__Proteobacteria	D_2__Alphaproteobacteria	D_3__Caulobacterales	D_4__Hyphomonadaceae	D_5__SWB02	D_6__uncultured soil bacterium	c37a055679f34a9960a546e8cacf7ba8	39	0	0	0	0	0	0	0	0	0	0	0	0	0	0	0	0	0	0	0	0	0	0	0	0	0	0	0	0	0	0	0	0	0	0	0	0	0	0	0	0
ASV1651	D_0__Bacteria	D_1__Bacteroidetes	D_2__Bacteroidia	D_3__Chitinophagales	D_4__Chitinophagaceae	D_5__Pseudoflavitalea		3d289d976ea43e9d8cec91381d6d3442	39	0	0	39	0	0	0	0	0	0	0	0	0	0	0	0	0	0	0	0	0	0	0	0	0	0	0	0	0	0	0	0	0	0	0	0	0	0	0	0	0
ASV1652	D_0__Bacteria	D_1__Bacteroidetes	D_2__Bacteroidia	D_3__Chitinophagales	D_4__Chitinophagaceae	D_5__uncultured		6a5199f36565fddcec40c197ffa97dfe	39	0	0	39	0	0	0	0	0	0	0	0	0	0	0	0	0	0	0	0	0	0	0	0	0	0	0	0	0	0	0	0	0	0	0	0	0	0	0	0	0
ASV1653	D_0__Bacteria	D_1__Chloroflexi	D_2__Chloroflexia	D_3__Chloroflexales	D_4__Roseiflexaceae	D_5__uncultured	D_6__uncultured soil bacterium	bd1bc10f2fa6fd23da8c7812ea53e68b	39	0	0	0	0	39	0	0	0	0	0	0	0	0	0	0	0	0	0	0	0	0	0	0	0	0	0	0	0	0	0	0	0	0	0	0	0	0	0	0	0
ASV1654	D_0__Bacteria	D_1__Verrucomicrobia	D_2__Verrucomicrobiae	D_3__Chthoniobacterales	D_4__Chthoniobacteraceae	D_5__Candidatus Udaeobacter		f9c4a3c878c1a85e53c7d5d51cd150d0	39	0	0	0	0	0	0	0	0	0	0	0	0	0	0	0	0	0	0	0	0	0	0	0	0	0	0	0	0	0	0	0	0	0	0	0	0	0	0	0	0
ASV1655	D_0__Bacteria	D_1__Armatimonadetes	D_2__Chthonomonadetes	D_3__Chthonomonadales	D_4__Chthonomonadaceae	D_5__Chthonomonas	D_6__uncultured bacterium	74c9e84e79e6fa48f9606feceb0f9bac	39	0	0	0	0	0	0	0	0	39	0	0	0	0	0	0	0	0	0	0	0	0	0	0	0	0	0	0	0	0	0	0	0	0	0	0	0	0	0	0	0
ASV1656	D_0__Bacteria	D_1__Firmicutes	D_2__Clostridia	D_3__Clostridiales	D_4__Lachnospiraceae	D_5__uncultured	D_6__uncultured compost bacterium	7becefb7972366061e738761c02c6481	39	0	0	0	0	0	0	0	0	0	0	0	0	0	0	0	0	0	0	0	0	0	0	0	0	0	0	0	0	0	39	0	0	0	0	0	0	0	0	0	0
ASV1657	D_0__Bacteria	D_1__Firmicutes	D_2__Clostridia	D_3__Clostridiales	D_4__Peptococcaceae	D_5__Desulfotomaculum	D_6__Desulfotomaculum alkaliphilum DSM 12257	aac3bc3c3598c7a009b5b1a2afee4f27	39	0	0	0	0	0	0	0	0	0	0	0	0	0	0	0	0	0	0	0	0	0	0	0	0	0	0	0	0	0	0	0	0	0	0	0	0	0	0	0	0
ASV1658	D_0__Bacteria	D_1__Proteobacteria	D_2__Deltaproteobacteria	D_3__Desulfarculales	D_4__Desulfarculaceae	D_5__uncultured		811d34a02fff2c7a8355a4552f7640d0	39	0	0	0	0	0	0	0	0	0	0	0	0	0	0	0	0	0	0	0	0	0	0	0	0	39	0	0	0	0	0	0	0	0	0	0	0	0	0	0	0
ASV1659	D_0__Bacteria	D_1__Bacteroidetes	D_2__Bacteroidia	D_3__Flavobacteriales	D_4__Flavobacteriaceae	D_5__Flavobacterium		0b94ca2bf300e50989fb3d9743f6af30	39	0	0	0	0	39	0	0	0	0	0	0	0	0	0	0	0	0	0	0	0	0	0	0	0	0	0	0	0	0	0	0	0	0	0	0	0	0	0	0	0
ASV1660	D_0__Bacteria	D_1__Bacteroidetes	D_2__Bacteroidia	D_3__Flavobacteriales	D_4__Flavobacteriaceae	D_5__Flavobacterium		e4d40a7c1725ba20bef542bdd065d156	39	0	0	0	0	0	0	0	0	0	0	0	0	0	0	0	0	0	0	0	0	0	0	0	0	0	0	0	0	0	0	0	0	0	0	0	0	0	0	0	0
ASV1661	D_0__Bacteria	D_1__Actinobacteria	D_2__Thermoleophilia	D_3__Gaiellales	D_4__Gaiellaceae	D_5__Gaiella		c413ca541afde0345423ba12195e1aac	39	0	0	0	0	0	0	0	0	0	0	0	0	0	0	0	0	0	0	0	0	0	0	0	0	0	0	0	0	0	0	0	0	0	0	0	0	0	0	0	0
ASV1662	D_0__Bacteria	D_1__Firmicutes	D_2__Bacilli	D_3__Lactobacillales	D_4__Enterococcaceae	D_5__Enterococcus		556864a5da3a811b67be9fc73488e926	39	0	0	0	0	0	0	0	0	0	0	0	0	21	18	0	0	0	0	0	0	0	0	0	0	0	0	0	0	0	0	0	0	0	0	0	0	0	0	0	0
ASV1663	D_0__Bacteria	D_1__Actinobacteria	D_2__Acidimicrobiia	D_3__Microtrichales	D_4__Ilumatobacteraceae	D_5__uncultured		de681d9e1507c24f5ef365082335a040	39	0	0	0	0	39	0	0	0	0	0	0	0	0	0	0	0	0	0	0	0	0	0	0	0	0	0	0	0	0	0	0	0	0	0	0	0	0	0	0	0
ASV1664	D_0__Bacteria	D_1__Proteobacteria	D_2__Deltaproteobacteria	D_3__Oligoflexales	D_4__Oligoflexaceae	D_5__Silvanigrella	D_6__Spirobacillus cienkowskii	6a4870ef14d16c54286b2bad0fe80614	39	0	0	39	0	0	0	0	0	0	0	0	0	0	0	0	0	0	0	0	0	0	0	0	0	0	0	0	0	0	0	0	0	0	0	0	0	0	0	0	0
ASV1665	D_0__Bacteria	D_1__Planctomycetes	D_2__Phycisphaerae	D_3__Phycisphaerales	D_4__Phycisphaeraceae	D_5__SM1A02		583793c2bee66803910f7d25a0a5d852	39	0	0	0	0	0	0	0	0	0	0	0	0	0	0	0	0	0	0	0	0	0	0	0	0	0	0	0	0	0	0	0	0	0	0	0	0	0	0	0	0
ASV1666	D_0__Bacteria	D_1__Planctomycetes	D_2__Planctomycetacia	D_3__Pirellulales	D_4__Pirellulaceae	D_5__Pir4 lineage	D_6__wastewater metagenome	48e95d210e9c3bf0575afeefdcda3f24	39	0	0	0	0	0	0	0	0	0	0	0	0	0	0	0	0	0	0	0	0	0	39	0	0	0	0	0	0	0	0	0	0	0	0	0	0	0	0	0	0
ASV1667	D_0__Bacteria	D_1__Planctomycetes	D_2__Planctomycetacia	D_3__Pirellulales	D_4__Pirellulaceae	D_5__Pir4 lineage		67601954f1c867c5e478e8698b3f5093	39	0	0	0	0	0	0	0	0	0	0	0	0	0	0	0	39	0	0	0	0	0	0	0	0	0	0	0	0	0	0	0	0	0	0	0	0	0	0	0	0
ASV1668	D_0__Bacteria	D_1__Actinobacteria	D_2__Actinobacteria	D_3__Propionibacteriales	D_4__Nocardioidaceae	D_5__Nocardioides		9fef297bc82420d5b9abea86562b8d27	39	0	0	0	0	0	0	0	0	0	0	0	0	0	0	0	0	0	0	0	0	0	0	0	0	0	0	0	0	0	0	0	0	0	0	0	0	0	0	0	0
[truncated: 3,146 more rows]
[truncated: 30 more columns]
