# Supplementary material for: Investigating the microbial community of Cacopsylla spp. as potential factor in vector competence of phytoplasma
Source: Environ Microbiol. 2022 Aug 4;24(10):4771–86. doi: 10.1111/1462-2920.16138 (PMC9804460; doi:10.1111/1462-2920.16138)
Supplement: Supplementary file 3 — Suppl. Table S3 Random Forest and Indval results. [file EMI-24-4771-s004.xlsx]

## Sheet: Random Forest
Random Forest Prediction Success
True\Predicted	C. melanoneura	Nonvector	C. picta	Class error
Melanoneura (11)	7	4	0	0.36
Nonvector (43)	0	43	0	0
Picta (15)	0	0	15	0
Most predictive taxa
Taxon	Mean decrease in accuracy	Phylum/Class	Family	Genus
SV_1	0.044	Gammaproteobacteria	Unknown Family	Carsonella
SV_3	0.035	Gammaproteobacteria	Enterobaceriaceae	Second endosymbiont
SV_2	0.028	Gammaproteobacteria	Unknown Family	Carsonella
SV_4	0.028	Gammaproteobacteria	Enterobaceriaceae	Second endosymbiont
SV_32	0.018	Gammaproteobacteria	Solimonadaceae	Unidentified
SV_37	0.013	Gammaproteobacteria	Solimonadaceae	Nevskia
SV_10	0.013	Tenericutes	Unknown Family	Ca. Phytoplasma
SV_36	0.012	Armatimonadetes	Fimbriimonadaceae	Fimbriimonas
SV_14	0.011163	Alphaproteobacteria	Anaplasmataceae	Wolbachia

## Sheet: Indval results
Indicator Taxa for NONVECTOR SPECIES
	Taxon	stat	p-value	Phylum or class	Family	Genus
	SV_37	0.849	0.001	Gammaproteobacteria	Solimonadaceae	Nevskia
	SV_32	0.835	0.001	Gammaproteobacteria	Solimonadaceae	Unidentified
	SV_36	0.835	0.001	Armatimonadetes	Fimbriimonadaceae	Fimbriimonas
	SV_49	0.731	0.002	Acidobacteria	Solibacteraceae	Bryobacter
	SV_14	0.682	0.002	Alphaproteobacteria	Anaplasmataceae	Wolbachia
Indicator Taxa for C. MELANONEURA
	Taxon	stat	p-value	Class	Family	Genus
	SV_2	1	0.001	Gammaproteobacteria	Unknown Family	Carsonella
	SV_4	0.999	0.001	Gammaproteobacteria	Enterobaceriaceae	Second endosymbiont
Indicator Taxa for C. PICTA
	Taxon	stat	p-value	Class	Family	Genus
	SV_1	1	0.001	Gammaproteobacteria	Unknown Family	Carsonella
	SV_3	0.966	0.001	Gammaproteobacteria	Enterobaceriaceae	Second endosymbiont
Indicator Taxa for C. MELANONEURA & C. PICTA - SVs
	Taxon	stat	p-value	Phylum	Family	Genus
	SV_10	0.76	0.002	Tenericutes	Unknown Family	Ca. Phytoplasma mali
