# Supplementary material for: Investigating the microbial community of Cacopsylla spp. as potential factor in vector competence of phytoplasma
Source: Environ Microbiol. 2022 Aug 4;24(10):4771–86. doi: 10.1111/1462-2920.16138 (PMC9804460; doi:10.1111/1462-2920.16138)
Supplement: Supplementary file 8 — Suppl. Document S1 List of statistical codes used in the study. [file EMI-24-4771-s006.zip]

Archive with 2 entries (2 files):
- dna-sequences.fasta
- Suppl doc 1.txt
