# Supplementary material for: Investigating the microbial community of Cacopsylla spp. as potential factor in vector competence of phytoplasma
Source: Environ Microbiol. 2022 Aug 4;24(10):4771–86. doi: 10.1111/1462-2920.16138 (PMC9804460; doi:10.1111/1462-2920.16138)
Supplement: Supplementary file 8 — Suppl. Document S1 List of statistical codes used in the study. [file EMI-24-4771-s006.zip › Suppl doc 1.txt]

##############################
### Bioinfomratic analysis ###
##############################

software: Qiime 2

#### importing data ###
qiime tools import --type 'SampleData[PairedEndSequencesWithQuality]' --input-path 16S/ --input-format CasavaOneEightSingleLanePerSampleDirFmt --output-path demux-paired-end_16S.qza

#### denoising data using dada2 AVS #### 
qiime dada2 denoise-paired --i-demultiplexed-seqs demux-paired-end_16S.qza --p-trim-left-f 21 --p-trim-left-r 21 --p-trunc-len-f 280 --p-trunc-len-r 200 --o-table table.qza --o-representative-sequences rep-seqs.qza --o-denoising-stats denoising-stats.qza

#### assign taxonomy #### 
qiime feature-classifier classify-sklearn --i-classifier silva-138-99-nb-classifier.qza --i-reads rep-seqs.qza --o-classification taxonomy.qza


####################
### TAXA SUMMARY ###
####################

software: Qiime 1.9

FIG. 1
#plot taxonomic composition per species
summarize_taxa_through_plots.py -i otu_table.biom -m Mapping_file.txt -s -c Species -o taxa_summary_species/ 


FIG. S3
#plot taxonomic composition for each sample
summarize_taxa_through_plots.py -i otu_table.biom -m Mapping_file.txt -s -o taxa_summary/


#######################
### SAMPLING IMPACT ###
#######################

software: Qiime 1.9

FIG. S4
#PCoA on rarefied OTU table
beta_diversity.py -i OTU_table_rarefied.biom -o betadiversity_rarefied/ --metrics bray_curtis 
make_2d_plots.py -i betadiversity_rarefied/bray_curtis_pc.txt -m Mapping_file.txt -o betadiversity_rarefied/2D_plots/

#Adonis/Anosim
compare_categories.py --method adonis betadiversity_rarefied/bray_curtis_dm.txt -m Mapping_file.txt -c Species,Locality,Year -o adonis/ -n 9999
compare_categories.py --method anosim betadiversity_rarefied/bray_curtis_dm.txt -m Mapping_file.txt -c Species,Locality,Year -o anosim/ -n 9999

----------------------------------------------------------------------------------------------------------------------------------------------------

software: R

#Envfit

library(vegan)
library(MASS)

data <- read.table("OTU_table_rarefied_transposed.txt", header=TRUE, dec=".", sep="\t")
data2 <- data[2:ncol (data)]
set.seed(0)
fit <- metaMDS(data2, distance = "bray")
stressplot(fit)
vars <- read.table("Mapping_file.txt", header=TRUE, dec=".", sep="\t")
ef <- envfit(fit, vars, permu = 999, na.rm=TRUE)


#######################################
### IMPACT OF PHYTOPLASMA INFECTION ###
#######################################

software: Qiime 1.9

FIG. 5a
#PCoA C. melanoneura
beta_diversity.py -i OTU_table_rarefied_Mel_noPhytoplasma.biom -o betadiversity_rarefied_Mel_noPhytoplasma/ --metrics bray_curtis
make_2d_plots.py -i betadiversity_rarefied_Mel_noPhytoplasma/bray_curtis_pc.txt -m Mapping_file.txt -o betadiversity_rarefied_Mel_noPhytoplasma/2D_plots/


FIG.5b
#PCoA C. picta
beta_diversity.py -i OTU_table_rarefied_Pic_noPhytoplasma.biom -o betadiversity_rarefied_Pic_noPhytoplasma/ --metrics bray_curtis
make_2d_plots.py -i betadiversity_rarefied_Pic_noPhytoplasma/bray_curtis_pc.txt -m Mapping_file.txt -o betadiversity_rarefied_Pic_noPhytoplasma/2D_plots/


#Adonis/Anosim
compare_categories.py --method adonis betadiversity_rarefied_Mel_noPhytoplasma/bray_curtis_dm.txt -m Mapping_file.txt -c Infection -o adonis/ -n 9999
compare_categories.py --method anosim betadiversity_rarefied_Mel_noPhytoplasma/bray_curtis_dm.txt -m Mapping_file.txt -c Infection -o anosim/ -n 9999

compare_categories.py --method adonis betadiversity_rarefied_Pic_noPhytoplasma/bray_curtis_dm.txt -m Mapping_file.txt -c Infection -o adonis/ -n 9999
compare_categories.py --method anosim betadiversity_rarefied_Pic_noPhytoplasma/bray_curtis_dm.txt -m Mapping_file.txt -c Infection -o anosim/ -n 9999

-----------------------------------------------------------------------------------------------------------------------------------------------------------

software: R 

### Venn diagrams (FIGs. 5c,d)

library(limma)

#Calculate Venn counts for Venn diagram
data=read.csv("Picta_noPhytoplasma_Genera_binary.csv", sep=",",dec=".",header=TRUE)
data2<- data[2:ncol (data)]
a <- vennCounts(data2)

#Venn diagram
pdf("Venn_Picta_Genera.pdf")
vennDiagram(a, names = c("Infected", "Uninfected"), cex=c(1.2, 1.4,1.2), circle.col=c("darkred", "dodgerblue"))
dev.off()


####################################
### VECTOR VS NON-VECTOR SPECIES ###
####################################

software: R

### UpsetR plot of shared genera ###

library(UpSetR)

data <- read.csv("Genera.csv", header=TRUE, dec=".", sep=",")
data[data >= 1]<-1

meta = read.table("meta.txt", header = T, sep = "\t")
meta$Species = as.character(meta$Species)
meta$Vector = as.character(meta$Vector)


pdf("Genera.pdf", width=12, height=8)

upset(data, nsets=10, 
      sets=c("pyri", "pulchella", "pruni", "picta", "melanoneura", "mali", "crataegi", "brunneipennis", "breviantennata", "affinis"),
      order.by='freq', 
      keep.order = TRUE,
      mainbar.y.label = "Number of shared Genera", 
      sets.x.label = "Number of Genera",
      text.scale = c(2.5, 2.5, 2.5, 2.5, 2.5, 2.5), 
      nintersects=32, 
      set.metadata = list(data = meta, plots = list(list(type = "matrix_rows", column = "Vector", colors = c(Vector = "red", Nonvector = "royalblue"), alpha = 0.5))))

dev.off()


#### INDVAL analysis ###

library(indicspecies)

data = read.table("otu_table_transposed.txt", header = T, sep = "\t")
mat <- data[2:ncol (data)]
groups = c(rep(1, 11), rep(2, 15), rep(3, 43))

#running Indicator Species Analysis
indval = multipatt(mat, groups, control=how(nperm=999))
summary(indval)

----------------------------------------------------------------------------------------------------------------------------------------------------------------

software: Qiime 1.9

### Random Forest analysis ###

supervised_learning.py -i OTU_table_rarefied.biom -m Mapping_file.txt -c Cluster -o Random_forest/ 
